# Supplementary material for: The Deep Subsurface Biosphere and its Substrates Along a One-Million-Year Ferruginous Lake Archive
Source: Microb Ecol. 2025 Jun 3;88(1):58. doi: 10.1007/s00248-025-02559-4 (PMC12134053; doi:10.1007/s00248-025-02559-4)
Supplement: Supplementary file 1 — Supplementary file1 (XLSX 3213 KB) [file 248_2025_2559_MOESM1_ESM.xlsx]

## Sheet: Sample description
Internal sample ID	Depth [mblf]	Stratigraphic unit	Lake phase	Lithology	Specific comments	DNA extraction kit	Dilution	Total reads	Total ASVs	Rarefied reads	Rarefied ASVs	pH	TN	TOC	TOC/TN	Cl-	NH4+	Fe2+	SRR	Cells	PO43-	formate	acetate	propionate	butyrate	Fe reactive	alkalinity	CH4	SO42-	Mg2+	Ca2+	Cmin
TM0.1	0.005	short core	modern stratified	green clay		GeneMATRIX	undiluted	22477	2004	2000	878	7.14	0.395	3.96	11.69	25.735	19.966	34.85	19.9236	8.406	0.05	4.87559	25.2371	0.590392	0.469316	8.07	2.7	0.0233525	8.793	130.581	27.894	0.240058
TM1.2	0.015	short core	modern stratified	green clay		GeneMATRIX	undiluted	19475	2151	2000	951	7.14	0.34	3.31	11.38	18.929	19.8925	32.11	19.9236	8.086	0.05	4.87559	25.2371	0.590392	0.469316	8.07	2.7	0.0370196	4.567	130.717	31.034	0.240058
TM2.4	0.03	short core	modern stratified	green clay		GeneMATRIX	undiluted	26971	2473	2000	959	7.14	0.407	4.07	11.68	28.634	19.819	29.77	19.9236	8.064	0.05	4.87559	25.2371	0.590392	0.469316	8.07	2.7	0.0915317	3.488	142.483	34.311	0.240058
TM4.6	0.05	short core	modern stratified	green clay		GeneMATRIX	undiluted (seq 2 x merged)	144734	4388	2000	1038	7.14	0.379	4.03	12.38	27.166	41.329	29.32	19.9236	8.006	0.05	5.87514	25.2371	0.590392	0.469316	8.07	2.7	0.143568	3.131	140.31	39.686	0.240058
TM6.8	0.07	short core	modern stratified	green clay		GeneMATRIX	undiluted	16140	1866	2000	931	7.14	0.398	4.03	11.82	29.261	22.106	33.68	19.9236	7.965	0.05	5.87514	23.2046	0.590392	0.469316	8.07	2.7	0.132675	7.809	123.128	25.944	0.240058
TM8.10	0.09	short core	modern stratified	green clay		GeneMATRIX	undiluted	35020	2354	2000	858	7.14	0.417	3.72	10.41	32.608	20.713	36.82	19.9236	8.041	0.05	10.3287	23.2046	0.590392	0.469316	8.07	2.7	0.190801	4.547	108.136	20.424	0.240058
TM10.12	0.11	short core	modern stratified	green clay		GeneMATRIX	undiluted	5595	945	2000	736	7.14	0.369	3.85	12.16	42.77	30.864	37.86	19.9236	7.945	0.05	10.3287	26.5921	0.590392	0.469316	8.07	2.7	0.2551	6.056	126.669	21.885	0.240058
TM12.14	0.13	short core	modern stratified	green clay		GeneMATRIX	undiluted	10691	1366	2000	788	7.14	0.326	2.98	10.64	27.42	41.35	38.22	19.9236	7.949	0.05	8.10747	26.5921	0.590392	0.469316	8.07	2.7	0.216863	0.796	135.299	23.707	0.240058
TM14.16	0.15	short core	modern stratified	green clay	turbidite	GeneMATRIX	undiluted	2301	490	2000	486	7.14	0.317	3	11.04	31.276	31.104	38.4	19.9236	7.949	0.05	8.10747	26.5921	0.590392	0.469316	8.07	2.7	0.282098	1.165	130.322	24.915	0.240058
TM16.18	0.17	short core	modern stratified	green clay		GeneMATRIX	undiluted	58221	2870	2000	864	7.14	0.323	2.91	10.51	32.47	42.625	38.58	19.9236	7.967	0.05	8.10747	26.5921	0.590392	0.469316	8.07	2.7	0.298396	3.405	131.046	24.776	0.240058
TM18.20	0.19	short core	modern stratified	green clay		GeneMATRIX	undiluted	31081	2000	2000	748	7.14	0.31	3.24	12.19	35.851	47.443	40.78	19.9236	8.014	0.05	9.3	37	0.590392	0.469316	8.07	2.7	0.285558	1.198	165.531	60.405	0.240058
TM20.25	0.225	short core	modern stratified	green clay		GeneMATRIX	undiluted	7394	1081	2000	758	7.14	0.315	3.42	12.67	34.391	55.059	42.98	19.9236	7.935	0.05	9.3	37	0.590392	0.469316	8.07	2.7	0.378634	12.578	120.673	22.566	0.240058
TM25.30	0.275	short core	modern stratified	green clay		GeneMATRIX	undiluted	44294	2441	2000	815	7.14	0.333	3.56	12.46	34.33	55.415	40.6	19.9236	7.939	0.05	22.1301	11.6167	0.590392	0.469316	8.07	2.7	0.446769	3.04	122.369	20.161	0.240058
TM30.35	0.325	short core	modern stratified	green clay		GeneMATRIX	undiluted	2838	518	2000	502	6.84	0.32	3.36	12.26	23.926	51.514	49.58	19.9236	7.844	0.05	11.1617	43.9956	0.590392	0.469316	8.25	2.7	0.405957	4.078	112.842	20.593	0.343813
TM35.40	0.375	short core	modern stratified	green clay		GeneMATRIX	undiluted	36632	1926	2000	713	6.84	0.315	3.42	12.67	25.304	58.584	38.66	19.9236	7.855	0.05	11.1617	43.9956	0.625807	0.504692	8.25	2.7	0.522441	4.304	107.392	23.433	0.240058
TM40.45	0.425	short core	modern stratified	green clay		GeneMATRIX	undiluted	14322	1311	2000	712	6.84	0.315	3.42	12.67	32.172	36.127	40.96	24.0312	7.819	0.05	22.9724	12.3055	0.625807	0.504692	8.25	2.7	0.555092	7.834	116.583	18.475	0.240058
TM45.50	0.475	short core	modern stratified	green clay		GeneMATRIX	undiluted	41072	2159	2000	780	6.84	0.315	3.42	12.67	32.172	51.514	40.96	24.0312	7.783	0.05	22.9724	12.3055	0.625807	0.504692	8.25	2.7	0.526913	4.078	116.583	20.161	0.240058
TM50.55	0.525	short core	modern stratified	green clay		GeneMATRIX	undiluted	6229	752	2000	561	6.84	0.315	3.42	12.67	32.172	51.514	40.96	24.0312	7.747	0.05	23.4883	13.0091	0.657829	0.54907	8.25	2.7	0.565438	4.078	116.583	20.161	0.299112
C3	1.36	Unit 1a	fluctuating lake level	green clay		PowerSoil (6 units)	undiluted	22309	982	2000	457	7.34	0.285958	2.48	15.4199	53.74	68	4.78	1.63812	7.62307	0.05	23.22	13.95	0.58	0.6	8.25	1.98	0.957433	8.40149	535.43	175.59	0.302495
C5	2.445	Unit 1a	fluctuating lake level	green clay		PowerSoil (7 units)	undiluted	61553	1535	2000	569	7.29	0.114637	1.46	14.8566	61.21	90.121	218.29	5.31517	7.42607	0.05	10.63	18.94	0.34	1.65	9.23	2.07518	1.12204	9.35952	383.52	128.94	0.270038
G13	8.66	Unit 1a	fluctuating lake level	red clay	lake lowstand (LGM)	PowerMax (1 unit)	10 x	58330	1043	2000	436	7.18	0.09	1.34	16.35	129.33	135.89	59.96	1.86162	6.12584	0.39	11.24	17.39	0.34	1.39	8.22	3.132	1.90156	24.5	564.96	272.86	0.206246
C14	9.5	Unit 1a	fluctuating lake level	red clay	lake lowstand (LGM)	PowerMax (1 unit)	10 x	18200	1007	2000	539	7.32	0.127074	2.01	18.433	105.78	146.52	62.42	0.15432	6.42175	0.46	9.32	13.59	0.72	0.94	8.3	3.708	2.21247	19.71	534.29	287.06	0.189801
C18	13.5	Unit 1a	fluctuating lake level	green clay	lake highstand	PowerMax (2 units)	10-100 x (seq 2 x merged)	9313	295	2000	202	7.28	0.04714	0.48	11.7677	84.53	69.37	130.51	0	5.9673	0.42	10.95	14.62	0.82	0.93	9.16	2.772	2.60942	8.6	537.97	219.31	0.288475
C19	14.5	Unit 1a	fluctuating lake level	red clay	lake highstand	PowerMax (1 unit)	10 x	44966	224	2000	147	7.05	0.0951387	0.97	11.9034	97.26	110.56	130.51	0	7.1216	0.11	5.58	10.21	0.74	0.97	11.79	3.96	1.75745	9.37	675.32	207.35	0.671736
C25	22.945	Unit 1a	fluctuating lake level	red clay	lake highstand	PowerMax (1 unit)	10 x	23458	817	2000	406	7.16	0.127951	2.16	19.7335	146.64	101.64	39.72	0	5.92348	0.39	10.11	16.5	0.39	0.83	8.63	3.6	4.8645	21.74	207.94	68.79	0.216433
C28	34.94	Unit 1b	low sedimentation	diatom ooze		PowerMax (1 unit)	10 x	25189	352	2000	197	7.13	0.13	1.75	17	103.49	65.57	419.9	0	5.30421	0.18	17.96	23.6	0.51	1.98	5.27	4.608	3.77602	60.2772	62.5	57.73	0.189291
C30	42.375	Unit 1b	low sedimentation	red clay		PowerMax (1 unit)	10 x	26111	274	2000	194	7.22	0.10578	1.16	12.8345	106.28	64.72	136.18	0	5.55009	0.15	8.67	13.99	0.76	1.82	11.69	4.608	1.86608	26.38	106.44	43.77	0.203617
C31	45.382	Unit 1b	low sedimentation	diatom ooze-tephra	sulfate peak	PowerMax (2 units)	10-100 x (seq 2 x merged)	47541	449	2000	259	7.47	0.168742	1.54	20.9066	124.694	178.577	56.74	0	5.34934	0.268503	7.93	13.37	0.52	1.34	6.23	4.536	2.8515	1814.84	940.653	284.743	0.186531
C32	48.462	Unit 1b	low sedimentation	diatom ooze-tephra	sulfate peak	PowerMax (2 units)	10-100 x (seq 2 x merged)	8152	250	2000	208	7.32	0.060806	0.53	10.1928	142.296	287.415	51.07	0	5.17776	0.381783	9.77	17.78	0.6	2.18	12.47	4.716	2.7699	3524.48	1738.1	515.095	0.912839
C35	57.9	Unit 1b	low sedimentation	red clay		PowerMax (1 unit)	10 x	42387	222	2000	159	7.36	0.0333642	0.07	2.48909	141.548	95.6707	51.07	0	4.85056	0.318305	8.12	15.83	0.47	0.72	16.89	4.86	4.312	44.72	335.138	96.7317	1.3678
C36	61.57	Unit 1b	low sedimentation	red clay		PowerMax (1 unit)	10 x	31412	248	2000	157	7.34	0.09	1.21	14.35	143.654	102.502	62.42	0	5.28	0.197763	64.02	72.22	0.14	0.98	16.66	4.572	0.844687	7.8	400.83	111.596	2.20084
C37	63.66	Unit 1b	low sedimentation	red clay		PowerMax (1 unit)	10 x	25467	556	2000	320	7.48	0.0872102	1.05	14.0895	167.05	88.69	68.09	0	4.71086	0.15	10.46	28.02	0.64	2.75	15.78	5.436	2.54517	35.69	119.15	104.28	0.651009
C38	68.15	Unit 1b	low sedimentation	green clay turbidite		PowerMax (2 units)	10-100 x (seq 2 x merged)	62096	472	2000	245	7.56	0.12	2.5	21	186.876	125.813	136.18	0	4.58167	0.503093	5.66	8.76	0.46	0.49	14.15	6.012	2.5511	54.2497	123.042	123.379	0.299285
C40	76.74	Unit 1c	basin subsidence	green clay turbidite		PowerMax (2 units)	10-100 x (seq 2 x merged)	4204	121	2000	112	7.2	0.105942	1.75	19.2653	173.75	180.16	28.37	0	4.66951	0.06	5.51	12.39	0.89	0.82	14.82	5.94	1.83244	107.93	473.95	149.33	3.69213
C41	81.16	Unit 1c	basin subsidence	green clay		PowerMax (2 units)	10-100 x (seq 2 x merged)	66792	638	2000	382	7.41	0.114091	2.75	28.1227	189.07	182.572	17.02	0	4.69252	0.31	7.75	18.62	0.51	2.04	14.67	6.012	2.43519	72.19	123.25	78.28	1.97181
C42	87.195	Unit 1c	basin subsidence	red clay	sulfate peak	PowerMax (2 units)	10-100 x (seq 2 x merged)	6711	280	2000	245	7.5	0.07	1.21	19.55	203.63	184.675	130.51	0	4.63135	0.26	7.89665	14.1287	0.632211	1.29451	12.81	6.624	4.40397	7010.83	3501.38	920.99	0.47525
C43	91.2	Unit 1c	basin subsidence	green clay		PowerMax (2 units)	10-100 x (seq 2 x merged)	11787	195	2000	152	7.65	0.0697439	1.04	17.4112	213.78	186.071	232.64	0	4.53098	0.32	7.99	11.27	0.71	0.82	12.96	7.272	5.79253	21	94.24	60.25	0.983896
C44	95.09	Unit 1c	basin subsidence	green clay		PowerMax (1 unit)	10 x	38026	251	2000	187	7.64	0.106428	1.83	20.0671	223.82	187.427	278.04	0	4.60149	0.68	9.92	17.65	0.39	2.14	6.83	7.344	5.89298	49.05	100.13	79.22	2.19298
C45	99.32	Unit 1c	basin subsidence	peat		PowerMax (2 units)	10-100 x (seq 2 x merged)	22829	270	2000	202	7.53	0.205148	6.01	34.2039	188.49	188.901	28.37	0	4.60776	0.23	7.97	11.18	1.25	1.15	7.57	6.948	3.47519	121.18	736.38	218.22	1.62977
C46	103.29	Unit 2	fluvio-deltaic phase	organic-rich clay, peat	sulfate peak	PowerMax (2 units)	10-100 x (seq 2 x merged)	16881	191	2000	191	8.2	0.221727	3.39	17.8662	301.13	190.4	17.02	0	4.4	0.147051	6.45901	9.13991	0.715812	0.651425	7.57	6.912	2.64862	6151.56	4113.62	921.51	0.186431
C47	107.32	Unit 2	fluvio-deltaic phase	organic-rich clay, peat		PowerMax (1 unit)	10 x	20856	305	2000	305	7.83	0.191337	5.68	34.6589	285.68	121.83	17.02	0	4.4	0.06	5	7.17	0.2	0.17	7.57	8.784	2.44651	105.86	426.98	182.47	0.214351
C48	110.73	Unit 2	fluvio-deltaic phase	organic-rich clay, peat		PowerMax (2 units)	10-100 x (seq 2 x merged)	67469	128	2000	128	8.46	0.0890263	1.93	25.2504	263.66	80.77	17.02	0	4.4	0.31	18.63	20.21	0.46	0.5	7.57	7.344	1.93474	68.9	360.48	175.19	0.169219
C49	113	Unit 2	fluvio-deltaic phase	organic-rich clay, peat		PowerMax (2 units)	10-100 x (seq 2 x merged)	41859	125	2000	125	8.07	0.139882	3.85	32.0835	292.99	80.77	5.67	0	4.4	0.36	8.04	14.59	0.59	0.6	7.57	8.496	2.26533	65.35	717.61	368.02	0.743489

## Sheet: curated ASVs
ASV	TM0.1	TM1.2	TM2.4	TM4.6	TM6.8	TM8.10	TM10.12	TM12.14	TM14.16	TM16.18	TM18.20	TM20.25	TM25.30	TM30.35	TM35.40	TM40.45	TM45.50	TM50.55	C3	C5	G13	C14	C18	C19	C25	C28	C30	C31	C32	C35	C36	C37	C38	C40	C41	C42	C43	C44	C45	Taxonomy
ASV_66	0	0	0	0	0	0	0	0	0	0	0	0	0	0	0	0	0	0	0	804	2392	281	0	0	1098	0	0	0	0	0	0	0	432	0	2	0	0	258	326	Archaea_____
ASV_71	4	2	6	72	14	13	3	3	0	8	12	2	24	0	9	2	5	3	0	20	1532	251	17	1063	163	0	44	0	0	0	0	18	438	0	981	0	0	0	0	Archaea_____
ASV_92	128	229	221	1763	340	398	57	24	11	307	191	47	174	9	115	49	145	15	41	98	67	14	0	0	3	0	0	17	0	82	71	9	0	0	61	0	0	0	0	Archaea_____
ASV_288	0	0	0	0	0	0	0	0	0	0	0	0	0	0	0	0	0	0	0	0	0	0	0	0	0	0	0	0	0	0	0	0	0	0	0	194	46	1264	0	Archaea_____
ASV_546	8	11	33	91	5	14	12	10	0	16	11	0	23	0	2	4	5	0	8	0	32	42	0	0	4	0	0	0	0	0	0	0	0	0	0	0	0	325	0	Archaea_____
ASV_709	0	0	2	0	0	4	0	2	0	0	0	2	23	3	85	20	40	0	0	37	3	0	8	0	4	0	0	0	0	0	0	0	0	0	0	0	0	274	0	Archaea_____
ASV_1246	0	0	0	0	0	0	0	0	0	0	0	0	0	0	0	0	0	0	0	0	0	0	0	0	0	0	0	0	0	0	0	0	0	0	0	0	0	259	0	Archaea_____
ASV_1260	0	0	0	7	10	0	0	2	0	7	0	2	14	4	15	6	152	16	3	2	0	0	0	0	0	15	0	0	0	0	0	0	0	0	0	0	0	0	0	Archaea_____
ASV_1306	0	0	0	0	0	0	0	0	0	0	0	0	0	0	0	0	0	0	0	0	0	0	0	0	0	0	0	0	0	0	0	0	0	0	0	0	0	0	248	Archaea_____
ASV_237	0	0	0	9	0	0	0	0	0	0	0	0	0	0	3	0	0	0	0	10	8	5	0	0	158	0	3	0	0	0	0	0	0	23	0	0	0	2	7	Archaea_____
ASV_1433	0	0	0	0	0	0	0	0	0	0	0	0	0	0	0	0	0	0	0	0	0	0	0	0	0	0	0	0	0	0	222	0	0	0	0	0	0	0	0	Archaea_____
ASV_1519	0	0	0	0	0	0	0	0	0	0	0	0	0	0	0	0	0	0	0	0	0	0	0	0	0	0	198	0	0	0	0	0	0	0	0	0	0	0	0	Archaea_____
ASV_1608	3	4	0	24	0	35	0	3	0	31	16	8	20	0	2	10	13	0	17	3	0	0	0	0	0	0	0	0	0	0	0	0	0	0	2	0	0	0	0	Archaea_____
ASV_1636	0	2	0	38	20	16	3	4	5	67	28	0	5	0	0	0	0	0	0	0	0	0	0	0	0	0	0	0	0	0	0	0	0	0	0	0	0	0	0	Archaea_____
ASV_1836	0	4	8	39	20	13	2	8	0	24	12	2	18	0	6	10	3	0	0	0	0	0	0	0	0	0	0	0	0	0	0	0	0	0	0	0	0	0	0	Archaea_____
ASV_1839	0	0	0	0	0	0	0	0	0	0	0	0	2	0	0	0	0	0	6	16	7	4	2	0	0	0	0	0	0	0	0	0	0	0	129	0	0	0	0	Archaea_____
ASV_624	0	0	0	0	0	0	0	0	0	0	0	0	0	0	0	0	0	0	0	126	0	0	0	0	33	0	0	0	0	0	0	0	0	0	0	0	0	0	0	Archaea_____
ASV_2076	0	0	0	0	0	0	0	0	0	0	0	0	0	0	0	0	0	0	0	139	0	6	0	0	0	0	0	0	0	0	0	0	0	0	0	0	0	0	0	Archaea_____
ASV_2248	0	0	0	0	0	0	0	0	0	0	0	0	0	0	0	0	0	0	0	0	0	0	0	0	0	0	0	0	0	0	0	0	14	0	117	0	0	0	0	Archaea_____
ASV_2608	0	3	11	37	5	10	0	3	0	24	11	0	5	0	0	0	0	0	0	0	0	0	0	0	0	0	0	0	0	0	0	0	0	0	0	0	0	0	0	Archaea_____
ASV_2688	0	0	0	0	0	0	0	2	0	0	0	3	30	2	8	7	33	2	17	0	0	0	0	0	0	0	0	0	0	0	0	0	0	0	0	0	0	0	0	Archaea_____
ASV_2993	3	2	12	66	3	0	3	0	0	0	0	0	0	0	0	0	0	0	0	0	0	0	0	0	0	0	0	0	0	0	0	0	0	0	0	0	0	0	0	Archaea_____
ASV_2525	0	0	0	2	0	0	0	0	0	0	0	0	0	0	0	0	0	0	0	0	40	3	0	31	4	0	0	0	0	0	0	0	6	0	0	0	0	0	0	Archaea_____
ASV_3217	2	2	18	34	8	13	0	2	0	3	0	0	0	0	0	0	0	0	0	0	0	0	0	0	0	0	0	0	0	0	0	0	0	0	0	0	0	0	0	Archaea_____
ASV_3223	0	0	7	65	8	0	0	0	0	0	0	0	0	0	0	0	0	0	0	0	0	0	0	0	0	0	0	0	0	0	0	0	0	0	0	0	0	0	0	Archaea_____
ASV_3370	0	0	2	6	9	7	2	2	0	20	0	4	5	2	2	7	6	2	0	0	0	0	0	0	0	0	0	0	0	0	0	0	0	0	0	0	0	0	0	Archaea_____
ASV_1437	0	0	0	13	0	4	0	4	0	2	0	0	0	0	0	2	3	0	0	2	22	15	0	0	8	0	0	0	0	0	0	0	0	0	0	0	0	0	0	Archaea_____
ASV_3393	0	0	0	2	0	0	6	8	0	16	2	5	5	2	2	10	3	10	0	0	0	0	0	0	0	0	0	0	0	0	0	0	0	0	0	0	0	0	0	Archaea_____
ASV_3719	2	3	2	50	5	3	0	0	0	0	0	0	0	0	0	0	0	0	0	0	0	0	0	0	0	0	0	0	0	0	0	0	0	0	0	0	0	0	0	Archaea_____
ASV_3745	11	9	9	34	0	0	0	0	0	0	2	0	0	0	0	0	0	0	0	0	0	0	0	0	0	0	0	0	0	0	0	0	0	0	0	0	0	0	0	Archaea_____
ASV_3633	0	3	3	15	3	12	2	0	0	11	11	0	0	0	0	0	0	4	0	0	0	0	0	0	0	0	0	0	0	0	0	0	0	0	0	0	0	0	0	Archaea_____
ASV_3750	2	0	13	19	7	2	6	3	0	5	0	0	0	0	0	2	4	0	0	0	0	0	0	0	0	0	0	0	0	0	0	0	0	0	0	0	0	0	0	Archaea_____
ASV_3844	27	12	12	6	0	0	0	0	0	0	0	0	2	0	0	0	0	0	0	0	0	0	0	0	0	0	0	0	0	0	0	0	0	0	0	0	0	0	0	Archaea_____
ASV_3900	2	0	0	4	0	0	0	0	0	0	0	0	0	0	0	0	2	0	0	0	0	0	0	51	0	0	0	0	0	0	0	0	0	0	0	0	0	0	0	Archaea_____
ASV_3048	0	0	0	2	0	0	0	0	0	0	0	0	0	0	0	0	0	0	0	0	9	10	0	0	4	0	0	0	0	0	0	0	0	0	33	0	0	0	0	Archaea_____
ASV_4066	0	0	0	0	3	10	7	0	0	7	2	2	9	4	6	0	4	0	0	0	0	0	0	0	0	0	0	0	0	0	0	0	0	0	0	0	0	0	0	Archaea_____
ASV_4624	3	4	3	31	0	0	0	0	0	2	0	0	0	0	0	0	0	0	0	0	0	0	0	0	0	0	0	0	0	0	0	0	0	0	0	0	0	0	0	Archaea_____
ASV_4640	0	0	0	14	3	2	2	0	0	0	0	0	7	0	3	0	2	0	0	0	7	0	0	0	0	0	0	0	0	0	0	0	0	0	0	0	0	0	0	Archaea_____
ASV_4837	11	13	0	16	0	0	0	0	0	0	0	0	0	0	0	0	0	0	0	0	0	0	0	0	0	0	0	0	0	0	0	0	0	0	0	0	0	0	0	Archaea_____
ASV_4919	0	0	0	3	2	0	6	2	0	14	2	0	8	0	0	0	0	0	0	0	0	0	0	0	0	0	0	0	0	0	0	0	0	0	0	0	0	0	0	Archaea_____
ASV_4652	0	0	0	0	0	0	0	0	0	0	0	0	0	0	0	0	0	0	0	0	19	2	0	11	0	0	2	0	0	0	0	0	0	0	0	0	0	0	0	Archaea_____
ASV_5314	13	3	8	8	0	0	0	0	0	2	0	0	0	0	0	0	0	0	0	0	0	0	0	0	0	0	0	0	0	0	0	0	0	0	0	0	0	0	0	Archaea_____
ASV_5317	12	3	2	15	0	0	0	0	0	0	0	0	0	0	0	0	0	0	0	0	0	0	0	0	0	0	0	0	0	0	0	0	0	0	0	0	0	0	0	Archaea_____
ASV_5385	9	6	9	8	0	0	0	0	0	0	0	0	0	0	0	0	0	0	0	0	0	0	0	0	0	0	0	0	0	0	0	0	0	0	0	0	0	0	0	Archaea_____
ASV_5493	0	0	17	10	2	3	0	0	0	0	0	0	0	0	0	0	0	0	0	0	0	0	0	0	0	0	0	0	0	0	0	0	0	0	0	0	0	0	0	Archaea_____
ASV_5558	0	0	7	21	3	0	0	0	0	0	0	0	0	0	0	0	0	0	0	0	0	0	0	0	0	0	0	0	0	0	0	0	0	0	0	0	0	0	0	Archaea_____
ASV_5462	2	0	8	20	0	0	0	0	0	0	0	0	0	0	0	0	0	0	0	0	0	0	0	0	0	0	0	0	0	0	0	0	0	0	0	0	0	0	0	Archaea_____
ASV_5761	7	0	9	12	0	0	0	0	0	0	0	0	0	0	0	0	0	0	0	0	0	0	0	0	0	0	0	0	0	0	0	0	0	0	0	0	0	0	0	Archaea_____
ASV_5680	3	10	0	14	0	0	0	0	0	0	0	0	0	0	0	0	0	0	0	0	0	0	0	0	0	0	0	0	0	0	0	0	0	0	0	0	0	0	0	Archaea_____
ASV_5790	0	0	0	0	0	0	0	5	4	8	3	0	2	0	0	2	3	0	0	0	0	0	0	0	0	0	0	0	0	0	0	0	0	0	0	0	0	0	0	Archaea_____
ASV_5851	5	2	7	11	2	0	0	0	0	0	0	0	0	0	0	0	0	0	0	0	0	0	0	0	0	0	0	0	0	0	0	0	0	0	0	0	0	0	0	Archaea_____
ASV_5792	0	0	0	24	2	0	0	0	0	0	0	0	0	0	0	0	0	0	0	0	0	0	0	0	0	0	0	0	0	0	0	0	0	0	0	0	0	0	0	Archaea_____
ASV_5674	5	8	0	10	0	0	0	0	2	0	0	0	0	0	0	0	0	0	0	0	0	0	0	0	0	0	0	0	0	0	0	0	0	0	0	0	0	0	0	Archaea_____
ASV_6097	0	0	2	17	4	0	0	0	0	2	0	0	0	0	0	0	0	0	0	0	0	0	0	0	0	0	0	0	0	0	0	0	0	0	0	0	0	0	0	Archaea_____
ASV_5245	0	0	0	0	0	0	0	0	0	0	0	0	0	3	3	3	13	2	0	0	0	0	0	0	0	0	0	0	0	0	0	0	0	0	0	0	0	0	0	Archaea_____
ASV_5710	0	0	4	20	0	0	0	0	0	0	0	0	0	0	0	0	0	0	0	0	0	0	0	0	0	0	0	0	0	0	0	0	0	0	0	0	0	0	0	Archaea_____
ASV_6045	6	5	4	9	0	0	0	0	0	0	0	0	0	0	0	0	0	0	0	0	0	0	0	0	0	0	0	0	0	0	0	0	0	0	0	0	0	0	0	Archaea_____
ASV_6142	3	0	3	12	0	3	0	2	0	0	0	0	0	0	0	0	0	0	0	0	0	0	0	0	0	0	0	0	0	0	0	0	0	0	0	0	0	0	0	Archaea_____
ASV_5722	0	0	0	0	0	2	0	0	0	9	3	0	0	0	6	0	0	2	0	0	0	0	0	0	0	0	0	0	0	0	0	0	0	0	0	0	0	0	0	Archaea_____
ASV_5971	0	0	3	12	3	0	2	0	0	2	0	0	0	0	0	0	0	0	0	0	0	0	0	0	0	0	0	0	0	0	0	0	0	0	0	0	0	0	0	Archaea_____
ASV_6415	0	0	0	6	0	0	0	0	0	0	3	0	12	0	0	0	0	0	0	0	0	0	0	0	0	0	0	0	0	0	0	0	0	0	0	0	0	0	0	Archaea_____
ASV_6392	0	2	5	9	0	2	0	0	2	0	0	0	0	0	0	0	0	0	0	0	0	0	0	0	0	0	0	0	0	0	0	0	0	0	0	0	0	0	0	Archaea_____
ASV_6567	4	3	2	10	0	0	0	0	0	0	0	0	0	0	0	0	0	0	0	0	0	0	0	0	0	0	0	0	0	0	0	0	0	0	0	0	0	0	0	Archaea_____
ASV_6614	0	0	0	2	7	2	2	2	0	4	0	0	0	0	0	0	0	0	0	0	0	0	0	0	0	0	0	0	0	0	0	0	0	0	0	0	0	0	0	Archaea_____
ASV_6242	4	0	0	11	0	0	3	0	0	0	0	0	0	0	0	0	0	0	0	0	0	0	0	0	0	0	0	0	0	0	0	0	0	0	0	0	0	0	0	Archaea_____
ASV_6690	7	0	4	7	0	0	0	0	0	0	0	0	0	0	0	0	0	0	0	0	0	0	0	0	0	0	0	0	0	0	0	0	0	0	0	0	0	0	0	Archaea_____
ASV_6733	0	0	0	18	0	0	0	0	0	0	0	0	0	0	0	0	0	0	0	0	0	0	0	0	0	0	0	0	0	0	0	0	0	0	0	0	0	0	0	Archaea_____
ASV_6605	0	0	0	14	0	0	0	0	0	3	0	0	0	0	0	0	0	0	0	0	0	0	0	0	0	0	0	0	0	0	0	0	0	0	0	0	0	0	0	Archaea_____
ASV_6754	0	0	6	11	0	0	0	0	0	0	0	0	0	0	0	0	0	0	0	0	0	0	0	0	0	0	0	0	0	0	0	0	0	0	0	0	0	0	0	Archaea_____
ASV_6769	0	0	0	9	6	2	0	0	0	0	0	0	0	0	0	0	0	0	0	0	0	0	0	0	0	0	0	0	0	0	0	0	0	0	0	0	0	0	0	Archaea_____
ASV_6370	3	2	0	2	0	3	0	3	0	0	3	0	0	0	0	0	0	0	0	0	0	0	0	0	0	0	0	0	0	0	0	0	0	0	0	0	0	0	0	Archaea_____
ASV_6584	0	2	5	9	0	0	0	0	0	0	0	0	0	0	0	0	0	0	0	0	0	0	0	0	0	0	0	0	0	0	0	0	0	0	0	0	0	0	0	Archaea_____
ASV_6845	2	0	0	2	0	0	0	0	0	12	0	0	0	0	0	0	0	0	0	0	0	0	0	0	0	0	0	0	0	0	0	0	0	0	0	0	0	0	0	Archaea_____
ASV_6969	0	0	0	13	2	0	0	0	0	0	0	0	0	0	0	0	0	0	0	0	0	0	0	0	0	0	0	0	0	0	0	0	0	0	0	0	0	0	0	Archaea_____
ASV_7017	0	0	0	0	0	0	0	0	0	0	3	0	0	0	5	0	6	0	0	0	0	0	0	0	0	0	0	0	0	0	0	0	0	0	0	0	0	0	0	Archaea_____
ASV_7111	0	0	4	10	0	0	0	0	0	0	0	0	0	0	0	0	0	0	0	0	0	0	0	0	0	0	0	0	0	0	0	0	0	0	0	0	0	0	0	Archaea_____
ASV_7221	3	0	0	7	0	0	0	0	0	2	2	0	0	0	0	0	0	0	0	0	0	0	0	0	0	0	0	0	0	0	0	0	0	0	0	0	0	0	0	Archaea_____
ASV_7225	2	0	2	10	0	0	0	0	0	0	0	0	0	0	0	0	0	0	0	0	0	0	0	0	0	0	0	0	0	0	0	0	0	0	0	0	0	0	0	Archaea_____
ASV_6701	3	0	2	3	3	0	0	0	0	2	0	0	0	0	0	0	0	0	0	0	0	0	0	0	0	0	0	0	0	0	0	0	0	0	0	0	0	0	0	Archaea_____
ASV_6878	0	0	0	4	3	0	2	0	0	0	4	0	0	0	0	0	0	0	0	0	0	0	0	0	0	0	0	0	0	0	0	0	0	0	0	0	0	0	0	Archaea_____
ASV_7015	0	0	0	3	2	6	0	0	0	2	0	0	0	0	0	0	0	0	0	0	0	0	0	0	0	0	0	0	0	0	0	0	0	0	0	0	0	0	0	Archaea_____
ASV_7220	3	7	0	3	0	0	0	0	0	0	0	0	0	0	0	0	0	0	0	0	0	0	0	0	0	0	0	0	0	0	0	0	0	0	0	0	0	0	0	Archaea_____
ASV_7387	0	3	4	6	0	0	0	0	0	0	0	0	0	0	0	0	0	0	0	0	0	0	0	0	0	0	0	0	0	0	0	0	0	0	0	0	0	0	0	Archaea_____
ASV_7525	2	0	4	5	0	0	0	0	0	0	0	2	0	0	0	0	0	0	0	0	0	0	0	0	0	0	0	0	0	0	0	0	0	0	0	0	0	0	0	Archaea_____
ASV_6984	0	0	3	7	0	0	0	0	0	0	0	0	0	0	0	0	2	0	0	0	0	0	0	0	0	0	0	0	0	0	0	0	0	0	0	0	0	0	0	Archaea_____
ASV_7652	8	2	2	0	0	0	0	0	0	0	0	0	0	0	0	0	0	0	0	0	0	0	0	0	0	0	0	0	0	0	0	0	0	0	0	0	0	0	0	Archaea_____
ASV_7704	0	3	7	2	0	0	0	0	0	0	0	0	0	0	0	0	0	0	0	0	0	0	0	0	0	0	0	0	0	0	0	0	0	0	0	0	0	0	0	Archaea_____
ASV_7352	5	4	0	0	2	0	0	0	0	0	0	0	0	0	0	0	0	0	0	0	0	0	0	0	0	0	0	0	0	0	0	0	0	0	0	0	0	0	0	Archaea_____
ASV_7542	0	0	3	8	0	0	0	0	0	0	0	0	0	0	0	0	0	0	0	0	0	0	0	0	0	0	0	0	0	0	0	0	0	0	0	0	0	0	0	Archaea_____
ASV_7576	0	0	0	9	0	0	0	2	0	0	0	0	0	0	0	0	0	0	0	0	0	0	0	0	0	0	0	0	0	0	0	0	0	0	0	0	0	0	0	Archaea_____
ASV_7831	2	0	6	3	0	0	0	0	0	0	0	0	0	0	0	0	0	0	0	0	0	0	0	0	0	0	0	0	0	0	0	0	0	0	0	0	0	0	0	Archaea_____
ASV_7271	0	0	0	0	0	0	0	3	0	4	0	0	0	0	0	0	3	0	0	0	0	0	0	0	0	0	0	0	0	0	0	0	0	0	0	0	0	0	0	Archaea_____
ASV_7534	0	0	3	7	0	0	0	0	0	0	0	0	0	0	0	0	0	0	0	0	0	0	0	0	0	0	0	0	0	0	0	0	0	0	0	0	0	0	0	Archaea_____
ASV_7564	0	0	0	2	0	0	2	0	0	3	3	0	0	0	0	0	0	0	0	0	0	0	0	0	0	0	0	0	0	0	0	0	0	0	0	0	0	0	0	Archaea_____
ASV_7759	0	0	0	2	0	0	0	0	0	0	2	0	6	0	0	0	0	0	0	0	0	0	0	0	0	0	0	0	0	0	0	0	0	0	0	0	0	0	0	Archaea_____
ASV_7766	0	0	3	7	0	0	0	0	0	0	0	0	0	0	0	0	0	0	0	0	0	0	0	0	0	0	0	0	0	0	0	0	0	0	0	0	0	0	0	Archaea_____
ASV_7853	0	6	2	2	0	0	0	0	0	0	0	0	0	0	0	0	0	0	0	0	0	0	0	0	0	0	0	0	0	0	0	0	0	0	0	0	0	0	0	Archaea_____
ASV_7678	0	0	0	9	0	0	0	0	0	0	0	0	0	0	0	0	0	0	0	0	0	0	0	0	0	0	0	0	0	0	0	0	0	0	0	0	0	0	0	Archaea_____
ASV_7874	0	0	0	4	3	0	2	0	0	0	0	0	0	0	0	0	0	0	0	0	0	0	0	0	0	0	0	0	0	0	0	0	0	0	0	0	0	0	0	Archaea_____
ASV_7996	5	0	0	4	0	0	0	0	0	0	0	0	0	0	0	0	0	0	0	0	0	0	0	0	0	0	0	0	0	0	0	0	0	0	0	0	0	0	0	Archaea_____
ASV_8038	0	0	2	7	0	0	0	0	0	0	0	0	0	0	0	0	0	0	0	0	0	0	0	0	0	0	0	0	0	0	0	0	0	0	0	0	0	0	0	Archaea_____
ASV_8100	0	0	3	4	0	2	0	0	0	0	0	0	0	0	0	0	0	0	0	0	0	0	0	0	0	0	0	0	0	0	0	0	0	0	0	0	0	0	0	Archaea_____
ASV_8162	5	0	2	2	0	0	0	0	0	0	0	0	0	0	0	0	0	0	0	0	0	0	0	0	0	0	0	0	0	0	0	0	0	0	0	0	0	0	0	Archaea_____
ASV_8011	3	0	2	3	0	0	0	0	0	0	0	0	0	0	0	0	0	0	0	0	0	0	0	0	0	0	0	0	0	0	0	0	0	0	0	0	0	0	0	Archaea_____
ASV_8159	8	0	0	0	0	0	0	0	0	0	0	0	0	0	0	0	0	0	0	0	0	0	0	0	0	0	0	0	0	0	0	0	0	0	0	0	0	0	0	Archaea_____
ASV_8164	4	0	2	0	2	0	0	0	0	0	0	0	0	0	0	0	0	0	0	0	0	0	0	0	0	0	0	0	0	0	0	0	0	0	0	0	0	0	0	Archaea_____
ASV_7693	0	4	0	3	0	0	0	0	0	0	0	0	0	0	0	0	0	0	0	0	0	0	0	0	0	0	0	0	0	0	0	0	0	0	0	0	0	0	0	Archaea_____
ASV_7694	0	0	0	7	0	0	0	0	0	0	0	0	0	0	0	0	0	0	0	0	0	0	0	0	0	0	0	0	0	0	0	0	0	0	0	0	0	0	0	Archaea_____
ASV_7863	0	0	0	3	0	4	0	0	0	0	0	0	0	0	0	0	0	0	0	0	0	0	0	0	0	0	0	0	0	0	0	0	0	0	0	0	0	0	0	Archaea_____
ASV_7910	0	0	0	5	0	0	0	0	0	2	0	0	0	0	0	0	0	0	0	0	0	0	0	0	0	0	0	0	0	0	0	0	0	0	0	0	0	0	0	Archaea_____
ASV_8092	0	0	0	0	0	0	0	0	0	0	0	0	7	0	0	0	0	0	0	0	0	0	0	0	0	0	0	0	0	0	0	0	0	0	0	0	0	0	0	Archaea_____
ASV_8180	2	2	0	3	0	0	0	0	0	0	0	0	0	0	0	0	0	0	0	0	0	0	0	0	0	0	0	0	0	0	0	0	0	0	0	0	0	0	0	Archaea_____
ASV_8288	0	0	0	7	0	0	0	0	0	0	0	0	0	0	0	0	0	0	0	0	0	0	0	0	0	0	0	0	0	0	0	0	0	0	0	0	0	0	0	Archaea_____
ASV_8291	0	0	3	2	0	2	0	0	0	0	0	0	0	0	0	0	0	0	0	0	0	0	0	0	0	0	0	0	0	0	0	0	0	0	0	0	0	0	0	Archaea_____
ASV_8352	7	0	0	0	0	0	0	0	0	0	0	0	0	0	0	0	0	0	0	0	0	0	0	0	0	0	0	0	0	0	0	0	0	0	0	0	0	0	0	Archaea_____
ASV_8370	2	0	2	3	0	0	0	0	0	0	0	0	0	0	0	0	0	0	0	0	0	0	0	0	0	0	0	0	0	0	0	0	0	0	0	0	0	0	0	Archaea_____
ASV_8484	0	0	0	4	0	3	0	0	0	0	0	0	0	0	0	0	0	0	0	0	0	0	0	0	0	0	0	0	0	0	0	0	0	0	0	0	0	0	0	Archaea_____
ASV_4728	2	4	0	0	0	0	0	0	0	0	0	0	0	0	0	0	0	0	0	0	0	0	0	0	0	0	0	0	0	0	0	0	0	0	0	0	0	0	0	Archaea_____
ASV_8087	0	0	0	2	2	0	0	0	0	0	2	0	0	0	0	0	0	0	0	0	0	0	0	0	0	0	0	0	0	0	0	0	0	0	0	0	0	0	0	Archaea_____
ASV_8168	3	0	0	3	0	0	0	0	0	0	0	0	0	0	0	0	0	0	0	0	0	0	0	0	0	0	0	0	0	0	0	0	0	0	0	0	0	0	0	Archaea_____
ASV_8214	0	0	0	2	0	0	0	0	0	2	0	0	0	0	0	2	0	0	0	0	0	0	0	0	0	0	0	0	0	0	0	0	0	0	0	0	0	0	0	Archaea_____
ASV_8228	0	0	6	0	0	0	0	0	0	0	0	0	0	0	0	0	0	0	0	0	0	0	0	0	0	0	0	0	0	0	0	0	0	0	0	0	0	0	0	Archaea_____
ASV_8389	0	2	2	2	0	0	0	0	0	0	0	0	0	0	0	0	0	0	0	0	0	0	0	0	0	0	0	0	0	0	0	0	0	0	0	0	0	0	0	Archaea_____
ASV_8403	0	3	0	3	0	0	0	0	0	0	0	0	0	0	0	0	0	0	0	0	0	0	0	0	0	0	0	0	0	0	0	0	0	0	0	0	0	0	0	Archaea_____
ASV_8421	0	0	0	0	0	0	0	2	0	4	0	0	0	0	0	0	0	0	0	0	0	0	0	0	0	0	0	0	0	0	0	0	0	0	0	0	0	0	0	Archaea_____
ASV_8552	3	3	0	0	0	0	0	0	0	0	0	0	0	0	0	0	0	0	0	0	0	0	0	0	0	0	0	0	0	0	0	0	0	0	0	0	0	0	0	Archaea_____
ASV_8557	2	2	0	2	0	0	0	0	0	0	0	0	0	0	0	0	0	0	0	0	0	0	0	0	0	0	0	0	0	0	0	0	0	0	0	0	0	0	0	Archaea_____
ASV_8354	5	0	0	0	0	0	0	0	0	0	0	0	0	0	0	0	0	0	0	0	0	0	0	0	0	0	0	0	0	0	0	0	0	0	0	0	0	0	0	Archaea_____
ASV_8401	0	0	2	3	0	0	0	0	0	0	0	0	0	0	0	0	0	0	0	0	0	0	0	0	0	0	0	0	0	0	0	0	0	0	0	0	0	0	0	Archaea_____
ASV_8409	0	0	5	0	0	0	0	0	0	0	0	0	0	0	0	0	0	0	0	0	0	0	0	0	0	0	0	0	0	0	0	0	0	0	0	0	0	0	0	Archaea_____
ASV_8415	0	0	0	5	0	0	0	0	0	0	0	0	0	0	0	0	0	0	0	0	0	0	0	0	0	0	0	0	0	0	0	0	0	0	0	0	0	0	0	Archaea_____
ASV_8449	0	0	0	5	0	0	0	0	0	0	0	0	0	0	0	0	0	0	0	0	0	0	0	0	0	0	0	0	0	0	0	0	0	0	0	0	0	0	0	Archaea_____
ASV_8684	0	0	0	5	0	0	0	0	0	0	0	0	0	0	0	0	0	0	0	0	0	0	0	0	0	0	0	0	0	0	0	0	0	0	0	0	0	0	0	Archaea_____
ASV_8756	0	5	0	0	0	0	0	0	0	0	0	0	0	0	0	0	0	0	0	0	0	0	0	0	0	0	0	0	0	0	0	0	0	0	0	0	0	0	0	Archaea_____
ASV_8957	0	0	0	3	0	0	0	0	0	2	0	0	0	0	0	0	0	0	0	0	0	0	0	0	0	0	0	0	0	0	0	0	0	0	0	0	0	0	0	Archaea_____
ASV_9031	0	0	0	5	0	0	0	0	0	0	0	0	0	0	0	0	0	0	0	0	0	0	0	0	0	0	0	0	0	0	0	0	0	0	0	0	0	0	0	Archaea_____
ASV_8643	0	0	0	0	0	0	0	0	0	0	0	0	0	0	2	2	0	0	0	0	0	0	0	0	0	0	0	0	0	0	0	0	0	0	0	0	0	0	0	Archaea_____
ASV_8656	0	0	0	2	2	0	0	0	0	0	0	0	0	0	0	0	0	0	0	0	0	0	0	0	0	0	0	0	0	0	0	0	0	0	0	0	0	0	0	Archaea_____
ASV_8721	4	0	0	0	0	0	0	0	0	0	0	0	0	0	0	0	0	0	0	0	0	0	0	0	0	0	0	0	0	0	0	0	0	0	0	0	0	0	0	Archaea_____
ASV_8782	0	0	0	0	0	2	0	2	0	0	0	0	0	0	0	0	0	0	0	0	0	0	0	0	0	0	0	0	0	0	0	0	0	0	0	0	0	0	0	Archaea_____
ASV_8891	4	0	0	0	0	0	0	0	0	0	0	0	0	0	0	0	0	0	0	0	0	0	0	0	0	0	0	0	0	0	0	0	0	0	0	0	0	0	0	Archaea_____
ASV_8892	4	0	0	0	0	0	0	0	0	0	0	0	0	0	0	0	0	0	0	0	0	0	0	0	0	0	0	0	0	0	0	0	0	0	0	0	0	0	0	Archaea_____
ASV_8904	2	0	2	0	0	0	0	0	0	0	0	0	0	0	0	0	0	0	0	0	0	0	0	0	0	0	0	0	0	0	0	0	0	0	0	0	0	0	0	Archaea_____
ASV_8917	0	0	0	4	0	0	0	0	0	0	0	0	0	0	0	0	0	0	0	0	0	0	0	0	0	0	0	0	0	0	0	0	0	0	0	0	0	0	0	Archaea_____
ASV_8961	0	0	0	0	0	0	0	0	0	4	0	0	0	0	0	0	0	0	0	0	0	0	0	0	0	0	0	0	0	0	0	0	0	0	0	0	0	0	0	Archaea_____
ASV_9059	2	0	0	2	0	0	0	0	0	0	0	0	0	0	0	0	0	0	0	0	0	0	0	0	0	0	0	0	0	0	0	0	0	0	0	0	0	0	0	Archaea_____
ASV_9195	0	0	0	4	0	0	0	0	0	0	0	0	0	0	0	0	0	0	0	0	0	0	0	0	0	0	0	0	0	0	0	0	0	0	0	0	0	0	0	Archaea_____
ASV_8737	0	0	0	3	0	0	0	0	0	0	0	0	0	0	0	0	0	0	0	0	0	0	0	0	0	0	0	0	0	0	0	0	0	0	0	0	0	0	0	Archaea_____
ASV_8747	0	0	0	3	0	0	0	0	0	0	0	0	0	0	0	0	0	0	0	0	0	0	0	0	0	0	0	0	0	0	0	0	0	0	0	0	0	0	0	Archaea_____
ASV_8894	3	0	0	0	0	0	0	0	0	0	0	0	0	0	0	0	0	0	0	0	0	0	0	0	0	0	0	0	0	0	0	0	0	0	0	0	0	0	0	Archaea_____
ASV_8949	0	0	0	3	0	0	0	0	0	0	0	0	0	0	0	0	0	0	0	0	0	0	0	0	0	0	0	0	0	0	0	0	0	0	0	0	0	0	0	Archaea_____
ASV_8993	0	0	0	0	3	0	0	0	0	0	0	0	0	0	0	0	0	0	0	0	0	0	0	0	0	0	0	0	0	0	0	0	0	0	0	0	0	0	0	Archaea_____
ASV_9119	0	0	3	0	0	0	0	0	0	0	0	0	0	0	0	0	0	0	0	0	0	0	0	0	0	0	0	0	0	0	0	0	0	0	0	0	0	0	0	Archaea_____
ASV_9149	0	0	0	0	0	0	0	0	0	0	0	0	0	0	0	0	3	0	0	0	0	0	0	0	0	0	0	0	0	0	0	0	0	0	0	0	0	0	0	Archaea_____
ASV_9210	3	0	0	0	0	0	0	0	0	0	0	0	0	0	0	0	0	0	0	0	0	0	0	0	0	0	0	0	0	0	0	0	0	0	0	0	0	0	0	Archaea_____
ASV_9247	0	0	0	0	0	0	3	0	0	0	0	0	0	0	0	0	0	0	0	0	0	0	0	0	0	0	0	0	0	0	0	0	0	0	0	0	0	0	0	Archaea_____
ASV_9278	0	0	3	0	0	0	0	0	0	0	0	0	0	0	0	0	0	0	0	0	0	0	0	0	0	0	0	0	0	0	0	0	0	0	0	0	0	0	0	Archaea_____
ASV_9303	0	0	0	3	0	0	0	0	0	0	0	0	0	0	0	0	0	0	0	0	0	0	0	0	0	0	0	0	0	0	0	0	0	0	0	0	0	0	0	Archaea_____
ASV_9318	0	0	0	0	0	0	0	0	0	0	0	0	0	0	0	0	3	0	0	0	0	0	0	0	0	0	0	0	0	0	0	0	0	0	0	0	0	0	0	Archaea_____
ASV_8418	0	0	0	0	2	0	0	0	0	0	0	0	0	0	0	0	0	0	0	0	0	0	0	0	0	0	0	0	0	0	0	0	0	0	0	0	0	0	0	Archaea_____
ASV_8766	0	0	2	0	0	0	0	0	0	0	0	0	0	0	0	0	0	0	0	0	0	0	0	0	0	0	0	0	0	0	0	0	0	0	0	0	0	0	0	Archaea_____
ASV_8774	0	0	2	0	0	0	0	0	0	0	0	0	0	0	0	0	0	0	0	0	0	0	0	0	0	0	0	0	0	0	0	0	0	0	0	0	0	0	0	Archaea_____
ASV_8785	0	0	0	0	0	0	0	0	0	2	0	0	0	0	0	0	0	0	0	0	0	0	0	0	0	0	0	0	0	0	0	0	0	0	0	0	0	0	0	Archaea_____
ASV_8971	0	0	0	0	0	0	0	0	0	0	0	0	0	0	2	0	0	0	0	0	0	0	0	0	0	0	0	0	0	0	0	0	0	0	0	0	0	0	0	Archaea_____
ASV_8996	0	0	0	2	0	0	0	0	0	0	0	0	0	0	0	0	0	0	0	0	0	0	0	0	0	0	0	0	0	0	0	0	0	0	0	0	0	0	0	Archaea_____
ASV_9004	0	0	0	0	0	0	0	0	0	0	0	0	0	0	0	0	0	0	0	0	0	2	0	0	0	0	0	0	0	0	0	0	0	0	0	0	0	0	0	Archaea_____
ASV_9068	0	2	0	0	0	0	0	0	0	0	0	0	0	0	0	0	0	0	0	0	0	0	0	0	0	0	0	0	0	0	0	0	0	0	0	0	0	0	0	Archaea_____
ASV_9071	0	0	2	0	0	0	0	0	0	0	0	0	0	0	0	0	0	0	0	0	0	0	0	0	0	0	0	0	0	0	0	0	0	0	0	0	0	0	0	Archaea_____
ASV_9072	0	0	0	2	0	0	0	0	0	0	0	0	0	0	0	0	0	0	0	0	0	0	0	0	0	0	0	0	0	0	0	0	0	0	0	0	0	0	0	Archaea_____
ASV_9079	0	0	2	0	0	0	0	0	0	0	0	0	0	0	0	0	0	0	0	0	0	0	0	0	0	0	0	0	0	0	0	0	0	0	0	0	0	0	0	Archaea_____
ASV_9227	0	0	0	2	0	0	0	0	0	0	0	0	0	0	0	0	0	0	0	0	0	0	0	0	0	0	0	0	0	0	0	0	0	0	0	0	0	0	0	Archaea_____
ASV_9270	0	0	0	2	0	0	0	0	0	0	0	0	0	0	0	0	0	0	0	0	0	0	0	0	0	0	0	0	0	0	0	0	0	0	0	0	0	0	0	Archaea_____
ASV_9290	0	0	0	2	0	0	0	0	0	0	0	0	0	0	0	0	0	0	0	0	0	0	0	0	0	0	0	0	0	0	0	0	0	0	0	0	0	0	0	Archaea_____
ASV_9310	0	0	0	2	0	0	0	0	0	0	0	0	0	0	0	0	0	0	0	0	0	0	0	0	0	0	0	0	0	0	0	0	0	0	0	0	0	0	0	Archaea_____
ASV_9388	2	0	0	0	0	0	0	0	0	0	0	0	0	0	0	0	0	0	0	0	0	0	0	0	0	0	0	0	0	0	0	0	0	0	0	0	0	0	0	Archaea_____
ASV_9397	0	2	0	0	0	0	0	0	0	0	0	0	0	0	0	0	0	0	0	0	0	0	0	0	0	0	0	0	0	0	0	0	0	0	0	0	0	0	0	Archaea_____
ASV_9413	0	0	0	0	0	0	0	0	0	0	2	0	0	0	0	0	0	0	0	0	0	0	0	0	0	0	0	0	0	0	0	0	0	0	0	0	0	0	0	Archaea_____
ASV_9418	0	0	2	0	0	0	0	0	0	0	0	0	0	0	0	0	0	0	0	0	0	0	0	0	0	0	0	0	0	0	0	0	0	0	0	0	0	0	0	Archaea_____
ASV_9419	0	0	2	0	0	0	0	0	0	0	0	0	0	0	0	0	0	0	0	0	0	0	0	0	0	0	0	0	0	0	0	0	0	0	0	0	0	0	0	Archaea_____
ASV_9422	0	0	2	0	0	0	0	0	0	0	0	0	0	0	0	0	0	0	0	0	0	0	0	0	0	0	0	0	0	0	0	0	0	0	0	0	0	0	0	Archaea_____
ASV_9443	0	0	0	2	0	0	0	0	0	0	0	0	0	0	0	0	0	0	0	0	0	0	0	0	0	0	0	0	0	0	0	0	0	0	0	0	0	0	0	Archaea_____
ASV_9453	0	0	0	0	0	0	0	0	0	0	0	0	0	0	0	0	2	0	0	0	0	0	0	0	0	0	0	0	0	0	0	0	0	0	0	0	0	0	0	Archaea_____
ASV_9457	0	0	0	0	2	0	0	0	0	0	0	0	0	0	0	0	0	0	0	0	0	0	0	0	0	0	0	0	0	0	0	0	0	0	0	0	0	0	0	Archaea_____
ASV_9490	0	0	0	2	0	0	0	0	0	0	0	0	0	0	0	0	0	0	0	0	0	0	0	0	0	0	0	0	0	0	0	0	0	0	0	0	0	0	0	Archaea_____
ASV_1022	4	3	56	138	29	30	15	6	0	8	7	0	20	0	2	9	3	0	0	0	0	0	0	0	0	0	0	0	0	0	0	0	0	0	0	0	0	0	0	Archaea_Aenigmarchaeota____
ASV_1091	0	0	0	22	16	54	11	18	0	59	18	8	52	0	24	11	12	3	0	0	0	0	0	0	0	0	0	0	0	0	0	0	0	0	0	0	0	0	0	Archaea_Aenigmarchaeota____
ASV_1567	0	0	20	103	15	29	6	8	0	10	3	2	4	0	0	0	0	0	0	0	0	0	0	0	0	0	0	0	0	0	0	0	0	0	0	0	0	0	0	Archaea_Aenigmarchaeota____
ASV_633	0	0	0	0	0	0	0	0	0	0	0	0	0	0	0	0	0	0	0	0	0	0	0	0	0	9	0	113	0	0	0	0	0	0	0	0	0	0	0	Archaea_Aenigmarchaeota____
ASV_5613	0	0	0	2	0	0	0	0	0	0	0	0	0	0	0	0	0	23	0	0	0	0	0	0	0	0	0	2	0	0	0	0	0	0	0	0	0	0	0	Archaea_Aenigmarchaeota____
ASV_6982	0	2	3	5	0	0	0	0	0	0	0	0	4	0	0	0	0	0	0	0	0	0	0	0	0	0	0	0	0	0	0	0	0	0	0	0	0	0	0	Archaea_Aenigmarchaeota____
ASV_7432	0	0	0	0	0	0	0	0	0	2	0	4	2	0	0	0	2	0	0	0	0	0	0	0	0	0	0	0	0	0	0	0	0	0	0	0	0	0	0	Archaea_Aenigmarchaeota____
ASV_8022	0	0	3	4	0	2	0	0	0	0	0	0	0	0	0	0	0	0	0	0	0	0	0	0	0	0	0	0	0	0	0	0	0	0	0	0	0	0	0	Archaea_Aenigmarchaeota____
ASV_8064	0	0	0	0	0	2	0	2	0	2	3	0	0	0	0	0	0	0	0	0	0	0	0	0	0	0	0	0	0	0	0	0	0	0	0	0	0	0	0	Archaea_Aenigmarchaeota____
ASV_5569	0	0	0	0	0	0	0	0	0	0	0	0	0	0	0	0	0	0	0	0	0	0	0	0	0	0	0	6	0	0	0	0	0	0	0	0	0	0	0	Archaea_Aenigmarchaeota____
ASV_8076	0	0	0	4	0	2	0	0	0	0	0	0	0	0	0	0	0	0	0	0	0	0	0	0	0	0	0	0	0	0	0	0	0	0	0	0	0	0	0	Archaea_Aenigmarchaeota____
ASV_8384	0	0	0	4	0	0	0	0	0	0	0	0	0	0	2	0	0	0	0	0	0	0	0	0	0	0	0	0	0	0	0	0	0	0	0	0	0	0	0	Archaea_Aenigmarchaeota____
ASV_8810	0	0	2	4	0	0	0	0	0	0	0	0	0	0	0	0	0	0	0	0	0	0	0	0	0	0	0	0	0	0	0	0	0	0	0	0	0	0	0	Archaea_Aenigmarchaeota____
ASV_8030	0	0	0	5	0	0	0	0	0	0	0	0	0	0	0	0	0	0	0	0	0	0	0	0	0	0	0	0	0	0	0	0	0	0	0	0	0	0	0	Archaea_Aenigmarchaeota____
ASV_9293	0	0	0	2	0	0	0	0	0	0	0	0	0	0	0	0	0	0	0	0	0	0	0	0	0	0	0	0	0	0	0	0	0	0	0	0	0	0	0	Archaea_Aenigmarchaeota____
ASV_866	3	4	44	144	24	50	13	6	4	10	5	4	48	0	9	17	17	0	0	0	0	0	0	0	0	0	0	0	0	0	0	0	0	0	0	0	0	0	0	Archaea_Aenigmarchaeota_Aenigmarchaeia_Aenigmarchaeales__
ASV_1342	0	3	17	63	19	77	8	15	0	19	2	0	14	3	0	2	0	0	0	0	0	0	0	0	0	0	0	0	0	0	0	0	0	0	0	0	0	0	0	Archaea_Aenigmarchaeota_Aenigmarchaeia_Aenigmarchaeales__
ASV_1573	0	0	36	114	26	14	2	0	0	0	0	0	4	0	0	0	0	0	0	0	0	0	0	0	0	0	0	0	0	0	0	0	0	0	0	0	0	0	0	Archaea_Aenigmarchaeota_Aenigmarchaeia_Aenigmarchaeales__
ASV_1735	0	0	0	0	0	0	0	0	0	0	0	0	0	0	0	0	0	0	0	0	0	0	0	0	0	0	0	182	0	0	0	0	0	0	0	0	0	0	0	Archaea_Aenigmarchaeota_Aenigmarchaeia_Aenigmarchaeales__
ASV_1779	3	7	12	48	28	11	9	16	0	7	0	0	14	0	8	3	8	0	0	0	0	0	0	0	0	0	0	0	0	0	0	0	0	0	0	0	0	0	0	Archaea_Aenigmarchaeota_Aenigmarchaeia_Aenigmarchaeales__
ASV_1866	0	0	0	16	31	29	3	3	0	33	5	4	11	5	7	6	10	0	0	0	0	0	0	0	0	0	0	0	0	0	0	0	0	0	0	0	0	0	0	Archaea_Aenigmarchaeota_Aenigmarchaeia_Aenigmarchaeales__
ASV_2109	4	0	0	8	0	0	0	0	0	0	0	0	0	0	0	0	0	0	0	0	0	0	0	0	0	0	0	127	0	0	0	0	0	0	0	0	0	0	0	Archaea_Aenigmarchaeota_Aenigmarchaeia_Aenigmarchaeales__
ASV_2255	0	0	7	92	7	9	6	2	0	6	0	0	0	0	0	0	0	0	0	0	0	0	0	0	0	0	0	0	0	0	0	0	0	0	0	0	0	0	0	Archaea_Aenigmarchaeota_Aenigmarchaeia_Aenigmarchaeales__
ASV_2293	4	7	23	69	9	10	0	0	0	3	0	0	2	0	0	0	0	0	0	0	0	0	0	0	0	0	0	0	0	0	0	0	0	0	0	0	0	0	0	Archaea_Aenigmarchaeota_Aenigmarchaeia_Aenigmarchaeales__
ASV_2295	2	11	13	82	4	12	0	0	0	0	0	0	0	0	0	0	0	0	0	0	0	0	0	0	0	0	0	0	0	0	0	0	0	0	0	0	0	0	0	Archaea_Aenigmarchaeota_Aenigmarchaeia_Aenigmarchaeales__
ASV_2394	2	0	9	62	15	18	2	0	0	7	0	4	2	0	0	0	0	0	0	0	0	0	0	0	0	0	0	0	0	0	0	0	0	0	0	0	0	0	0	Archaea_Aenigmarchaeota_Aenigmarchaeia_Aenigmarchaeales__
ASV_2489	0	0	0	0	0	0	0	0	0	0	0	0	17	17	0	4	72	0	0	0	0	0	0	0	0	0	0	0	0	0	0	0	0	0	0	0	0	0	0	Archaea_Aenigmarchaeota_Aenigmarchaeia_Aenigmarchaeales__
ASV_2591	0	2	10	57	12	9	3	5	0	5	3	0	2	0	0	0	0	0	0	0	0	0	0	0	0	0	0	0	0	0	0	0	0	0	0	0	0	0	0	Archaea_Aenigmarchaeota_Aenigmarchaeia_Aenigmarchaeales__
ASV_2662	3	4	19	62	9	0	0	5	0	2	0	0	0	0	0	0	0	0	0	0	0	0	0	0	0	0	0	0	0	0	0	0	0	0	0	0	0	0	0	Archaea_Aenigmarchaeota_Aenigmarchaeia_Aenigmarchaeales__
ASV_2752	0	6	5	53	7	2	5	6	0	4	0	0	5	0	2	0	2	0	0	0	0	0	0	0	0	0	0	0	0	0	0	0	0	0	0	0	0	0	0	Archaea_Aenigmarchaeota_Aenigmarchaeia_Aenigmarchaeales__
ASV_2793	6	0	9	73	7	2	0	0	0	0	0	0	0	0	0	0	0	0	0	0	0	0	0	0	0	0	0	0	0	0	0	0	0	0	0	0	0	0	0	Archaea_Aenigmarchaeota_Aenigmarchaeia_Aenigmarchaeales__
ASV_2965	6	15	41	29	0	0	0	0	0	0	0	0	0	0	0	0	0	0	0	0	0	0	0	0	0	0	0	0	0	0	0	0	0	0	0	0	0	0	0	Archaea_Aenigmarchaeota_Aenigmarchaeia_Aenigmarchaeales__
ASV_2881	3	0	9	50	11	6	0	0	0	0	0	0	3	0	0	5	0	0	0	0	0	0	0	0	0	0	0	0	0	0	0	0	0	0	0	0	0	0	0	Archaea_Aenigmarchaeota_Aenigmarchaeia_Aenigmarchaeales__
ASV_3021	0	2	12	47	8	6	4	0	0	4	0	0	4	0	0	0	0	0	0	0	0	0	0	0	0	0	0	0	0	0	0	0	0	0	0	0	0	0	0	Archaea_Aenigmarchaeota_Aenigmarchaeia_Aenigmarchaeales__
ASV_3112	2	0	7	54	4	10	0	3	0	4	0	0	0	0	0	0	0	0	0	0	0	0	0	0	0	0	0	0	0	0	0	0	0	0	0	0	0	0	0	Archaea_Aenigmarchaeota_Aenigmarchaeia_Aenigmarchaeales__
ASV_3110	2	2	20	53	4	2	0	0	0	0	0	0	0	0	0	0	0	0	0	0	0	0	0	0	0	0	0	0	0	0	0	0	0	0	0	0	0	0	0	Archaea_Aenigmarchaeota_Aenigmarchaeia_Aenigmarchaeales__
ASV_3254	0	2	2	21	4	4	4	5	0	11	2	0	10	0	2	5	7	0	0	0	0	0	0	0	0	0	0	0	0	0	0	0	0	0	0	0	0	0	0	Archaea_Aenigmarchaeota_Aenigmarchaeia_Aenigmarchaeales__
ASV_3499	0	0	4	51	12	3	0	2	0	0	0	0	0	0	0	0	0	0	0	0	0	0	0	0	0	0	0	0	0	0	0	0	0	0	0	0	0	0	0	Archaea_Aenigmarchaeota_Aenigmarchaeia_Aenigmarchaeales__
ASV_3386	2	7	22	28	2	4	0	0	0	2	0	0	0	0	0	0	3	0	0	0	0	0	0	0	0	0	0	0	0	0	0	0	0	0	0	0	0	0	0	Archaea_Aenigmarchaeota_Aenigmarchaeia_Aenigmarchaeales__
ASV_3716	5	6	14	20	3	7	0	4	0	2	0	0	2	0	0	0	0	0	0	0	0	0	0	0	0	0	0	0	0	0	0	0	0	0	0	0	0	0	0	Archaea_Aenigmarchaeota_Aenigmarchaeia_Aenigmarchaeales__
ASV_3749	4	0	8	47	0	0	0	3	0	0	0	0	0	0	0	0	0	0	0	0	0	0	0	0	0	0	0	0	0	0	0	0	0	0	0	0	0	0	0	Archaea_Aenigmarchaeota_Aenigmarchaeia_Aenigmarchaeales__
ASV_3887	11	2	8	24	6	2	0	3	0	2	0	0	0	0	0	2	0	0	0	0	0	0	0	0	0	0	0	0	0	0	0	0	0	0	0	0	0	0	0	Archaea_Aenigmarchaeota_Aenigmarchaeia_Aenigmarchaeales__
ASV_3809	3	0	0	36	13	7	0	0	0	0	0	0	0	0	0	0	0	0	0	0	0	0	0	0	0	0	0	0	0	0	0	0	0	0	0	0	0	0	0	Archaea_Aenigmarchaeota_Aenigmarchaeia_Aenigmarchaeales__
ASV_4022	0	0	4	12	4	9	0	0	0	17	6	0	3	0	0	0	0	0	0	0	0	0	0	0	0	0	0	0	0	0	0	0	0	0	0	0	0	0	0	Archaea_Aenigmarchaeota_Aenigmarchaeia_Aenigmarchaeales__
ASV_4036	0	0	0	25	8	10	0	0	0	7	4	0	0	0	0	0	0	0	0	0	0	0	0	0	0	0	0	0	0	0	0	0	0	0	0	0	0	0	0	Archaea_Aenigmarchaeota_Aenigmarchaeia_Aenigmarchaeales__
ASV_4295	0	0	0	10	2	0	0	3	2	16	2	2	3	2	5	0	3	0	0	0	0	0	0	0	0	0	0	0	0	0	0	0	0	0	0	0	0	0	0	Archaea_Aenigmarchaeota_Aenigmarchaeia_Aenigmarchaeales__
ASV_4293	0	0	0	0	0	0	5	4	0	2	0	2	6	0	8	5	15	2	0	0	0	0	0	0	0	0	0	0	0	0	0	0	0	0	0	0	0	0	0	Archaea_Aenigmarchaeota_Aenigmarchaeia_Aenigmarchaeales__
ASV_4337	0	0	0	3	3	7	2	4	3	6	2	0	12	0	3	0	0	0	0	0	0	0	0	0	0	0	0	0	0	0	0	0	0	0	0	0	0	0	0	Archaea_Aenigmarchaeota_Aenigmarchaeia_Aenigmarchaeales__
ASV_4464	0	0	6	26	3	5	0	2	0	2	0	0	0	0	0	0	0	0	0	0	0	0	0	0	0	0	0	0	0	0	0	0	0	0	0	0	0	0	0	Archaea_Aenigmarchaeota_Aenigmarchaeia_Aenigmarchaeales__
ASV_4523	0	0	0	0	3	0	2	2	0	6	4	2	7	0	3	7	5	3	0	0	0	0	0	0	0	0	0	0	0	0	0	0	0	0	0	0	0	0	0	Archaea_Aenigmarchaeota_Aenigmarchaeia_Aenigmarchaeales__
ASV_4532	0	0	0	0	0	0	0	0	0	0	0	0	2	0	0	0	0	0	0	0	0	0	0	37	0	2	0	3	0	0	0	0	0	0	0	0	0	0	0	Archaea_Aenigmarchaeota_Aenigmarchaeia_Aenigmarchaeales__
ASV_4458	2	2	5	17	3	0	3	2	0	9	0	0	0	0	0	0	0	0	0	0	0	0	0	0	0	0	0	0	0	0	0	0	0	0	0	0	0	0	0	Archaea_Aenigmarchaeota_Aenigmarchaeia_Aenigmarchaeales__
ASV_4522	0	0	2	15	4	0	4	6	0	7	2	0	3	0	0	0	0	0	0	0	0	0	0	0	0	0	0	0	0	0	0	0	0	0	0	0	0	0	0	Archaea_Aenigmarchaeota_Aenigmarchaeia_Aenigmarchaeales__
ASV_4474	0	0	6	13	3	12	0	4	0	4	0	0	0	0	0	0	0	0	0	0	0	0	0	0	0	0	0	0	0	0	0	0	0	0	0	0	0	0	0	Archaea_Aenigmarchaeota_Aenigmarchaeia_Aenigmarchaeales__
ASV_4641	0	0	0	10	2	4	0	4	0	17	0	0	3	2	0	0	0	0	0	0	0	0	0	0	0	0	0	0	0	0	0	0	0	0	0	0	0	0	0	Archaea_Aenigmarchaeota_Aenigmarchaeia_Aenigmarchaeales__
ASV_4585	0	0	3	9	5	7	0	5	0	2	0	0	6	0	3	0	0	0	0	0	0	0	0	0	0	0	0	0	0	0	0	0	0	0	0	0	0	0	0	Archaea_Aenigmarchaeota_Aenigmarchaeia_Aenigmarchaeales__
ASV_4782	13	6	5	11	0	0	0	3	0	0	0	0	2	0	0	0	0	0	0	0	0	0	0	0	0	0	0	0	0	0	0	0	0	0	0	0	0	0	0	Archaea_Aenigmarchaeota_Aenigmarchaeia_Aenigmarchaeales__
ASV_4809	0	0	0	2	0	4	0	0	0	11	4	4	6	0	6	0	3	0	0	0	0	0	0	0	0	0	0	0	0	0	0	0	0	0	0	0	0	0	0	Archaea_Aenigmarchaeota_Aenigmarchaeia_Aenigmarchaeales__
ASV_4739	3	2	9	17	0	2	2	0	0	0	0	0	4	0	0	0	0	0	0	0	0	0	0	0	0	0	0	0	0	0	0	0	0	0	0	0	0	0	0	Archaea_Aenigmarchaeota_Aenigmarchaeia_Aenigmarchaeales__
ASV_4853	0	0	2	20	10	6	0	0	0	0	0	0	0	0	0	0	0	0	0	0	0	0	0	0	0	0	0	0	0	0	0	0	0	0	0	0	0	0	0	Archaea_Aenigmarchaeota_Aenigmarchaeia_Aenigmarchaeales__
ASV_4900	11	4	16	7	0	0	0	0	0	0	0	0	0	0	0	0	0	0	0	0	0	0	0	0	0	0	0	0	0	0	0	0	0	0	0	0	0	0	0	Archaea_Aenigmarchaeota_Aenigmarchaeia_Aenigmarchaeales__
ASV_4923	0	0	0	28	2	5	0	0	0	2	0	0	0	0	0	0	0	0	0	0	0	0	0	0	0	0	0	0	0	0	0	0	0	0	0	0	0	0	0	Archaea_Aenigmarchaeota_Aenigmarchaeia_Aenigmarchaeales__
ASV_4924	0	0	0	17	4	4	0	5	0	2	2	0	3	0	0	0	0	0	0	0	0	0	0	0	0	0	0	0	0	0	0	0	0	0	0	0	0	0	0	Archaea_Aenigmarchaeota_Aenigmarchaeia_Aenigmarchaeales__
ASV_5111	0	2	3	20	3	0	2	2	0	3	0	0	0	0	0	0	0	0	0	0	0	0	0	0	0	0	0	0	0	0	0	0	0	0	0	0	0	0	0	Archaea_Aenigmarchaeota_Aenigmarchaeia_Aenigmarchaeales__
ASV_5122	0	0	0	8	6	2	3	3	0	9	0	0	4	0	0	0	0	0	0	0	0	0	0	0	0	0	0	0	0	0	0	0	0	0	0	0	0	0	0	Archaea_Aenigmarchaeota_Aenigmarchaeia_Aenigmarchaeales__
ASV_5211	0	0	2	20	4	2	0	2	0	5	0	0	0	0	0	0	0	0	0	0	0	0	0	0	0	0	0	0	0	0	0	0	0	0	0	0	0	0	0	Archaea_Aenigmarchaeota_Aenigmarchaeia_Aenigmarchaeales__
ASV_5048	0	3	2	8	3	0	0	5	0	4	0	0	5	0	2	0	2	0	0	0	0	0	0	0	0	0	0	0	0	0	0	0	0	0	0	0	0	0	0	Archaea_Aenigmarchaeota_Aenigmarchaeia_Aenigmarchaeales__
ASV_5055	0	0	0	0	0	2	0	11	0	12	0	3	6	0	0	0	0	0	0	0	0	0	0	0	0	0	0	0	0	0	0	0	0	0	0	0	0	0	0	Archaea_Aenigmarchaeota_Aenigmarchaeia_Aenigmarchaeales__
ASV_4916	0	0	4	5	2	7	0	0	0	3	0	0	7	0	0	0	5	0	0	0	0	0	0	0	0	0	0	0	0	0	0	0	0	0	0	0	0	0	0	Archaea_Aenigmarchaeota_Aenigmarchaeia_Aenigmarchaeales__
ASV_5096	7	2	22	2	0	0	0	0	0	0	0	0	0	0	0	0	0	0	0	0	0	0	0	0	0	0	0	0	0	0	0	0	0	0	0	0	0	0	0	Archaea_Aenigmarchaeota_Aenigmarchaeia_Aenigmarchaeales__
ASV_5275	0	3	16	13	0	0	0	0	0	0	0	0	0	0	0	0	0	0	0	0	0	0	0	0	0	0	0	0	0	0	0	0	0	0	0	0	0	0	0	Archaea_Aenigmarchaeota_Aenigmarchaeia_Aenigmarchaeales__
ASV_5278	0	0	2	17	5	4	0	0	0	3	0	0	0	0	0	0	0	0	0	0	0	0	0	0	0	0	0	0	0	0	0	0	0	0	0	0	0	0	0	Archaea_Aenigmarchaeota_Aenigmarchaeia_Aenigmarchaeales__
ASV_5283	0	0	0	0	0	5	4	6	0	6	2	0	6	0	0	2	0	0	0	0	0	0	0	0	0	0	0	0	0	0	0	0	0	0	0	0	0	0	0	Archaea_Aenigmarchaeota_Aenigmarchaeia_Aenigmarchaeales__
ASV_5209	0	0	0	0	0	0	0	4	0	9	0	2	6	0	3	0	6	0	0	0	0	0	0	0	0	0	0	0	0	0	0	0	0	0	0	0	0	0	0	Archaea_Aenigmarchaeota_Aenigmarchaeia_Aenigmarchaeales__
ASV_5323	4	5	2	8	0	0	2	2	0	5	0	0	0	0	0	0	2	0	0	0	0	0	0	0	0	0	0	0	0	0	0	0	0	0	0	0	0	0	0	Archaea_Aenigmarchaeota_Aenigmarchaeia_Aenigmarchaeales__
ASV_5691	2	0	10	13	2	0	0	2	0	0	0	0	0	0	0	0	0	0	0	0	0	0	0	0	0	0	0	0	0	0	0	0	0	0	0	0	0	0	0	Archaea_Aenigmarchaeota_Aenigmarchaeia_Aenigmarchaeales__
ASV_5478	0	0	0	13	4	0	6	2	0	3	0	0	0	0	0	0	0	0	0	0	0	0	0	0	0	0	0	0	0	0	0	0	0	0	0	0	0	0	0	Archaea_Aenigmarchaeota_Aenigmarchaeia_Aenigmarchaeales__
ASV_5608	3	0	6	12	0	0	0	2	0	2	2	0	0	0	0	0	0	0	0	0	0	0	0	0	0	0	0	0	0	0	0	0	0	0	0	0	0	0	0	Archaea_Aenigmarchaeota_Aenigmarchaeia_Aenigmarchaeales__
ASV_5672	7	6	7	6	0	0	0	0	0	0	0	0	0	0	0	0	0	0	0	0	0	0	0	0	0	0	0	0	0	0	0	0	0	0	0	0	0	0	0	Archaea_Aenigmarchaeota_Aenigmarchaeia_Aenigmarchaeales__
ASV_5795	0	0	3	2	3	7	0	0	0	3	3	0	3	0	2	0	0	0	0	0	0	0	0	0	0	0	0	0	0	0	0	0	0	0	0	0	0	0	0	Archaea_Aenigmarchaeota_Aenigmarchaeia_Aenigmarchaeales__
ASV_5881	0	0	5	21	0	0	0	0	0	0	0	0	0	0	0	0	0	0	0	0	0	0	0	0	0	0	0	0	0	0	0	0	0	0	0	0	0	0	0	Archaea_Aenigmarchaeota_Aenigmarchaeia_Aenigmarchaeales__
ASV_5769	2	0	4	7	0	0	0	4	0	8	0	0	0	0	0	0	0	0	0	0	0	0	0	0	0	0	0	0	0	0	0	0	0	0	0	0	0	0	0	Archaea_Aenigmarchaeota_Aenigmarchaeia_Aenigmarchaeales__
ASV_5892	0	0	0	8	0	8	0	3	0	4	0	0	2	0	0	0	0	0	0	0	0	0	0	0	0	0	0	0	0	0	0	0	0	0	0	0	0	0	0	Archaea_Aenigmarchaeota_Aenigmarchaeia_Aenigmarchaeales__
ASV_5893	0	0	0	9	3	2	0	4	0	7	0	0	0	0	0	0	0	0	0	0	0	0	0	0	0	0	0	0	0	0	0	0	0	0	0	0	0	0	0	Archaea_Aenigmarchaeota_Aenigmarchaeia_Aenigmarchaeales__
ASV_4531	0	0	0	0	0	0	0	0	0	0	0	0	2	4	0	0	15	2	0	0	0	0	0	0	0	0	0	0	0	0	0	0	0	0	0	0	0	0	0	Archaea_Aenigmarchaeota_Aenigmarchaeia_Aenigmarchaeales__
ASV_5713	0	0	0	4	0	0	0	2	0	4	0	0	8	0	0	3	2	0	0	0	0	0	0	0	0	0	0	0	0	0	0	0	0	0	0	0	0	0	0	Archaea_Aenigmarchaeota_Aenigmarchaeia_Aenigmarchaeales__
ASV_5782	0	0	0	4	3	5	0	4	0	5	0	0	2	0	0	0	0	0	0	0	0	0	0	0	0	0	0	0	0	0	0	0	0	0	0	0	0	0	0	Archaea_Aenigmarchaeota_Aenigmarchaeia_Aenigmarchaeales__
ASV_5981	0	0	0	4	3	3	5	8	0	0	0	0	0	0	0	0	0	0	0	0	0	0	0	0	0	0	0	0	0	0	0	0	0	0	0	0	0	0	0	Archaea_Aenigmarchaeota_Aenigmarchaeia_Aenigmarchaeales__
ASV_5983	0	0	0	0	3	0	5	4	0	3	0	0	6	0	0	0	2	0	0	0	0	0	0	0	0	0	0	0	0	0	0	0	0	0	0	0	0	0	0	Archaea_Aenigmarchaeota_Aenigmarchaeia_Aenigmarchaeales__
ASV_6169	0	0	0	0	0	0	4	0	0	0	0	0	3	0	2	2	12	0	0	0	0	0	0	0	0	0	0	0	0	0	0	0	0	0	0	0	0	0	0	Archaea_Aenigmarchaeota_Aenigmarchaeia_Aenigmarchaeales__
ASV_6170	0	0	0	0	0	0	2	3	0	3	2	2	4	2	2	0	3	0	0	0	0	0	0	0	0	0	0	0	0	0	0	0	0	0	0	0	0	0	0	Archaea_Aenigmarchaeota_Aenigmarchaeia_Aenigmarchaeales__
ASV_5785	0	0	5	15	0	0	2	0	0	0	0	0	0	0	0	0	0	0	0	0	0	0	0	0	0	0	0	0	0	0	0	0	0	0	0	0	0	0	0	Archaea_Aenigmarchaeota_Aenigmarchaeia_Aenigmarchaeales__
ASV_5950	3	3	4	12	0	0	0	0	0	0	0	0	0	0	0	0	0	0	0	0	0	0	0	0	0	0	0	0	0	0	0	0	0	0	0	0	0	0	0	Archaea_Aenigmarchaeota_Aenigmarchaeia_Aenigmarchaeales__
ASV_5985	0	0	0	0	0	2	2	0	0	0	0	0	8	0	0	2	8	0	0	0	0	0	0	0	0	0	0	0	0	0	0	0	0	0	0	0	0	0	0	Archaea_Aenigmarchaeota_Aenigmarchaeia_Aenigmarchaeales__
ASV_5986	0	0	0	0	0	0	0	2	0	6	0	0	10	0	2	0	2	0	0	0	0	0	0	0	0	0	0	0	0	0	0	0	0	0	0	0	0	0	0	Archaea_Aenigmarchaeota_Aenigmarchaeia_Aenigmarchaeales__
ASV_6281	0	0	5	7	6	0	2	2	0	0	0	0	0	0	0	0	0	0	0	0	0	0	0	0	0	0	0	0	0	0	0	0	0	0	0	0	0	0	0	Archaea_Aenigmarchaeota_Aenigmarchaeia_Aenigmarchaeales__
ASV_5692	2	0	0	0	0	11	0	0	0	6	0	2	0	0	0	0	0	0	0	0	0	0	0	0	0	0	0	0	0	0	0	0	0	0	0	0	0	0	0	Archaea_Aenigmarchaeota_Aenigmarchaeia_Aenigmarchaeales__
ASV_6073	0	0	0	6	2	0	0	0	0	6	3	0	2	0	2	0	0	0	0	0	0	0	0	0	0	0	0	0	0	0	0	0	0	0	0	0	0	0	0	Archaea_Aenigmarchaeota_Aenigmarchaeia_Aenigmarchaeales__
ASV_5890	0	0	0	13	0	0	0	0	0	2	0	0	2	0	0	3	0	0	0	0	0	0	0	0	0	0	0	0	0	0	0	0	0	0	0	0	0	0	0	Archaea_Aenigmarchaeota_Aenigmarchaeia_Aenigmarchaeales__
ASV_6137	4	0	4	10	2	0	0	0	0	0	0	0	0	0	0	0	0	0	0	0	0	0	0	0	0	0	0	0	0	0	0	0	0	0	0	0	0	0	0	Archaea_Aenigmarchaeota_Aenigmarchaeia_Aenigmarchaeales__
ASV_6181	0	0	0	0	3	2	0	3	0	8	0	0	2	0	2	0	0	0	0	0	0	0	0	0	0	0	0	0	0	0	0	0	0	0	0	0	0	0	0	Archaea_Aenigmarchaeota_Aenigmarchaeia_Aenigmarchaeales__
ASV_6262	0	2	3	15	0	0	0	0	0	0	0	0	0	0	0	0	0	0	0	0	0	0	0	0	0	0	0	0	0	0	0	0	0	0	0	0	0	0	0	Archaea_Aenigmarchaeota_Aenigmarchaeia_Aenigmarchaeales__
ASV_6494	0	0	3	17	0	0	0	0	0	0	0	0	0	0	0	0	0	0	0	0	0	0	0	0	0	0	0	0	0	0	0	0	0	0	0	0	0	0	0	Archaea_Aenigmarchaeota_Aenigmarchaeia_Aenigmarchaeales__
ASV_6054	2	0	0	6	0	0	0	0	0	0	0	0	5	0	0	0	6	0	0	0	0	0	0	0	0	0	0	0	0	0	0	0	0	0	0	0	0	0	0	Archaea_Aenigmarchaeota_Aenigmarchaeia_Aenigmarchaeales__
ASV_6508	0	0	0	0	0	0	0	0	0	3	0	0	3	2	0	3	3	0	0	0	0	0	0	0	0	3	0	0	0	0	0	0	0	0	0	0	0	0	0	Archaea_Aenigmarchaeota_Aenigmarchaeia_Aenigmarchaeales__
ASV_6602	0	0	5	8	0	0	0	2	0	2	0	0	0	0	0	0	0	0	0	0	0	0	0	0	0	0	0	0	0	0	0	0	0	0	0	0	0	0	0	Archaea_Aenigmarchaeota_Aenigmarchaeia_Aenigmarchaeales__
ASV_6735	0	0	2	13	2	0	0	0	0	0	0	0	0	0	0	0	0	0	0	0	0	0	0	0	0	0	0	0	0	0	0	0	0	0	0	0	0	0	0	Archaea_Aenigmarchaeota_Aenigmarchaeia_Aenigmarchaeales__
ASV_1191	0	0	0	0	0	0	0	0	0	5	0	0	0	0	0	0	0	0	0	0	0	0	0	0	0	11	0	0	0	0	0	0	0	0	0	0	0	0	0	Archaea_Aenigmarchaeota_Aenigmarchaeia_Aenigmarchaeales__
ASV_6565	4	3	7	0	0	0	0	0	0	2	0	0	0	0	0	0	0	0	0	0	0	0	0	0	0	0	0	0	0	0	0	0	0	0	0	0	0	0	0	Archaea_Aenigmarchaeota_Aenigmarchaeia_Aenigmarchaeales__
ASV_6714	0	0	3	10	3	0	0	0	0	0	0	0	0	0	0	0	0	0	0	0	0	0	0	0	0	0	0	0	0	0	0	0	0	0	0	0	0	0	0	Archaea_Aenigmarchaeota_Aenigmarchaeia_Aenigmarchaeales__
ASV_7163	0	0	2	12	0	2	0	0	0	0	0	0	0	0	0	0	0	0	0	0	0	0	0	0	0	0	0	0	0	0	0	0	0	0	0	0	0	0	0	Archaea_Aenigmarchaeota_Aenigmarchaeia_Aenigmarchaeales__
ASV_6621	0	0	0	0	0	0	0	5	0	6	2	2	0	0	0	0	0	0	0	0	0	0	0	0	0	0	0	0	0	0	0	0	0	0	0	0	0	0	0	Archaea_Aenigmarchaeota_Aenigmarchaeia_Aenigmarchaeales__
ASV_6993	0	0	0	15	0	0	0	0	0	0	0	0	0	0	0	0	0	0	0	0	0	0	0	0	0	0	0	0	0	0	0	0	0	0	0	0	0	0	0	Archaea_Aenigmarchaeota_Aenigmarchaeia_Aenigmarchaeales__
ASV_7300	0	0	2	10	3	0	0	0	0	0	0	0	0	0	0	0	0	0	0	0	0	0	0	0	0	0	0	0	0	0	0	0	0	0	0	0	0	0	0	Archaea_Aenigmarchaeota_Aenigmarchaeia_Aenigmarchaeales__
ASV_7311	0	0	0	3	10	0	0	0	0	0	0	0	0	0	0	2	0	0	0	0	0	0	0	0	0	0	0	0	0	0	0	0	0	0	0	0	0	0	0	Archaea_Aenigmarchaeota_Aenigmarchaeia_Aenigmarchaeales__
ASV_7224	2	3	2	7	0	0	0	0	0	0	0	0	0	0	0	0	0	0	0	0	0	0	0	0	0	0	0	0	0	0	0	0	0	0	0	0	0	0	0	Archaea_Aenigmarchaeota_Aenigmarchaeia_Aenigmarchaeales__
ASV_7231	0	0	5	6	0	2	0	0	0	0	0	0	0	0	0	0	0	0	0	0	0	0	0	0	0	0	0	0	0	0	0	0	0	0	0	0	0	0	0	Archaea_Aenigmarchaeota_Aenigmarchaeia_Aenigmarchaeales__
ASV_7358	4	4	5	0	0	0	0	0	0	0	0	0	0	0	0	0	0	0	0	0	0	0	0	0	0	0	0	0	0	0	0	0	0	0	0	0	0	0	0	Archaea_Aenigmarchaeota_Aenigmarchaeia_Aenigmarchaeales__
ASV_7443	0	0	2	7	4	0	0	0	0	0	0	0	0	0	0	0	0	0	0	0	0	0	0	0	0	0	0	0	0	0	0	0	0	0	0	0	0	0	0	Archaea_Aenigmarchaeota_Aenigmarchaeia_Aenigmarchaeales__
ASV_7365	2	0	0	0	0	0	0	2	0	4	0	0	2	0	2	0	0	0	0	0	0	0	0	0	0	0	0	0	0	0	0	0	0	0	0	0	0	0	0	Archaea_Aenigmarchaeota_Aenigmarchaeia_Aenigmarchaeales__
ASV_3347	0	0	0	0	0	0	0	0	0	0	0	4	0	0	2	0	5	0	0	0	0	0	0	0	0	0	0	0	0	0	0	0	0	0	0	0	0	0	0	Archaea_Aenigmarchaeota_Aenigmarchaeia_Aenigmarchaeales__
ASV_7109	0	2	0	9	0	0	0	0	0	0	0	0	0	0	0	0	0	0	0	0	0	0	0	0	0	0	0	0	0	0	0	0	0	0	0	0	0	0	0	Archaea_Aenigmarchaeota_Aenigmarchaeia_Aenigmarchaeales__
ASV_7516	7	0	4	0	0	0	0	0	0	0	0	0	0	0	0	0	0	0	0	0	0	0	0	0	0	0	0	0	0	0	0	0	0	0	0	0	0	0	0	Archaea_Aenigmarchaeota_Aenigmarchaeia_Aenigmarchaeales__
ASV_7269	0	0	0	10	0	0	0	0	0	0	0	0	0	0	0	0	0	0	0	0	0	0	0	0	0	0	0	0	0	0	0	0	0	0	0	0	0	0	0	Archaea_Aenigmarchaeota_Aenigmarchaeia_Aenigmarchaeales__
ASV_7845	0	0	8	0	2	0	0	0	0	0	0	0	0	0	0	0	0	0	0	0	0	0	0	0	0	0	0	0	0	0	0	0	0	0	0	0	0	0	0	Archaea_Aenigmarchaeota_Aenigmarchaeia_Aenigmarchaeales__
ASV_7873	0	0	0	0	0	0	3	0	0	5	0	0	2	0	0	0	0	0	0	0	0	0	0	0	0	0	0	0	0	0	0	0	0	0	0	0	0	0	0	Archaea_Aenigmarchaeota_Aenigmarchaeia_Aenigmarchaeales__
ASV_7891	0	0	6	4	0	0	0	0	0	0	0	0	0	0	0	0	0	0	0	0	0	0	0	0	0	0	0	0	0	0	0	0	0	0	0	0	0	0	0	Archaea_Aenigmarchaeota_Aenigmarchaeia_Aenigmarchaeales__
ASV_7284	0	0	0	0	0	0	0	0	0	2	2	0	0	0	0	3	2	0	0	0	0	0	0	0	0	0	0	0	0	0	0	0	0	0	0	0	0	0	0	Archaea_Aenigmarchaeota_Aenigmarchaeia_Aenigmarchaeales__
ASV_7418	0	0	0	0	0	3	0	2	0	2	0	0	0	0	0	0	2	0	0	0	0	0	0	0	0	0	0	0	0	0	0	0	0	0	0	0	0	0	0	Archaea_Aenigmarchaeota_Aenigmarchaeia_Aenigmarchaeales__
ASV_7878	0	0	0	0	0	0	0	0	2	0	0	0	5	0	0	0	2	0	0	0	0	0	0	0	0	0	0	0	0	0	0	0	0	0	0	0	0	0	0	Archaea_Aenigmarchaeota_Aenigmarchaeia_Aenigmarchaeales__
ASV_7886	0	0	0	0	0	3	0	0	0	2	0	0	0	0	0	0	3	0	0	0	0	0	0	0	0	0	0	0	0	0	0	0	0	0	0	0	0	0	0	Archaea_Aenigmarchaeota_Aenigmarchaeia_Aenigmarchaeales__
ASV_8102	0	0	0	6	0	2	0	0	0	0	0	0	0	0	0	0	0	0	0	0	0	0	0	0	0	0	0	0	0	0	0	0	0	0	0	0	0	0	0	Archaea_Aenigmarchaeota_Aenigmarchaeia_Aenigmarchaeales__
ASV_7574	0	0	0	3	0	0	0	2	0	0	0	0	2	0	0	0	0	0	0	0	0	0	0	0	0	0	0	0	0	0	0	0	0	0	0	0	0	0	0	Archaea_Aenigmarchaeota_Aenigmarchaeia_Aenigmarchaeales__
ASV_7917	0	0	0	3	0	2	0	0	0	2	0	0	0	0	0	0	0	0	0	0	0	0	0	0	0	0	0	0	0	0	0	0	0	0	0	0	0	0	0	Archaea_Aenigmarchaeota_Aenigmarchaeia_Aenigmarchaeales__
ASV_8067	0	0	0	4	0	3	0	0	0	0	0	0	0	0	0	0	0	0	0	0	0	0	0	0	0	0	0	0	0	0	0	0	0	0	0	0	0	0	0	Archaea_Aenigmarchaeota_Aenigmarchaeia_Aenigmarchaeales__
ASV_8203	0	0	0	7	0	0	0	0	0	0	0	0	0	0	0	0	0	0	0	0	0	0	0	0	0	0	0	0	0	0	0	0	0	0	0	0	0	0	0	Archaea_Aenigmarchaeota_Aenigmarchaeia_Aenigmarchaeales__
ASV_8206	0	0	0	2	3	2	0	0	0	0	0	0	0	0	0	0	0	0	0	0	0	0	0	0	0	0	0	0	0	0	0	0	0	0	0	0	0	0	0	Archaea_Aenigmarchaeota_Aenigmarchaeia_Aenigmarchaeales__
ASV_8062	0	0	0	0	2	0	0	0	0	2	0	2	0	0	0	0	0	0	0	0	0	0	0	0	0	0	0	0	0	0	0	0	0	0	0	0	0	0	0	Archaea_Aenigmarchaeota_Aenigmarchaeia_Aenigmarchaeales__
ASV_8267	0	0	0	0	2	0	0	0	0	2	0	0	0	0	2	0	0	0	0	0	0	0	0	0	0	0	0	0	0	0	0	0	0	0	0	0	0	0	0	Archaea_Aenigmarchaeota_Aenigmarchaeia_Aenigmarchaeales__
ASV_8268	0	0	0	3	0	0	0	0	0	0	0	0	0	0	0	0	3	0	0	0	0	0	0	0	0	0	0	0	0	0	0	0	0	0	0	0	0	0	0	Archaea_Aenigmarchaeota_Aenigmarchaeia_Aenigmarchaeales__
ASV_8467	0	0	0	0	0	0	0	0	0	0	0	0	2	0	4	0	0	0	0	0	0	0	0	0	0	0	0	0	0	0	0	0	0	0	0	0	0	0	0	Archaea_Aenigmarchaeota_Aenigmarchaeia_Aenigmarchaeales__
ASV_8562	2	0	0	4	0	0	0	0	0	0	0	0	0	0	0	0	0	0	0	0	0	0	0	0	0	0	0	0	0	0	0	0	0	0	0	0	0	0	0	Archaea_Aenigmarchaeota_Aenigmarchaeia_Aenigmarchaeales__
ASV_8588	0	0	0	2	2	2	0	0	0	0	0	0	0	0	0	0	0	0	0	0	0	0	0	0	0	0	0	0	0	0	0	0	0	0	0	0	0	0	0	Archaea_Aenigmarchaeota_Aenigmarchaeia_Aenigmarchaeales__
ASV_8596	0	0	3	3	0	0	0	0	0	0	0	0	0	0	0	0	0	0	0	0	0	0	0	0	0	0	0	0	0	0	0	0	0	0	0	0	0	0	0	Archaea_Aenigmarchaeota_Aenigmarchaeia_Aenigmarchaeales__
ASV_8051	0	0	0	2	3	0	0	0	0	0	0	0	0	0	0	0	0	0	0	0	0	0	0	0	0	0	0	0	0	0	0	0	0	0	0	0	0	0	0	Archaea_Aenigmarchaeota_Aenigmarchaeia_Aenigmarchaeales__
ASV_8634	0	0	0	0	0	3	0	0	0	2	0	0	0	0	0	0	0	0	0	0	0	0	0	0	0	0	0	0	0	0	0	0	0	0	0	0	0	0	0	Archaea_Aenigmarchaeota_Aenigmarchaeia_Aenigmarchaeales__
ASV_8734	2	0	3	0	0	0	0	0	0	0	0	0	0	0	0	0	0	0	0	0	0	0	0	0	0	0	0	0	0	0	0	0	0	0	0	0	0	0	0	Archaea_Aenigmarchaeota_Aenigmarchaeia_Aenigmarchaeales__
ASV_8823	0	0	0	3	0	0	0	0	0	0	0	0	2	0	0	0	0	0	0	0	0	0	0	0	0	0	0	0	0	0	0	0	0	0	0	0	0	0	0	Archaea_Aenigmarchaeota_Aenigmarchaeia_Aenigmarchaeales__
ASV_8445	0	0	0	0	2	0	0	0	0	0	0	0	0	0	2	0	0	0	0	0	0	0	0	0	0	0	0	0	0	0	0	0	0	0	0	0	0	0	0	Archaea_Aenigmarchaeota_Aenigmarchaeia_Aenigmarchaeales__
ASV_8606	0	0	0	0	0	4	0	0	0	0	0	0	0	0	0	0	0	0	0	0	0	0	0	0	0	0	0	0	0	0	0	0	0	0	0	0	0	0	0	Archaea_Aenigmarchaeota_Aenigmarchaeia_Aenigmarchaeales__
ASV_8789	0	0	0	0	0	0	0	0	0	0	0	0	0	0	0	0	4	0	0	0	0	0	0	0	0	0	0	0	0	0	0	0	0	0	0	0	0	0	0	Archaea_Aenigmarchaeota_Aenigmarchaeia_Aenigmarchaeales__
ASV_8901	2	0	0	2	0	0	0	0	0	0	0	0	0	0	0	0	0	0	0	0	0	0	0	0	0	0	0	0	0	0	0	0	0	0	0	0	0	0	0	Archaea_Aenigmarchaeota_Aenigmarchaeia_Aenigmarchaeales__
ASV_8995	0	0	0	4	0	0	0	0	0	0	0	0	0	0	0	0	0	0	0	0	0	0	0	0	0	0	0	0	0	0	0	0	0	0	0	0	0	0	0	Archaea_Aenigmarchaeota_Aenigmarchaeia_Aenigmarchaeales__
ASV_9066	0	0	3	0	0	0	0	0	0	0	0	0	0	0	0	0	0	0	0	0	0	0	0	0	0	0	0	0	0	0	0	0	0	0	0	0	0	0	0	Archaea_Aenigmarchaeota_Aenigmarchaeia_Aenigmarchaeales__
ASV_8623	0	0	0	2	0	0	0	0	0	0	0	0	0	0	0	0	0	0	0	0	0	0	0	0	0	0	0	0	0	0	0	0	0	0	0	0	0	0	0	Archaea_Aenigmarchaeota_Aenigmarchaeia_Aenigmarchaeales__
ASV_8960	0	0	0	0	0	0	0	0	0	0	0	2	0	0	0	0	0	0	0	0	0	0	0	0	0	0	0	0	0	0	0	0	0	0	0	0	0	0	0	Archaea_Aenigmarchaeota_Aenigmarchaeia_Aenigmarchaeales__
ASV_9220	2	0	0	0	0	0	0	0	0	0	0	0	0	0	0	0	0	0	0	0	0	0	0	0	0	0	0	0	0	0	0	0	0	0	0	0	0	0	0	Archaea_Aenigmarchaeota_Aenigmarchaeia_Aenigmarchaeales__
ASV_9287	0	0	0	2	0	0	0	0	0	0	0	0	0	0	0	0	0	0	0	0	0	0	0	0	0	0	0	0	0	0	0	0	0	0	0	0	0	0	0	Archaea_Aenigmarchaeota_Aenigmarchaeia_Aenigmarchaeales__
ASV_9297	0	0	0	0	0	0	0	0	0	0	0	0	2	0	0	0	0	0	0	0	0	0	0	0	0	0	0	0	0	0	0	0	0	0	0	0	0	0	0	Archaea_Aenigmarchaeota_Aenigmarchaeia_Aenigmarchaeales__
ASV_9435	0	0	0	0	0	0	0	0	0	0	0	0	0	0	2	0	0	0	0	0	0	0	0	0	0	0	0	0	0	0	0	0	0	0	0	0	0	0	0	Archaea_Aenigmarchaeota_Aenigmarchaeia_Aenigmarchaeales__
ASV_9496	0	0	0	2	0	0	0	0	0	0	0	0	0	0	0	0	0	0	0	0	0	0	0	0	0	0	0	0	0	0	0	0	0	0	0	0	0	0	0	Archaea_Aenigmarchaeota_Aenigmarchaeia_Aenigmarchaeales__
ASV_8106	0	0	0	10	0	0	0	0	0	0	0	0	0	0	0	0	0	0	0	0	0	0	0	0	0	0	0	0	0	0	0	0	0	0	0	0	0	0	0	Archaea_Aenigmarchaeota_Aenigmarchaeia_Aenigmarchaeales_Aenigmarchaeales_fa_Candidatus_Aenigmarchaeum
ASV_8539	6	0	0	0	0	0	0	0	0	0	0	0	0	0	0	0	0	0	0	0	0	0	0	0	0	0	0	0	0	0	0	0	0	0	0	0	0	0	0	Archaea_Aenigmarchaeota_Aenigmarchaeia_Aenigmarchaeales_Aenigmarchaeales_fa_Candidatus_Aenigmarchaeum
ASV_8590	0	2	0	2	2	0	0	0	0	0	0	0	0	0	0	0	0	0	0	0	0	0	0	0	0	0	0	0	0	0	0	0	0	0	0	0	0	0	0	Archaea_Aenigmarchaeota_Aenigmarchaeia_Aenigmarchaeales_Aenigmarchaeales_fa_Candidatus_Aenigmarchaeum
ASV_8179	2	0	0	3	0	0	0	0	0	0	0	0	0	0	0	0	0	0	0	0	0	0	0	0	0	0	0	0	0	0	0	0	0	0	0	0	0	0	0	Archaea_Aenigmarchaeota_Aenigmarchaeia_Aenigmarchaeales_Aenigmarchaeales_fa_Candidatus_Aenigmarchaeum
ASV_8540	5	0	0	0	0	0	0	0	0	0	0	0	0	0	0	0	0	0	0	0	0	0	0	0	0	0	0	0	0	0	0	0	0	0	0	0	0	0	0	Archaea_Aenigmarchaeota_Aenigmarchaeia_Aenigmarchaeales_Aenigmarchaeales_fa_Candidatus_Aenigmarchaeum
ASV_8617	0	0	0	5	0	0	0	0	0	0	0	0	0	0	0	0	0	0	0	0	0	0	0	0	0	0	0	0	0	0	0	0	0	0	0	0	0	0	0	Archaea_Aenigmarchaeota_Aenigmarchaeia_Aenigmarchaeales_Aenigmarchaeales_fa_Candidatus_Aenigmarchaeum
ASV_8977	0	0	3	2	0	0	0	0	0	0	0	0	0	0	0	0	0	0	0	0	0	0	0	0	0	0	0	0	0	0	0	0	0	0	0	0	0	0	0	Archaea_Aenigmarchaeota_Aenigmarchaeia_Aenigmarchaeales_Aenigmarchaeales_fa_Candidatus_Aenigmarchaeum
ASV_8433	0	0	0	0	0	0	0	0	0	0	0	0	0	0	0	3	0	0	0	0	0	0	0	0	0	0	0	0	0	0	0	0	0	0	0	0	0	0	0	Archaea_Aenigmarchaeota_Aenigmarchaeia_Aenigmarchaeales_Aenigmarchaeales_fa_Candidatus_Aenigmarchaeum
ASV_9063	2	0	0	0	0	0	0	0	0	0	0	0	0	0	0	0	0	0	0	0	0	0	0	0	0	0	0	0	0	0	0	0	0	0	0	0	0	0	0	Archaea_Aenigmarchaeota_Aenigmarchaeia_Aenigmarchaeales_Aenigmarchaeales_fa_Candidatus_Aenigmarchaeum
ASV_7775	0	0	0	11	0	0	0	0	0	0	0	0	0	0	0	0	0	0	0	0	0	0	0	0	0	0	0	0	0	0	0	0	0	0	0	0	0	0	0	Archaea_Aenigmarchaeota_Deep_Sea_Euryarchaeotic_Group(DSEG)___
ASV_8622	0	0	0	0	0	0	0	0	0	4	0	0	0	0	0	0	0	0	0	0	0	0	0	0	0	0	0	0	0	0	0	0	0	0	0	0	0	0	0	Archaea_Altiarchaeota_Altiarchaeia_Altiarchaeales_Altiarchaeaceae_Candidatus_Altiarchaeum
ASV_9249	0	0	0	0	0	0	2	0	0	0	0	0	0	0	0	0	0	0	0	0	0	0	0	0	0	0	0	0	0	0	0	0	0	0	0	0	0	0	0	Archaea_Altiarchaeota_Altiarchaeia_Altiarchaeales_Altiarchaeaceae_Candidatus_Altiarchaeum
ASV_7216	4	2	5	2	0	0	0	0	0	0	0	0	0	0	0	0	0	0	0	0	0	0	0	0	0	0	0	0	0	0	0	0	0	0	0	0	0	0	0	Archaea_Asgardarchaeota____
ASV_3848	5	4	16	26	4	2	0	0	0	2	0	0	0	0	0	0	0	0	0	2	0	0	0	0	0	0	0	0	0	0	0	0	0	0	0	0	0	0	0	Archaea_Asgardarchaeota_Lokiarchaeia___
ASV_5033	4	3	4	21	0	0	0	3	0	0	0	0	0	0	0	0	0	0	0	0	0	0	0	0	0	0	0	0	0	0	0	0	0	0	0	0	0	0	0	Archaea_Asgardarchaeota_Lokiarchaeia___
ASV_2282	0	4	4	2	0	0	0	0	0	0	0	0	0	0	0	0	0	0	0	0	0	0	0	0	0	0	0	0	23	0	0	0	0	0	0	0	0	0	0	Archaea_Asgardarchaeota_Lokiarchaeia___
ASV_7689	0	0	0	2	0	2	0	0	0	0	4	0	0	0	0	0	0	0	0	0	0	0	0	0	0	0	0	0	0	0	0	0	0	0	0	0	0	0	0	Archaea_Asgardarchaeota_Lokiarchaeia___
ASV_8730	2	0	0	2	0	0	0	0	0	0	0	0	0	0	0	0	0	0	0	0	0	0	0	0	0	0	0	0	0	0	0	0	0	0	0	0	0	0	0	Archaea_Asgardarchaeota_Lokiarchaeia___
ASV_8583	0	2	0	0	0	0	0	0	0	0	0	0	0	0	0	0	0	0	0	0	0	0	0	0	0	0	0	0	0	0	0	0	0	0	0	0	0	0	0	Archaea_Asgardarchaeota_Lokiarchaeia___
ASV_822	23	16	36	175	27	46	4	7	2	49	39	0	4	0	2	0	0	0	0	0	0	0	0	0	0	0	0	0	0	0	0	0	0	0	0	0	0	0	0	Archaea_Asgardarchaeota_Odinarchaeia___
ASV_1120	0	0	9	102	19	29	5	7	0	41	28	6	34	0	2	17	0	0	0	0	0	0	0	0	0	0	0	0	0	0	0	0	0	0	0	0	0	0	0	Archaea_Asgardarchaeota_Odinarchaeia___
ASV_1337	6	10	7	98	11	22	9	6	0	28	33	3	6	0	0	3	0	0	0	0	0	0	0	0	0	0	0	0	0	0	0	0	0	0	0	0	0	0	0	Archaea_Asgardarchaeota_Odinarchaeia___
ASV_1497	61	31	28	65	3	5	2	0	0	0	10	0	3	0	0	0	2	0	0	0	0	0	0	0	0	0	0	0	0	0	0	0	0	0	0	0	0	0	0	Archaea_Asgardarchaeota_Odinarchaeia___
ASV_2417	4	6	7	39	5	21	2	4	0	10	4	2	8	0	0	4	0	2	0	0	0	0	0	0	0	0	0	0	0	0	0	0	0	0	0	0	0	0	0	Archaea_Asgardarchaeota_Odinarchaeia___
ASV_2903	14	17	12	36	3	7	0	0	0	0	2	0	0	0	0	0	0	0	0	0	0	0	0	0	0	0	0	0	0	0	0	0	0	0	0	0	0	0	0	Archaea_Asgardarchaeota_Odinarchaeia___
ASV_3664	0	0	0	0	0	0	0	0	0	0	0	0	2	0	0	0	2	0	0	14	24	0	0	0	0	0	0	0	0	0	0	0	0	0	4	15	0	0	0	Archaea_Asgardarchaeota_Odinarchaeia___
ASV_132	10	18	47	292	32	84	9	23	0	105	80	23	71	2	31	42	39	14	111	78	29	4	22	0	38	0	0	0	0	0	22	2	0	0	1901	0	0	97	0	Archaea_Crenarchaeota____
ASV_223	120	69	175	507	28	165	24	82	8	299	48	42	135	10	62	8	73	5	0	28	20	15	0	0	5	0	0	0	0	0	0	0	0	0	37	0	0	0	0	Archaea_Crenarchaeota____
ASV_190	80	71	69	659	59	205	14	13	2	102	33	12	56	7	8	10	47	4	65	156	27	21	3	24	37	0	0	0	0	0	0	18	0	0	56	0	0	0	0	Archaea_Crenarchaeota____
ASV_494	0	0	0	13	3	16	11	2	0	23	11	4	46	5	20	14	33	0	27	198	81	10	2	0	146	0	0	0	0	0	0	2	0	0	18	19	0	13	0	Archaea_Crenarchaeota____
ASV_638	0	0	0	4	0	5	4	6	0	3	9	3	8	3	12	5	13	0	17	122	61	25	3	0	19	0	0	0	0	0	0	10	0	0	118	0	0	106	0	Archaea_Crenarchaeota____
ASV_716	0	0	0	9	4	10	3	11	0	53	29	9	45	0	33	3	42	0	22	41	31	12	0	0	0	0	0	0	0	0	0	15	0	0	0	0	0	0	106	Archaea_Crenarchaeota____
ASV_846	0	0	0	0	0	0	0	0	0	0	0	0	3	0	0	0	0	0	0	2	0	0	0	0	0	0	0	18	0	0	0	0	23	0	358	2	6	0	2	Archaea_Crenarchaeota____
ASV_852	0	0	0	5	4	9	3	4	4	46	7	3	53	6	97	8	152	8	0	0	3	0	0	0	0	0	0	0	0	0	0	0	0	0	0	0	0	0	0	Archaea_Crenarchaeota____
ASV_841	0	0	3	21	3	8	4	7	0	23	13	2	13	0	9	5	20	0	31	84	27	3	0	0	5	0	0	0	0	0	0	0	7	0	109	0	0	12	0	Archaea_Crenarchaeota____
ASV_744	2	0	8	84	11	34	11	7	0	23	7	7	28	0	2	0	12	0	24	59	18	6	0	0	16	0	0	0	0	26	0	13	0	0	5	0	0	0	0	Archaea_Crenarchaeota____
ASV_1133	0	0	0	10	4	7	8	3	0	12	14	6	23	0	23	6	24	0	12	108	8	4	0	0	15	0	0	0	0	0	0	0	0	0	3	0	0	0	0	Archaea_Crenarchaeota____
ASV_1181	0	0	0	0	0	0	0	0	0	6	2	0	2	0	5	0	6	0	24	35	167	6	0	0	4	4	0	19	0	0	0	0	0	0	0	0	0	0	0	Archaea_Crenarchaeota____
ASV_1280	0	0	0	0	0	0	0	0	0	0	0	0	0	0	0	0	0	0	0	0	0	0	0	0	0	0	0	0	0	0	0	0	0	0	255	0	0	0	0	Archaea_Crenarchaeota____
ASV_1285	43	28	66	95	4	8	0	3	0	5	0	0	0	0	0	0	0	0	0	0	0	0	0	0	0	0	0	0	0	0	0	0	0	0	0	0	0	0	0	Archaea_Crenarchaeota____
ASV_1314	8	11	22	128	13	24	0	0	0	13	13	0	4	0	0	2	2	0	0	0	4	2	0	0	0	0	0	0	0	0	0	0	0	0	0	0	0	0	0	Archaea_Crenarchaeota____
ASV_1321	0	0	2	0	0	2	0	0	0	4	0	2	10	0	3	0	6	0	0	5	100	35	3	0	0	0	0	0	0	41	0	7	0	11	0	0	0	0	0	Archaea_Crenarchaeota____
ASV_1469	0	0	0	0	0	0	0	0	0	2	0	0	0	0	7	0	0	0	0	0	15	7	0	86	7	0	0	0	0	14	3	14	39	0	5	0	0	15	0	Archaea_Crenarchaeota____
ASV_1593	0	0	0	0	0	0	0	0	0	0	0	0	0	0	0	0	0	0	0	3	0	3	0	0	18	0	0	0	0	0	0	0	0	0	0	0	0	173	0	Archaea_Crenarchaeota____
ASV_1664	8	10	10	101	14	5	0	3	0	17	17	0	3	0	0	0	0	0	0	0	0	0	0	0	0	0	0	0	0	0	0	0	0	0	0	0	0	0	0	Archaea_Crenarchaeota____
ASV_1923	0	2	4	64	6	7	3	5	2	11	11	4	11	0	11	2	7	0	0	2	0	0	0	0	6	0	0	0	0	0	0	0	0	0	0	0	0	0	0	Archaea_Crenarchaeota____
ASV_1931	8	12	21	67	11	10	0	0	3	10	10	0	5	0	0	0	0	0	0	0	0	0	0	0	0	0	0	0	0	0	0	0	0	0	0	0	0	0	0	Archaea_Crenarchaeota____
ASV_1525	0	0	0	0	0	0	0	0	0	0	0	0	3	0	4	0	13	2	2	45	22	19	0	30	0	0	0	0	0	0	0	4	0	0	0	0	0	0	0	Archaea_Crenarchaeota____
ASV_2390	10	9	13	57	5	10	0	0	0	13	0	0	2	0	0	0	0	0	0	0	0	0	0	0	0	0	0	0	0	0	0	0	0	0	0	0	0	0	0	Archaea_Crenarchaeota____
ASV_2477	0	2	4	45	0	11	3	0	0	11	9	3	16	0	5	0	0	2	0	0	0	0	0	0	0	0	0	0	0	0	0	0	0	0	0	0	0	0	0	Archaea_Crenarchaeota____
ASV_2532	7	8	10	53	6	12	0	3	0	4	5	3	0	0	0	0	0	0	0	0	0	0	0	0	0	0	0	0	0	0	0	0	0	0	0	0	0	0	0	Archaea_Crenarchaeota____
ASV_2584	0	0	0	2	0	2	0	0	0	0	4	0	0	0	6	0	2	0	12	20	0	2	0	0	2	0	0	0	0	0	0	0	0	0	31	0	0	0	27	Archaea_Crenarchaeota____
ASV_2611	0	0	0	40	4	4	0	4	2	6	8	0	6	0	8	0	4	0	0	0	19	0	0	0	0	0	0	0	0	0	0	0	0	0	0	0	0	0	0	Archaea_Crenarchaeota____
ASV_2857	0	0	0	14	0	6	0	5	0	9	13	5	14	0	6	2	13	0	0	0	4	0	0	0	0	0	0	0	0	0	0	0	0	0	0	0	0	0	0	Archaea_Crenarchaeota____
ASV_3090	0	0	0	2	0	0	0	0	0	0	0	0	0	0	0	0	2	0	0	3	7	2	0	0	0	0	0	22	0	0	0	2	0	0	43	0	0	0	0	Archaea_Crenarchaeota____
ASV_3315	0	4	2	17	0	2	0	0	0	0	0	0	0	0	0	0	0	0	0	0	0	0	0	0	7	0	0	0	0	0	0	0	0	0	46	0	0	0	0	Archaea_Crenarchaeota____
ASV_3597	3	2	10	24	0	0	0	7	0	10	0	2	0	0	0	4	0	0	0	0	2	0	0	0	0	0	0	0	0	0	0	0	0	0	0	0	0	0	0	Archaea_Crenarchaeota____
ASV_3907	0	0	0	24	10	3	0	0	0	7	2	0	0	0	0	0	4	0	0	2	0	0	0	0	5	0	0	0	0	0	0	0	0	0	0	0	0	0	0	Archaea_Crenarchaeota____
ASV_3819	0	0	0	0	0	0	0	0	0	0	0	0	0	0	0	0	6	0	0	2	3	2	0	0	0	0	0	0	0	0	0	4	0	0	38	0	0	0	0	Archaea_Crenarchaeota____
ASV_4322	19	9	11	8	0	0	0	2	0	0	0	0	0	0	0	0	0	0	0	0	0	0	0	0	0	0	0	0	0	0	0	0	0	0	0	0	0	0	0	Archaea_Crenarchaeota____
ASV_4184	4	3	7	32	0	0	0	0	0	0	2	0	0	0	0	0	0	0	0	0	0	0	0	0	0	0	0	0	0	0	0	0	0	0	0	0	0	0	0	Archaea_Crenarchaeota____
ASV_4354	0	0	0	0	0	0	0	0	0	0	0	0	0	0	0	0	0	0	0	2	0	0	0	0	0	0	0	2	0	0	0	0	3	0	41	0	0	0	0	Archaea_Crenarchaeota____
ASV_4588	0	0	4	20	0	0	0	0	0	0	4	0	4	0	6	0	4	0	0	0	0	0	0	0	0	0	0	0	0	0	0	0	0	0	0	0	0	0	0	Archaea_Crenarchaeota____
ASV_4907	3	5	4	19	0	6	0	2	0	0	0	0	0	0	0	0	0	0	0	0	0	0	0	0	0	0	0	0	0	0	0	0	0	0	0	0	0	0	0	Archaea_Crenarchaeota____
ASV_5141	0	0	0	0	0	0	0	0	0	0	0	0	0	0	0	0	0	0	0	4	18	12	0	0	3	0	0	0	0	0	0	0	0	0	0	0	0	0	0	Archaea_Crenarchaeota____
ASV_4300	0	0	0	0	0	0	0	0	0	0	0	0	0	0	0	0	0	0	0	0	0	36	0	0	0	0	0	0	0	0	0	0	0	0	0	0	0	0	0	Archaea_Crenarchaeota____
ASV_5219	0	0	0	0	0	0	0	0	0	0	0	0	0	0	3	0	2	0	0	5	0	0	0	0	0	0	0	0	0	0	0	0	25	0	0	0	0	0	0	Archaea_Crenarchaeota____
ASV_5128	0	0	0	0	0	0	0	0	0	0	0	0	0	0	0	0	0	0	0	12	20	0	0	0	0	0	0	0	0	0	0	0	0	0	0	0	0	0	0	Archaea_Crenarchaeota____
ASV_5852	5	2	9	9	2	0	0	0	0	0	0	0	0	0	0	0	0	0	0	0	0	0	0	0	0	0	0	0	0	0	0	0	0	0	0	0	0	0	0	Archaea_Crenarchaeota____
ASV_5595	7	5	3	11	0	0	0	0	0	0	0	0	0	0	0	0	0	0	0	0	0	0	0	0	0	0	0	0	0	0	0	0	0	0	0	0	0	0	0	Archaea_Crenarchaeota____
ASV_5420	0	0	0	5	0	0	0	0	0	2	0	0	2	0	0	0	0	0	0	13	0	0	0	0	3	0	0	0	0	0	0	0	0	0	0	0	0	0	0	Archaea_Crenarchaeota____
ASV_5880	0	0	3	9	4	0	0	2	0	2	0	0	0	0	0	0	2	0	0	0	0	0	0	0	0	0	0	0	0	0	0	0	0	0	0	0	0	0	0	Archaea_Crenarchaeota____
ASV_6372	2	2	2	4	0	2	0	0	0	0	0	0	3	0	3	0	0	0	0	0	0	0	0	0	0	0	0	0	0	0	0	0	0	0	0	0	0	0	0	Archaea_Crenarchaeota____
ASV_7531	0	0	0	6	0	4	0	0	0	0	0	0	0	0	0	0	0	0	0	0	0	0	0	0	0	0	0	0	0	0	0	0	0	0	0	0	0	0	0	Archaea_Crenarchaeota____
ASV_7998	4	3	0	0	0	0	0	0	0	0	0	0	0	0	0	0	0	0	0	0	0	0	0	0	0	0	0	0	0	0	0	0	0	0	0	0	0	0	0	Archaea_Crenarchaeota____
ASV_8292	0	0	0	3	0	4	0	0	0	0	0	0	0	0	0	0	0	0	0	0	0	0	0	0	0	0	0	0	0	0	0	0	0	0	0	0	0	0	0	Archaea_Crenarchaeota____
ASV_268	0	0	0	0	0	0	0	0	0	0	0	0	0	0	0	0	0	0	0	0	0	6	0	0	0	0	0	0	0	0	0	0	0	0	0	0	0	0	0	Archaea_Crenarchaeota____
ASV_7753	0	0	3	3	0	0	0	0	0	0	0	0	0	0	0	0	0	0	0	0	0	0	0	0	0	0	0	0	0	0	0	0	0	0	0	0	0	0	0	Archaea_Crenarchaeota____
ASV_8395	0	0	0	6	0	0	0	0	0	0	0	0	0	0	0	0	0	0	0	0	0	0	0	0	0	0	0	0	0	0	0	0	0	0	0	0	0	0	0	Archaea_Crenarchaeota____
ASV_9139	0	0	0	3	0	0	0	0	0	0	0	0	0	0	0	0	0	0	0	0	0	0	0	0	0	0	0	0	0	0	0	0	0	0	0	0	0	0	0	Archaea_Crenarchaeota____
ASV_8573	0	0	0	0	0	0	0	2	0	0	0	0	0	0	0	0	0	0	0	0	0	0	0	0	0	0	0	0	0	0	0	0	0	0	0	0	0	0	0	Archaea_Crenarchaeota____
ASV_8808	0	0	0	2	0	0	0	0	0	0	0	0	0	0	0	0	0	0	0	0	0	0	0	0	0	0	0	0	0	0	0	0	0	0	0	0	0	0	0	Archaea_Crenarchaeota____
ASV_8905	2	0	0	0	0	0	0	0	0	0	0	0	0	0	0	0	0	0	0	0	0	0	0	0	0	0	0	0	0	0	0	0	0	0	0	0	0	0	0	Archaea_Crenarchaeota____
ASV_9395	0	2	0	0	0	0	0	0	0	0	0	0	0	0	0	0	0	0	0	0	0	0	0	0	0	0	0	0	0	0	0	0	0	0	0	0	0	0	0	Archaea_Crenarchaeota____
ASV_24	2	0	0	12	0	15	4	37	6	135	35	84	700	78	1045	294	1700	176	298	1540	763	462	92	3828	303	49	9	119	0	545	298	661	1676	56	2784	61	33	417	0	Archaea_Crenarchaeota_Bathyarchaeia___
ASV_18	0	0	0	0	0	0	0	0	0	0	2	0	3	0	21	7	6	8	13	18	1308	560	183	7990	291	0	31	29	0	0	4	45	2119	0	1943	60	617	588	810	Archaea_Crenarchaeota_Bathyarchaeia___
ASV_22	0	0	0	0	0	0	0	0	0	3	0	2	39	2	267	7	150	3	7	827	1170	565	101	0	468	5	2993	45	0	1946	0	1891	1057	862	1337	57	173	1459	785	Archaea_Crenarchaeota_Bathyarchaeia___
ASV_25	0	0	0	2	0	2	2	5	0	0	0	2	51	2	40	5	185	0	0	386	118	59	50	664	62	57	293	193	0	2581	599	521	7168	197	2318	42	0	359	2	Archaea_Crenarchaeota_Bathyarchaeia___
ASV_27	0	0	0	2	2	0	0	0	0	0	0	4	20	0	116	66	106	37	51	634	1638	200	479	6493	181	0	2	5	0	0	3056	175	7	0	1552	65	169	402	72	Archaea_Crenarchaeota_Bathyarchaeia___
ASV_23	0	0	0	3	0	0	0	0	0	0	0	0	5	0	7	3	14	0	0	360	296	82	16	0	1031	513	3018	1524	2	1854	1378	1582	1188	523	111	44	209	479	421	Archaea_Crenarchaeota_Bathyarchaeia___
ASV_26	0	0	0	0	0	0	0	0	0	6	3	0	0	0	9	5	16	0	0	270	252	51	17	0	412	200	1840	11	0	807	2378	1230	4458	198	637	100	51	785	0	Archaea_Crenarchaeota_Bathyarchaeia___
ASV_17	0	0	2	32	2	15	6	6	0	37	31	10	64	2	52	3	65	3	70	327	3008	198	53	29	276	103	588	273	0	1097	0	165	1423	14	2134	43	0	2167	0	Archaea_Crenarchaeota_Bathyarchaeia___
ASV_36	0	0	0	2	0	0	0	6	0	5	8	6	36	4	102	20	130	15	74	265	1992	209	149	251	264	10	1037	13	0	832	2607	1099	812	7	1446	21	0	138	0	Archaea_Crenarchaeota_Bathyarchaeia___
ASV_49	0	0	0	0	0	0	0	0	0	0	0	0	0	0	0	0	0	0	0	0	0	2	0	0	2	22	0	185	0	0	0	0	9655	0	0	0	0	0	179	Archaea_Crenarchaeota_Bathyarchaeia___
ASV_42	195	242	447	1905	157	770	79	343	40	1402	237	142	785	33	303	19	358	4	156	265	189	95	61	608	102	30	27	111	0	0	133	32	0	0	732	0	0	0	7	Archaea_Crenarchaeota_Bathyarchaeia___
ASV_68	20	20	212	694	128	483	98	302	44	1181	260	173	909	37	430	157	559	42	254	53	32	22	0	0	3	0	0	18	0	0	13	0	0	0	187	0	0	198	0	Archaea_Crenarchaeota_Bathyarchaeia___
ASV_55	0	0	0	0	0	0	0	0	0	0	0	0	0	0	0	0	0	0	0	0	0	0	0	0	0	1272	0	4996	0	0	0	0	0	0	0	0	0	0	88	Archaea_Crenarchaeota_Bathyarchaeia___
ASV_82	0	0	0	0	0	0	0	0	0	0	0	0	0	0	0	0	0	0	17	8	0	0	352	646	0	0	3	124	151	147	3393	307	20	0	86	0	0	0	0	Archaea_Crenarchaeota_Bathyarchaeia___
ASV_81	0	0	0	0	0	0	0	0	0	0	0	0	2	0	0	0	0	3	0	36	0	4	0	0	50	0	1582	0	0	2979	0	216	0	129	0	0	0	0	9	Archaea_Crenarchaeota_Bathyarchaeia___
ASV_60	0	0	0	0	0	0	0	0	0	0	0	0	0	0	0	0	0	0	0	6	4	137	0	0	0	918	0	3793	0	0	0	0	0	0	0	0	3	82	0	Archaea_Crenarchaeota_Bathyarchaeia___
ASV_85	15	54	164	952	92	234	45	41	2	317	268	26	326	17	121	84	205	47	89	188	63	131	34	23	5	8	0	123	0	0	5	25	24	8	0	14	0	571	472	Archaea_Crenarchaeota_Bathyarchaeia___
ASV_90	0	2	0	3	0	2	0	5	0	9	5	5	113	22	204	78	438	65	107	436	80	218	306	0	86	16	2	41	0	72	0	217	304	29	1605	27	49	166	0	Archaea_Crenarchaeota_Bathyarchaeia___
ASV_96	15	35	67	805	88	256	54	85	12	535	349	67	513	29	367	60	404	18	70	55	252	11	0	0	20	0	0	0	0	0	99	18	40	0	186	0	0	0	0	Archaea_Crenarchaeota_Bathyarchaeia___
ASV_95	2	5	24	91	18	56	13	41	11	205	59	34	274	9	244	94	260	32	81	145	401	244	0	0	1051	11	0	142	0	0	0	0	0	0	556	18	0	216	0	Archaea_Crenarchaeota_Bathyarchaeia___
ASV_77	0	0	0	0	0	0	0	0	0	0	0	0	3	0	12	3	2	0	14	25	716	145	31	959	184	2	14	0	0	0	0	12	181	0	527	114	270	844	204	Archaea_Crenarchaeota_Bathyarchaeia___
ASV_44	0	0	0	2	0	0	0	0	0	0	0	0	0	0	0	2	2	0	2	17	26	0	12	194	28	0	46	0	47	1775	1013	451	418	4	19	0	0	0	0	Archaea_Crenarchaeota_Bathyarchaeia___
ASV_98	0	5	18	106	20	69	7	14	0	88	96	20	188	13	233	114	323	44	68	351	283	97	18	4	105	0	184	0	0	0	0	0	395	0	795	4	93	235	25	Archaea_Crenarchaeota_Bathyarchaeia___
ASV_76	5	0	5	12	2	4	0	15	4	60	13	23	51	8	67	16	116	18	251	263	181	53	9	2	44	112	0	369	18	188	379	257	874	0	417	0	0	121	19	Archaea_Crenarchaeota_Bathyarchaeia___
ASV_100	7	16	83	452	55	280	50	38	2	423	361	44	373	18	288	129	311	45	106	141	308	56	0	0	34	0	0	0	0	26	0	133	47	0	0	14	0	74	0	Archaea_Crenarchaeota_Bathyarchaeia___
ASV_117	12	35	59	832	80	302	47	76	7	515	398	68	420	26	230	76	321	20	42	19	125	0	0	0	8	0	0	0	0	0	0	0	0	0	11	0	0	0	0	Archaea_Crenarchaeota_Bathyarchaeia___
ASV_111	14	15	63	249	26	99	26	80	12	427	74	68	387	15	214	105	270	28	176	99	51	53	67	2	117	513	0	309	0	0	0	30	0	0	100	38	0	0	0	Archaea_Crenarchaeota_Bathyarchaeia___
ASV_112	0	0	0	0	0	3	4	6	0	6	3	0	30	0	4	2	21	0	10	41	44	6	123	0	12	493	0	6	0	359	2274	82	21	2	0	0	0	0	0	Archaea_Crenarchaeota_Bathyarchaeia___
ASV_119	0	0	4	32	16	46	11	25	0	39	50	11	115	11	102	49	204	33	68	70	98	5	4	482	36	0	28	0	304	159	370	221	331	2	277	0	87	0	0	Archaea_Crenarchaeota_Bathyarchaeia___
ASV_126	10	35	89	372	94	441	27	98	7	319	361	39	203	4	125	20	145	5	47	84	208	8	5	0	17	0	0	0	0	44	43	105	66	0	242	2	0	0	0	Archaea_Crenarchaeota_Bathyarchaeia___
ASV_130	0	0	0	2	2	2	0	15	0	40	42	19	293	24	365	74	460	64	20	328	41	33	0	329	2	0	0	0	0	0	0	457	592	24	10	0	0	0	0	Archaea_Crenarchaeota_Bathyarchaeia___
ASV_128	10	28	63	192	34	181	24	50	3	200	222	16	154	6	79	4	80	4	20	57	293	4	13	0	16	0	0	0	0	0	199	213	20	69	472	30	0	475	0	Archaea_Crenarchaeota_Bathyarchaeia___
ASV_136	0	0	0	29	6	21	9	29	2	65	78	15	191	5	136	26	121	16	17	133	800	86	0	0	403	0	0	0	0	0	146	119	117	0	309	5	0	103	0	Archaea_Crenarchaeota_Bathyarchaeia___
ASV_99	0	0	0	7	0	0	0	0	0	3	5	0	3	0	12	0	7	2	13	77	61	36	0	151	87	8	139	2	0	0	285	322	263	0	109	34	4	1338	2	Archaea_Crenarchaeota_Bathyarchaeia___
ASV_104	0	0	0	3	0	2	2	0	0	17	5	2	21	0	13	2	18	0	17	25	179	31	11	179	73	23	107	61	0	128	73	79	182	0	773	25	0	914	0	Archaea_Crenarchaeota_Bathyarchaeia___
ASV_120	0	0	0	0	0	0	0	0	0	0	0	0	2	0	0	0	25	0	0	137	21	35	0	0	8	80	62	938	0	290	535	211	504	2	0	6	0	44	0	Archaea_Crenarchaeota_Bathyarchaeia___
ASV_107	0	0	2	4	8	17	3	4	0	47	42	8	39	0	40	29	39	15	100	290	1622	126	3	0	8	0	0	0	0	10	0	2	0	0	422	0	0	0	0	Archaea_Crenarchaeota_Bathyarchaeia___
ASV_165	82	93	141	947	64	255	24	75	3	237	194	28	152	5	64	17	99	4	21	46	192	11	0	0	2	0	0	0	0	0	0	0	0	0	0	0	0	0	0	Archaea_Crenarchaeota_Bathyarchaeia___
ASV_116	0	0	0	0	0	0	0	0	0	0	0	0	0	0	9	0	0	4	0	1185	2	404	0	26	0	124	0	746	0	0	0	17	0	88	0	0	0	113	0	Archaea_Crenarchaeota_Bathyarchaeia___
ASV_151	0	0	0	0	0	0	0	2	0	2	0	0	8	0	5	4	21	2	0	10	29	29	3	101	79	0	178	12	0	143	573	198	918	38	232	0	0	124	0	Archaea_Crenarchaeota_Bathyarchaeia___
ASV_129	0	0	0	3	0	10	5	0	0	11	8	0	21	0	43	3	29	0	13	71	685	144	9	51	161	0	46	48	0	85	126	24	300	2	657	0	0	52	0	Archaea_Crenarchaeota_Bathyarchaeia___
ASV_153	0	0	0	0	0	0	0	0	0	2	0	0	2	0	0	2	0	0	0	54	0	7	13	0	101	267	139	215	0	0	0	27	1089	26	443	181	0	0	0	Archaea_Crenarchaeota_Bathyarchaeia___
ASV_121	0	0	0	0	0	0	2	5	0	23	34	5	37	0	27	19	45	5	3	192	458	115	10	48	92	2	74	0	0	0	0	125	161	0	120	27	30	405	319	Archaea_Crenarchaeota_Bathyarchaeia___
ASV_164	0	0	0	4	3	15	0	12	0	78	91	10	132	12	167	70	181	40	119	268	397	32	2	0	26	0	0	0	0	291	34	63	197	0	128	0	0	0	0	Archaea_Crenarchaeota_Bathyarchaeia___
ASV_204	0	0	0	0	0	0	0	0	0	0	0	0	0	0	0	0	0	0	0	10	0	2	10	249	0	73	0	21	0	168	889	300	311	0	242	0	0	0	0	Archaea_Crenarchaeota_Bathyarchaeia___
ASV_187	104	124	101	1020	85	141	20	25	7	154	84	13	107	0	96	35	82	21	7	7	3	3	0	0	0	0	0	0	0	0	0	0	0	0	0	0	0	0	0	Archaea_Crenarchaeota_Bathyarchaeia___
ASV_211	5	20	92	548	50	138	26	33	6	174	171	33	232	11	119	86	154	44	34	15	26	7	0	0	0	0	0	0	0	0	35	16	4	0	0	0	0	0	0	Archaea_Crenarchaeota_Bathyarchaeia___
ASV_213	10	27	52	626	58	187	29	70	3	351	211	18	143	12	90	14	103	4	33	15	12	3	4	0	0	0	0	0	0	0	0	0	0	0	0	0	0	0	0	Archaea_Crenarchaeota_Bathyarchaeia___
ASV_176	0	0	4	19	5	9	9	7	0	43	40	2	74	2	80	22	100	16	55	443	615	113	4	0	56	0	0	53	0	76	0	46	22	0	85	12	0	0	0	Archaea_Crenarchaeota_Bathyarchaeia___
ASV_182	0	0	0	0	0	0	0	0	0	0	0	0	0	0	0	0	0	0	0	2	0	0	3	478	0	0	36	0	51	373	666	0	0	0	388	0	0	0	0	Archaea_Crenarchaeota_Bathyarchaeia___
ASV_166	0	0	0	2	2	0	2	0	0	6	5	0	61	2	24	9	42	0	4	65	281	67	0	0	91	0	0	39	0	0	0	103	553	0	0	2	0	613	0	Archaea_Crenarchaeota_Bathyarchaeia___
ASV_214	0	0	0	0	0	0	0	0	0	0	0	0	0	0	2	5	2	5	5	6	170	23	14	1460	21	0	12	0	0	0	4	49	11	0	116	0	0	65	0	Archaea_Crenarchaeota_Bathyarchaeia___
ASV_224	68	90	83	768	72	146	15	14	0	69	25	8	66	2	11	9	18	0	77	162	79	5	0	0	90	0	0	0	0	0	0	3	0	0	17	0	0	0	0	Archaea_Crenarchaeota_Bathyarchaeia___
ASV_160	0	3	10	116	22	101	14	20	3	192	113	30	137	4	107	31	90	11	114	239	135	19	72	0	35	0	0	0	0	0	0	94	0	0	177	7	0	0	0	Archaea_Crenarchaeota_Bathyarchaeia___
ASV_229	0	3	18	181	17	65	15	86	11	270	50	32	278	37	190	41	318	16	29	140	17	4	0	0	0	0	0	0	0	0	9	0	13	0	45	0	0	0	0	Archaea_Crenarchaeota_Bathyarchaeia___
ASV_233	0	11	35	275	31	83	27	92	11	225	40	51	321	36	164	34	292	11	15	65	23	9	0	0	10	0	0	4	0	0	2	0	0	0	0	0	0	0	0	Archaea_Crenarchaeota_Bathyarchaeia___
ASV_220	5	17	34	310	36	102	33	31	2	188	154	23	241	6	143	73	197	35	26	64	73	17	0	0	15	0	0	10	0	0	0	6	0	2	23	0	0	0	0	Archaea_Crenarchaeota_Bathyarchaeia___
ASV_221	0	4	8	151	54	103	12	24	5	101	110	23	121	5	116	47	145	9	72	158	208	53	0	0	0	0	0	0	0	41	73	42	12	0	12	0	0	63	93	Archaea_Crenarchaeota_Bathyarchaeia___
ASV_177	0	0	0	0	2	0	0	4	0	13	8	0	17	0	28	2	43	2	8	66	584	103	4	0	121	0	11	23	0	0	37	141	21	10	565	0	0	0	0	Archaea_Crenarchaeota_Bathyarchaeia___
ASV_186	0	0	0	0	0	0	2	6	0	36	23	5	17	2	30	10	87	3	0	63	14	9	0	0	126	106	0	384	68	105	466	75	94	0	53	0	0	0	0	Archaea_Crenarchaeota_Bathyarchaeia___
ASV_150	0	0	0	0	0	0	0	0	0	0	0	0	0	0	0	0	0	0	7	94	436	47	8	137	101	0	0	8	0	0	0	0	0	0	930	0	0	0	0	Archaea_Crenarchaeota_Bathyarchaeia___
ASV_254	17	48	106	407	39	156	22	66	12	206	39	27	180	9	111	11	121	5	27	77	6	0	0	0	0	0	0	0	0	0	0	0	0	0	0	0	0	0	0	Archaea_Crenarchaeota_Bathyarchaeia___
ASV_199	8	17	52	204	22	56	19	37	2	98	140	23	131	8	54	57	86	20	94	28	244	14	7	0	6	0	0	0	0	0	0	0	0	0	84	0	148	0	0	Archaea_Crenarchaeota_Bathyarchaeia___
ASV_258	27	36	32	409	37	101	23	13	0	151	56	29	120	0	137	39	73	24	13	18	13	0	0	0	0	0	0	0	0	0	0	0	260	0	17	0	0	0	3	Archaea_Crenarchaeota_Bathyarchaeia___
ASV_272	6	31	41	454	27	123	17	20	3	143	127	37	198	9	111	31	108	10	25	5	4	0	0	0	3	0	0	0	0	0	0	0	0	0	39	0	0	0	0	Archaea_Crenarchaeota_Bathyarchaeia___
ASV_252	41	57	86	406	40	113	17	32	4	181	156	13	199	3	33	31	49	12	17	8	20	0	0	0	0	0	0	0	0	0	0	0	0	0	12	0	0	0	0	Archaea_Crenarchaeota_Bathyarchaeia___
ASV_208	8	10	33	183	10	43	5	4	0	56	53	7	47	0	24	13	25	9	9	9	200	6	0	5	31	0	118	0	0	55	0	23	351	51	128	0	0	0	0	Archaea_Crenarchaeota_Bathyarchaeia___
ASV_215	0	0	0	0	2	0	0	0	0	0	0	0	0	0	0	0	0	0	0	603	0	55	0	688	0	8	0	158	0	0	0	0	0	0	0	0	0	0	0	Archaea_Crenarchaeota_Bathyarchaeia___
ASV_283	4	7	7	81	6	29	6	44	5	170	38	22	175	6	122	3	202	0	28	129	48	16	0	0	3	0	30	22	0	0	0	0	0	0	308	0	0	0	0	Archaea_Crenarchaeota_Bathyarchaeia___
ASV_93	2	0	0	8	0	0	0	0	0	4	0	0	4	0	2	2	4	2	52	63	1058	116	0	0	3	0	0	2	0	0	0	3	0	0	171	0	0	0	0	Archaea_Crenarchaeota_Bathyarchaeia___
ASV_291	19	28	58	198	24	26	0	2	0	13	7	0	9	0	0	3	3	0	0	2	0	7	0	0	0	3	0	0	0	0	0	0	0	0	0	0	0	0	1082	Archaea_Crenarchaeota_Bathyarchaeia___
ASV_264	0	0	0	0	0	0	0	0	0	0	0	0	0	0	0	0	0	0	1042	0	0	41	0	0	3	58	0	318	0	0	0	0	0	0	0	0	0	0	0	Archaea_Crenarchaeota_Bathyarchaeia___
ASV_143	0	0	0	0	0	0	0	3	2	2	4	0	16	2	18	5	24	0	6	25	18	7	3	115	0	0	15	0	0	244	118	97	597	12	117	0	0	0	0	Archaea_Crenarchaeota_Bathyarchaeia___
ASV_200	0	0	0	0	0	0	0	0	0	0	0	0	0	0	0	3	3	7	2	918	435	47	0	0	34	0	0	0	0	0	0	0	0	0	0	0	0	0	0	Archaea_Crenarchaeota_Bathyarchaeia___
ASV_240	6	8	41	279	34	89	15	18	3	96	78	16	101	3	72	49	66	19	28	215	57	35	0	0	19	0	0	0	0	0	0	33	0	0	50	0	0	12	0	Archaea_Crenarchaeota_Bathyarchaeia___
ASV_114	0	0	0	0	0	0	0	2	0	0	0	2	9	0	3	12	11	4	8	863	210	118	0	0	50	0	0	0	0	0	0	7	0	0	0	0	2	109	0	Archaea_Crenarchaeota_Bathyarchaeia___
ASV_273	0	0	0	18	4	9	0	17	0	43	25	12	53	2	66	14	55	16	23	26	12	9	0	5	0	6	0	0	0	16	28	0	939	0	3	0	0	0	0	Archaea_Crenarchaeota_Bathyarchaeia___
ASV_298	0	7	9	224	8	79	8	24	0	145	128	8	85	4	29	9	56	4	75	60	271	18	0	0	12	0	0	0	0	0	0	0	0	0	131	0	0	0	0	Archaea_Crenarchaeota_Bathyarchaeia___
ASV_309	0	0	0	0	0	0	0	0	0	0	0	0	0	0	0	0	0	0	0	0	0	0	0	0	0	0	0	1372	0	0	0	0	0	0	0	0	0	0	0	Archaea_Crenarchaeota_Bathyarchaeia___
ASV_296	11	17	57	366	32	67	9	16	3	83	60	17	87	3	86	43	107	17	26	28	49	11	0	0	0	0	0	0	0	80	6	54	3	0	0	0	0	0	0	Archaea_Crenarchaeota_Bathyarchaeia___
ASV_277	0	0	0	0	0	0	0	3	0	2	0	0	10	5	57	3	105	0	0	115	40	44	0	0	13	18	16	279	0	37	0	80	83	7	36	0	77	278	2	Archaea_Crenarchaeota_Bathyarchaeia___
ASV_304	0	4	11	370	17	112	13	29	2	165	122	21	97	3	34	10	86	6	14	32	67	11	0	0	14	0	0	0	0	0	0	0	0	0	65	0	0	0	0	Archaea_Crenarchaeota_Bathyarchaeia___
ASV_259	0	0	0	0	0	2	0	2	0	14	2	0	0	0	2	0	2	0	5	122	93	138	0	102	113	0	0	403	59	0	0	3	0	23	17	0	0	0	192	Archaea_Crenarchaeota_Bathyarchaeia___
ASV_255	0	0	0	0	0	0	0	0	0	0	2	0	4	0	10	0	28	0	9	101	5	40	6	0	7	178	0	412	0	27	0	71	212	0	163	0	0	0	11	Archaea_Crenarchaeota_Bathyarchaeia___
ASV_300	0	0	0	0	2	0	3	4	0	14	5	3	21	2	10	5	36	0	2	134	765	8	0	59	18	0	15	0	0	12	0	76	79	0	2	0	0	0	0	Archaea_Crenarchaeota_Bathyarchaeia___
ASV_329	11	18	61	433	19	129	16	22	3	142	77	17	110	7	55	25	48	14	15	5	3	3	0	13	0	0	0	0	0	0	0	0	0	0	13	0	0	0	0	Archaea_Crenarchaeota_Bathyarchaeia___
ASV_331	0	0	5	28	6	25	13	20	4	167	28	21	155	27	259	37	412	27	3	3	2	0	0	0	0	0	0	0	0	0	0	0	0	0	0	0	0	0	0	Archaea_Crenarchaeota_Bathyarchaeia___
ASV_323	0	0	2	2	0	3	7	7	0	53	44	6	111	6	59	28	107	29	3	205	280	33	0	0	9	0	0	0	0	0	0	12	0	0	2	0	0	164	45	Archaea_Crenarchaeota_Bathyarchaeia___
ASV_292	0	0	0	0	0	0	0	0	0	0	0	0	0	0	0	0	0	2	0	21	11	18	2	162	0	29	0	919	32	0	0	12	0	0	0	0	0	0	4	Archaea_Crenarchaeota_Bathyarchaeia___
ASV_279	0	0	0	47	6	15	3	3	0	20	36	3	40	3	21	11	31	2	18	234	245	54	5	0	27	0	0	2	0	0	0	7	47	0	317	0	0	0	0	Archaea_Crenarchaeota_Bathyarchaeia___
ASV_269	0	2	2	71	6	29	3	5	0	38	30	2	24	0	16	6	6	0	53	56	82	18	7	251	61	0	0	0	0	73	0	25	47	0	283	0	0	0	0	Archaea_Crenarchaeota_Bathyarchaeia___
ASV_328	27	28	100	335	31	100	22	22	2	143	89	12	123	2	35	32	27	8	7	0	13	2	2	0	4	0	0	0	0	0	16	0	0	0	0	0	0	0	0	Archaea_Crenarchaeota_Bathyarchaeia___
ASV_271	0	0	0	0	0	0	0	0	0	0	0	0	0	0	0	0	0	0	0	0	0	47	0	0	0	45	0	1089	0	0	0	0	0	0	0	0	0	0	0	Archaea_Crenarchaeota_Bathyarchaeia___
ASV_338	5	6	14	180	19	90	18	26	3	134	165	22	126	2	81	57	128	26	25	2	12	0	0	0	0	0	0	0	0	0	0	8	0	0	0	0	0	0	0	Archaea_Crenarchaeota_Bathyarchaeia___
ASV_348	12	17	56	281	21	58	10	19	0	59	57	12	82	6	43	34	75	19	23	129	96	6	0	0	3	0	0	0	0	0	0	12	0	0	3	14	0	0	0	Archaea_Crenarchaeota_Bathyarchaeia___
ASV_337	7	10	35	358	34	92	12	28	2	86	90	15	121	7	53	30	61	16	19	13	35	3	0	0	5	0	0	0	0	0	0	0	0	0	14	0	0	0	0	Archaea_Crenarchaeota_Bathyarchaeia___
ASV_347	50	45	152	362	29	110	8	16	9	199	32	15	66	3	13	0	10	0	3	2	6	0	0	0	0	0	0	0	0	0	0	0	0	0	0	0	0	0	0	Archaea_Crenarchaeota_Bathyarchaeia___
ASV_231	0	0	0	0	0	0	0	0	0	0	0	0	0	0	0	0	0	0	0	5	0	15	0	0	0	143	186	519	0	154	2	75	0	0	0	0	0	0	0	Archaea_Crenarchaeota_Bathyarchaeia___
ASV_363	12	21	44	397	71	69	4	35	8	65	89	11	53	2	41	17	43	13	15	38	26	0	0	0	6	0	0	0	0	0	0	0	0	0	13	0	0	0	0	Archaea_Crenarchaeota_Bathyarchaeia___
ASV_364	0	3	0	0	0	0	0	0	0	2	0	0	0	0	5	3	0	0	9	115	0	63	2	754	125	0	0	0	0	0	0	0	0	0	0	0	0	0	0	Archaea_Crenarchaeota_Bathyarchaeia___
ASV_362	87	83	107	292	30	93	12	14	0	64	57	12	80	0	15	32	30	6	3	56	0	0	0	2	0	0	0	0	0	0	0	0	0	0	0	0	0	0	0	Archaea_Crenarchaeota_Bathyarchaeia___
ASV_366	8	12	37	255	25	62	9	19	0	59	37	9	57	0	39	28	49	10	30	100	85	6	0	0	2	0	0	0	0	6	34	69	15	0	0	5	0	0	0	Archaea_Crenarchaeota_Bathyarchaeia___
ASV_373	3	11	33	263	33	118	27	11	0	113	72	13	115	5	70	26	97	14	12	9	5	6	0	0	0	0	0	0	0	0	0	5	0	0	0	0	0	0	0	Archaea_Crenarchaeota_Bathyarchaeia___
ASV_284	0	2	7	50	4	10	5	9	0	15	17	3	24	0	5	4	9	10	10	5	18	0	0	0	0	0	5	0	0	169	598	36	29	0	0	0	0	0	0	Archaea_Crenarchaeota_Bathyarchaeia___
ASV_355	2	6	15	167	17	49	11	21	0	57	32	6	49	4	26	9	33	7	29	22	156	17	0	4	15	0	0	0	0	0	0	25	0	0	93	10	0	162	0	Archaea_Crenarchaeota_Bathyarchaeia___
ASV_387	5	10	21	193	42	68	8	24	0	93	115	12	85	0	59	30	44	11	17	11	66	5	6	0	7	34	5	0	0	2	0	16	0	0	28	0	0	0	0	Archaea_Crenarchaeota_Bathyarchaeia___
ASV_404	40	42	134	324	19	82	10	21	3	134	19	10	84	0	16	3	15	0	2	5	20	3	0	0	0	0	0	0	0	0	0	0	0	0	0	0	0	0	0	Archaea_Crenarchaeota_Bathyarchaeia___
ASV_397	0	0	0	0	0	0	0	0	0	0	0	0	0	0	0	0	0	0	0	0	0	2	0	0	0	49	0	915	0	0	0	0	0	0	0	0	0	0	0	Archaea_Crenarchaeota_Bathyarchaeia___
ASV_357	0	0	0	0	0	0	0	0	0	0	0	0	8	0	14	18	12	6	3	18	96	11	20	495	9	0	0	0	0	0	0	0	0	0	240	0	0	0	0	Archaea_Crenarchaeota_Bathyarchaeia___
ASV_412	3	12	31	310	9	89	14	21	2	139	82	11	92	5	22	7	13	0	6	10	63	2	0	0	3	0	0	0	0	0	0	0	0	0	0	0	0	0	0	Archaea_Crenarchaeota_Bathyarchaeia___
ASV_358	2	19	43	172	20	50	9	26	2	102	16	27	138	14	77	19	78	11	29	71	4	0	0	0	0	0	0	0	0	0	0	0	0	0	7	0	0	0	0	Archaea_Crenarchaeota_Bathyarchaeia___
ASV_385	0	2	0	21	5	18	5	4	2	66	51	10	72	3	60	30	83	18	18	260	78	43	3	0	15	2	0	0	0	0	10	20	0	0	0	6	0	0	18	Archaea_Crenarchaeota_Bathyarchaeia___
ASV_424	2	7	13	77	19	46	4	7	2	81	62	21	128	4	70	45	55	30	159	22	0	4	0	0	15	0	0	0	0	0	0	6	17	0	22	0	0	0	0	Archaea_Crenarchaeota_Bathyarchaeia___
ASV_311	0	0	0	0	0	0	0	0	0	0	0	0	0	0	0	0	6	5	0	804	56	3	0	0	32	0	0	0	0	0	0	0	0	0	0	0	0	0	0	Archaea_Crenarchaeota_Bathyarchaeia___
ASV_359	11	9	19	81	9	31	2	3	0	44	32	6	34	3	45	23	41	15	46	122	112	8	2	7	4	0	33	0	0	0	0	10	0	0	150	0	0	0	0	Archaea_Crenarchaeota_Bathyarchaeia___
ASV_438	0	0	0	0	0	0	0	0	0	0	0	0	0	0	0	0	0	0	0	0	0	0	0	731	0	0	0	0	0	0	0	0	0	0	164	0	0	0	0	Archaea_Crenarchaeota_Bathyarchaeia___
ASV_418	0	0	0	0	0	0	0	0	0	5	0	0	2	0	17	5	22	2	3	22	419	29	3	0	24	0	0	0	0	0	116	3	0	0	208	0	0	0	0	Archaea_Crenarchaeota_Bathyarchaeia___
ASV_436	0	0	10	152	9	34	5	8	0	31	26	7	19	0	8	10	9	0	12	10	13	0	0	134	2	0	0	0	0	0	201	17	136	0	0	2	0	25	0	Archaea_Crenarchaeota_Bathyarchaeia___
ASV_353	0	0	0	0	0	0	0	0	0	2	0	0	0	0	0	0	0	0	0	28	54	26	2	0	33	15	0	66	0	142	183	76	232	17	0	0	0	0	0	Archaea_Crenarchaeota_Bathyarchaeia___
ASV_447	81	77	119	370	18	75	2	31	3	75	2	2	11	0	2	0	4	0	0	0	0	0	0	2	0	0	0	0	0	0	0	0	0	0	0	0	0	0	0	Archaea_Crenarchaeota_Bathyarchaeia___
ASV_450	169	107	190	271	11	61	2	13	0	27	0	0	8	0	6	0	5	0	0	0	0	0	0	0	0	0	0	0	0	0	0	0	0	0	0	0	0	0	0	Archaea_Crenarchaeota_Bathyarchaeia___
ASV_325	0	0	0	0	0	0	0	0	0	0	0	0	0	0	0	0	0	0	2	20	0	88	233	0	29	58	0	436	0	0	0	0	0	0	0	0	0	0	0	Archaea_Crenarchaeota_Bathyarchaeia___
ASV_451	57	50	110	313	24	105	9	40	10	109	20	2	12	0	0	0	0	0	0	0	0	0	0	4	0	0	0	0	0	0	0	0	0	0	0	0	0	0	0	Archaea_Crenarchaeota_Bathyarchaeia___
ASV_448	7	7	3	144	12	34	14	10	0	47	38	12	40	0	8	5	20	0	17	50	83	13	4	0	15	0	0	0	0	0	0	0	0	0	273	4	0	0	0	Archaea_Crenarchaeota_Bathyarchaeia___
ASV_278	0	2	0	2	0	0	0	0	0	2	0	2	10	0	17	8	32	3	27	114	379	64	0	0	41	0	0	0	0	0	0	14	10	0	59	3	52	7	0	Archaea_Crenarchaeota_Bathyarchaeia___
ASV_462	10	15	33	310	27	92	7	26	2	111	58	21	77	2	23	17	10	2	0	0	0	0	0	0	0	0	0	0	0	0	0	0	0	0	0	0	0	0	0	Archaea_Crenarchaeota_Bathyarchaeia___
ASV_426	0	2	0	0	0	0	0	0	0	0	0	0	0	0	0	0	7	2	28	254	0	97	0	0	140	0	0	0	0	0	0	0	0	0	305	0	0	0	0	Archaea_Crenarchaeota_Bathyarchaeia___
ASV_390	0	0	0	28	5	9	3	8	0	48	22	14	100	2	82	25	108	23	17	15	210	22	5	10	11	0	0	0	0	0	0	0	0	0	43	0	0	0	0	Archaea_Crenarchaeota_Bathyarchaeia___
ASV_465	0	0	0	0	0	0	0	0	0	0	0	0	0	0	0	0	0	0	0	0	0	0	0	0	0	0	0	797	0	0	0	0	0	2	0	0	0	0	0	Archaea_Crenarchaeota_Bathyarchaeia___
ASV_314	0	0	0	0	0	0	0	0	0	0	0	0	0	0	0	0	0	0	0	493	41	107	2	0	0	8	0	0	0	0	0	0	0	0	0	0	0	135	0	Archaea_Crenarchaeota_Bathyarchaeia___
ASV_501	101	74	88	364	35	36	0	7	6	18	24	0	8	0	0	4	3	3	4	3	0	0	0	0	0	0	0	0	0	0	0	0	0	0	0	0	0	0	0	Archaea_Crenarchaeota_Bathyarchaeia___
ASV_432	2	0	0	2	0	3	2	5	0	18	19	5	43	0	37	12	81	12	19	121	122	23	40	0	11	11	0	0	0	47	8	107	11	0	16	0	0	0	0	Archaea_Crenarchaeota_Bathyarchaeia___
ASV_470	2	5	28	168	19	65	15	8	0	84	61	9	71	5	44	11	64	0	13	6	18	20	0	0	0	0	0	0	0	0	0	34	22	0	0	0	0	0	0	Archaea_Crenarchaeota_Bathyarchaeia___
ASV_420	12	9	36	162	14	51	4	10	0	75	27	7	75	0	35	27	43	10	6	14	3	7	0	0	0	126	0	0	0	0	0	0	0	3	0	0	0	7	0	Archaea_Crenarchaeota_Bathyarchaeia___
ASV_302	0	0	0	0	0	0	0	0	0	3	0	0	0	0	0	0	0	0	0	13	0	0	0	0	0	746	0	0	0	0	0	0	0	0	0	0	0	0	0	Archaea_Crenarchaeota_Bathyarchaeia___
ASV_523	0	0	0	0	0	0	0	0	0	0	0	0	0	0	0	0	0	0	0	464	0	0	8	0	0	0	0	0	0	0	153	0	0	0	0	0	124	0	0	Archaea_Crenarchaeota_Bathyarchaeia___
ASV_491	0	4	2	36	6	25	2	10	0	59	44	7	102	10	58	25	145	11	16	50	68	5	0	0	0	0	0	0	0	0	0	0	0	0	63	0	0	0	0	Archaea_Crenarchaeota_Bathyarchaeia___
ASV_527	0	0	2	13	3	5	4	12	0	82	48	17	136	10	198	32	137	7	7	29	0	0	0	0	0	0	0	0	0	0	0	2	0	0	0	0	0	0	0	Archaea_Crenarchaeota_Bathyarchaeia___
ASV_522	0	0	0	0	0	0	0	0	0	0	0	0	0	0	4	0	0	0	0	16	2	3	3	0	0	60	2	0	0	0	13	91	545	0	0	0	0	0	0	Archaea_Crenarchaeota_Bathyarchaeia___
ASV_532	70	66	64	421	24	46	0	11	0	9	6	3	9	0	0	6	0	0	0	0	0	0	0	0	0	0	0	0	0	0	0	0	0	0	0	0	0	0	0	Archaea_Crenarchaeota_Bathyarchaeia___
ASV_521	18	16	45	140	22	60	3	9	0	78	63	11	66	6	27	37	38	6	19	13	54	2	0	0	0	0	0	0	0	0	0	0	0	0	0	0	0	0	0	Archaea_Crenarchaeota_Bathyarchaeia___
ASV_496	0	0	0	0	0	0	0	0	0	0	0	0	0	0	0	0	0	0	0	5	0	10	0	0	0	341	0	335	0	24	0	0	0	0	0	0	0	0	0	Archaea_Crenarchaeota_Bathyarchaeia___
ASV_529	5	8	19	187	17	37	0	3	0	35	23	8	52	0	44	16	61	19	20	15	42	10	0	0	2	0	0	0	0	0	0	0	83	0	7	0	0	0	0	Archaea_Crenarchaeota_Bathyarchaeia___
ASV_330	0	0	0	0	0	0	0	0	0	0	0	0	0	0	4	0	11	0	5	41	83	58	8	16	0	0	4	32	0	103	7	85	180	0	65	0	0	0	0	Archaea_Crenarchaeota_Bathyarchaeia___
ASV_429	0	0	0	0	0	0	0	0	0	0	0	0	0	0	0	0	4	0	0	19	0	15	0	0	0	3	29	112	0	54	134	124	80	0	25	0	0	0	102	Archaea_Crenarchaeota_Bathyarchaeia___
ASV_456	0	0	0	0	0	0	0	0	0	0	0	0	0	0	0	0	0	0	0	4	0	6	0	0	96	16	0	193	0	0	0	279	0	0	0	0	0	95	0	Archaea_Crenarchaeota_Bathyarchaeia___
ASV_544	0	0	12	42	0	11	3	0	0	8	6	4	31	0	20	6	31	10	10	5	363	30	0	0	29	0	11	0	0	0	0	7	0	0	28	0	0	22	0	Archaea_Crenarchaeota_Bathyarchaeia___
ASV_548	0	15	17	196	13	54	7	15	0	58	22	4	29	0	25	3	16	0	38	24	11	3	0	0	2	0	0	0	0	0	0	0	0	0	135	0	0	0	0	Archaea_Crenarchaeota_Bathyarchaeia___
ASV_483	0	0	0	0	0	0	0	0	0	0	0	0	0	0	0	0	0	0	0	20	0	0	0	0	41	0	0	0	0	0	0	608	0	0	0	0	0	0	0	Archaea_Crenarchaeota_Bathyarchaeia___
ASV_520	0	0	0	0	0	0	0	0	0	0	0	0	0	0	0	0	0	0	0	0	0	0	0	0	0	8	44	0	0	515	0	0	101	0	0	0	0	0	0	Archaea_Crenarchaeota_Bathyarchaeia___
ASV_559	0	5	21	93	17	65	8	7	0	31	23	5	16	0	7	14	11	6	18	102	146	14	0	0	12	0	0	10	0	0	0	25	0	0	7	0	0	0	0	Archaea_Crenarchaeota_Bathyarchaeia___
ASV_518	0	0	2	12	0	13	2	6	0	48	42	10	48	0	81	8	85	17	28	28	59	21	0	0	2	0	6	0	0	0	18	31	0	0	94	0	0	0	0	Archaea_Crenarchaeota_Bathyarchaeia___
ASV_505	0	0	19	72	8	30	12	6	0	38	41	15	81	2	59	67	65	14	20	25	27	7	0	0	0	0	0	0	0	0	0	5	0	0	44	0	0	2	0	Archaea_Crenarchaeota_Bathyarchaeia___
ASV_583	0	6	6	137	32	55	6	10	0	102	70	9	71	2	67	8	67	0	0	9	0	0	0	0	0	0	0	0	0	0	0	0	0	0	0	0	0	0	0	Archaea_Crenarchaeota_Bathyarchaeia___
ASV_534	0	0	0	0	0	0	0	0	0	0	0	0	0	0	0	0	0	0	0	0	0	0	7	0	0	0	13	4	0	20	367	2	238	0	0	0	0	0	0	Archaea_Crenarchaeota_Bathyarchaeia___
ASV_579	0	0	0	0	0	0	0	0	0	0	0	0	0	0	3	0	0	0	8	25	18	33	0	5	27	0	0	0	0	2	0	375	113	3	39	0	0	0	0	Archaea_Crenarchaeota_Bathyarchaeia___
ASV_589	47	38	85	262	10	69	6	35	0	81	9	2	3	0	0	0	0	0	0	0	0	0	0	0	0	0	0	0	0	0	0	0	0	0	0	0	0	0	0	Archaea_Crenarchaeota_Bathyarchaeia___
ASV_580	0	3	2	40	7	48	5	12	0	69	56	12	66	0	43	12	23	0	39	64	73	4	0	62	0	0	0	0	0	0	0	0	0	0	0	0	0	0	0	Archaea_Crenarchaeota_Bathyarchaeia___
ASV_526	10	17	27	67	13	41	2	4	0	85	83	12	71	3	36	11	26	0	19	20	71	0	0	0	19	0	0	0	0	0	0	0	0	0	0	0	0	0	0	Archaea_Crenarchaeota_Bathyarchaeia___
ASV_446	0	0	0	0	0	0	0	0	0	0	0	0	2	0	2	2	13	3	0	261	0	15	0	0	0	99	0	235	0	0	0	0	0	0	0	0	0	4	0	Archaea_Crenarchaeota_Bathyarchaeia___
ASV_560	2	4	0	13	3	24	5	7	3	84	60	8	38	0	18	2	40	4	26	43	52	2	0	0	8	0	0	0	0	0	0	3	0	66	0	5	0	114	0	Archaea_Crenarchaeota_Bathyarchaeia___
ASV_585	0	0	0	5	2	8	2	0	0	12	6	5	8	0	13	0	11	0	8	12	202	41	4	148	11	0	0	5	0	4	0	8	20	0	99	0	0	0	0	Archaea_Crenarchaeota_Bathyarchaeia___
ASV_603	12	18	28	240	24	53	2	12	3	90	49	5	29	2	12	8	13	2	10	5	6	0	0	0	5	0	0	0	0	0	0	0	0	0	0	0	0	0	0	Archaea_Crenarchaeota_Bathyarchaeia___
ASV_593	10	12	22	224	30	34	13	3	2	59	22	9	47	0	8	11	29	5	0	21	43	0	0	0	0	0	0	0	0	0	0	0	0	0	23	0	0	0	0	Archaea_Crenarchaeota_Bathyarchaeia___
ASV_516	10	11	24	164	12	34	10	9	0	45	16	3	14	0	5	0	13	3	25	32	117	14	2	0	9	0	0	0	0	0	0	0	0	0	54	0	0	0	0	Archaea_Crenarchaeota_Bathyarchaeia___
ASV_396	0	0	0	0	0	3	0	0	0	0	0	0	2	0	8	2	6	3	0	126	0	14	0	0	0	2	0	140	49	0	0	0	0	0	153	0	0	0	114	Archaea_Crenarchaeota_Bathyarchaeia___
ASV_317	0	0	0	0	0	0	0	0	0	0	0	0	0	0	4	0	2	0	0	25	161	15	0	0	16	0	161	0	0	90	0	81	57	5	0	0	0	0	0	Archaea_Crenarchaeota_Bathyarchaeia___
ASV_409	0	0	0	0	0	0	0	0	0	3	3	0	3	0	0	0	4	0	2	16	85	211	43	0	0	97	2	50	0	65	0	0	0	0	0	0	0	0	32	Archaea_Crenarchaeota_Bathyarchaeia___
ASV_604	8	8	66	235	15	32	7	17	3	80	7	7	60	0	23	15	20	4	3	0	0	0	0	0	5	0	0	0	0	0	0	0	0	0	0	0	0	0	0	Archaea_Crenarchaeota_Bathyarchaeia___
ASV_596	0	0	0	0	0	0	0	0	2	0	0	0	2	0	18	0	3	0	0	158	2	5	0	219	0	0	0	19	0	0	0	0	154	0	31	0	0	0	0	Archaea_Crenarchaeota_Bathyarchaeia___
ASV_562	0	0	0	0	0	0	0	0	0	0	0	0	4	0	0	3	26	0	0	529	0	7	0	0	0	0	0	8	0	0	12	0	22	0	0	0	0	0	0	Archaea_Crenarchaeota_Bathyarchaeia___
ASV_581	9	7	25	154	18	46	0	16	2	49	12	8	61	4	55	15	75	5	8	7	31	4	0	0	0	0	0	0	0	0	0	0	0	0	0	0	0	0	0	Archaea_Crenarchaeota_Bathyarchaeia___
ASV_610	19	13	39	147	13	33	4	9	0	43	48	8	100	0	21	21	30	12	10	18	19	2	0	0	0	0	0	0	0	0	0	0	0	0	0	0	0	0	0	Archaea_Crenarchaeota_Bathyarchaeia___
ASV_612	0	0	0	0	0	0	0	0	0	0	0	0	16	0	4	3	26	0	0	57	131	11	0	0	31	0	45	0	0	0	0	53	73	0	37	0	0	122	0	Archaea_Crenarchaeota_Bathyarchaeia___
ASV_622	28	35	56	226	16	54	4	25	2	82	8	9	23	4	16	2	8	4	0	0	5	0	0	0	0	0	0	0	0	0	0	0	0	0	0	0	0	0	0	Archaea_Crenarchaeota_Bathyarchaeia___
ASV_361	0	0	0	0	0	0	0	0	0	0	0	0	0	0	0	0	0	0	12	486	0	70	0	0	0	0	0	0	0	0	0	0	0	0	0	0	0	34	0	Archaea_Crenarchaeota_Bathyarchaeia___
ASV_547	0	0	0	0	0	0	0	7	0	17	4	4	43	2	69	35	86	24	4	109	16	14	0	164	0	0	0	0	0	0	0	0	0	0	0	0	0	0	0	Archaea_Crenarchaeota_Bathyarchaeia___
ASV_625	0	0	0	0	0	0	0	0	0	0	0	0	6	0	2	2	8	0	0	7	11	4	0	0	0	0	65	0	0	56	212	0	176	0	0	0	0	46	0	Archaea_Crenarchaeota_Bathyarchaeia___
ASV_634	9	12	18	50	5	19	0	7	2	31	21	9	30	0	11	11	24	4	21	79	32	6	0	0	8	0	0	0	0	3	6	82	11	0	78	0	0	0	0	Archaea_Crenarchaeota_Bathyarchaeia___
ASV_552	0	0	0	0	0	0	0	0	0	0	0	0	0	0	0	0	0	0	0	2	97	28	0	0	8	0	33	146	0	13	102	16	52	0	0	0	0	0	91	Archaea_Crenarchaeota_Bathyarchaeia___
ASV_645	0	0	0	0	0	0	0	0	0	0	0	0	0	0	0	0	0	0	0	0	0	0	0	89	0	0	0	0	0	0	26	0	419	0	49	0	0	0	0	Archaea_Crenarchaeota_Bathyarchaeia___
ASV_608	0	3	4	62	23	48	8	8	0	67	37	6	46	2	28	13	61	6	9	24	0	18	0	0	0	0	0	0	0	0	0	34	47	15	9	0	0	0	0	Archaea_Crenarchaeota_Bathyarchaeia___
ASV_591	0	0	0	0	0	0	0	0	0	0	0	0	0	0	0	0	0	0	0	4	0	7	0	0	0	129	0	264	0	0	0	0	0	0	170	0	0	0	0	Archaea_Crenarchaeota_Bathyarchaeia___
ASV_479	0	0	0	22	2	15	7	4	0	49	42	11	102	0	39	7	79	8	33	42	54	8	0	0	2	0	0	0	0	0	0	0	0	0	41	0	0	0	0	Archaea_Crenarchaeota_Bathyarchaeia___
ASV_584	0	3	7	75	16	37	6	9	0	66	59	11	40	0	19	20	35	6	19	29	62	5	0	8	4	0	0	0	0	0	0	0	0	0	28	0	0	0	0	Archaea_Crenarchaeota_Bathyarchaeia___
ASV_651	0	0	0	3	0	0	0	20	0	14	72	3	60	4	61	32	48	21	2	156	31	0	0	0	0	0	0	0	0	0	0	0	0	0	37	0	0	0	0	Archaea_Crenarchaeota_Bathyarchaeia___
ASV_539	0	0	0	0	0	0	0	0	0	0	0	0	0	0	0	0	0	0	2	21	51	10	0	0	2	0	0	0	0	0	0	0	0	0	77	0	0	58	340	Archaea_Crenarchaeota_Bathyarchaeia___
ASV_485	0	0	0	0	0	0	0	0	0	0	0	0	0	0	0	0	0	0	0	2	24	5	0	0	0	48	34	8	0	261	0	170	0	5	0	0	0	0	0	Archaea_Crenarchaeota_Bathyarchaeia___
ASV_660	0	0	0	4	5	15	9	9	0	34	39	6	52	0	52	14	82	6	20	9	40	3	4	22	17	0	0	0	0	0	0	0	12	0	99	0	0	0	0	Archaea_Crenarchaeota_Bathyarchaeia___
ASV_324	0	0	0	2	0	2	3	4	0	2	5	0	44	0	20	18	25	10	6	96	298	9	0	0	7	0	0	0	0	0	0	0	0	0	0	0	0	0	0	Archaea_Crenarchaeota_Bathyarchaeia___
ASV_679	0	2	2	44	9	27	6	3	0	51	30	8	70	0	195	28	41	2	9	0	18	0	0	0	0	0	0	0	0	0	0	0	0	0	0	0	0	0	0	Archaea_Crenarchaeota_Bathyarchaeia___
ASV_597	0	0	0	2	0	0	3	0	0	22	7	0	136	8	66	68	105	35	0	77	11	0	0	0	4	0	0	0	0	0	0	0	0	0	0	0	0	0	0	Archaea_Crenarchaeota_Bathyarchaeia___
ASV_428	0	0	16	75	16	46	8	7	0	47	40	0	61	3	29	13	41	11	9	18	29	7	0	0	3	0	0	0	0	0	0	53	12	0	0	0	0	0	0	Archaea_Crenarchaeota_Bathyarchaeia___
ASV_681	3	3	9	118	16	35	11	14	3	44	42	11	48	0	28	20	46	9	20	26	8	2	0	0	0	0	0	0	0	0	0	0	23	0	5	0	0	0	0	Archaea_Crenarchaeota_Bathyarchaeia___
ASV_649	0	0	0	0	0	0	0	0	0	0	0	0	0	0	0	0	0	0	0	4	0	22	0	0	0	5	35	0	0	186	0	70	22	0	31	0	0	0	163	Archaea_Crenarchaeota_Bathyarchaeia___
ASV_686	4	7	27	191	12	55	6	14	2	62	22	16	73	2	14	14	11	2	0	0	0	0	0	0	0	0	0	0	0	0	0	0	0	0	0	0	0	0	0	Archaea_Crenarchaeota_Bathyarchaeia___
ASV_598	2	2	5	56	8	21	10	8	0	38	58	5	50	0	29	17	38	12	12	11	84	5	0	0	5	0	14	0	0	0	0	43	0	0	0	0	0	0	0	Archaea_Crenarchaeota_Bathyarchaeia___
ASV_592	0	0	0	19	2	4	0	4	2	60	12	5	94	12	77	12	162	20	0	33	0	0	0	0	0	0	0	0	0	0	0	4	0	0	0	0	0	0	0	Archaea_Crenarchaeota_Bathyarchaeia___
ASV_695	21	33	46	130	15	60	5	11	2	75	71	0	22	0	0	2	3	0	0	0	9	0	0	0	2	0	0	0	0	0	0	12	0	0	3	0	0	0	0	Archaea_Crenarchaeota_Bathyarchaeia___
ASV_698	11	18	30	251	35	52	4	6	2	31	12	11	26	0	15	3	11	2	0	0	0	0	0	0	0	0	0	0	0	0	0	0	0	0	0	0	0	0	0	Archaea_Crenarchaeota_Bathyarchaeia___
ASV_427	0	0	0	0	0	0	0	0	0	0	0	0	0	0	0	0	0	0	7	157	32	80	141	0	0	13	0	15	0	0	0	0	0	0	64	0	0	0	0	Archaea_Crenarchaeota_Bathyarchaeia___
ASV_713	0	0	6	37	11	14	9	14	0	57	122	6	43	2	25	27	17	3	7	0	107	2	0	0	0	0	0	0	0	0	0	0	0	0	0	0	0	0	0	Archaea_Crenarchaeota_Bathyarchaeia___
ASV_666	0	0	0	40	8	7	4	2	0	33	7	5	62	7	76	19	68	11	3	0	0	4	0	0	0	2	0	146	0	0	0	0	0	0	0	0	0	0	0	Archaea_Crenarchaeota_Bathyarchaeia___
ASV_671	0	0	0	0	0	0	0	0	0	0	0	0	0	3	0	0	6	0	0	0	0	7	0	0	0	0	0	487	0	0	0	0	0	0	0	0	0	0	0	Archaea_Crenarchaeota_Bathyarchaeia___
ASV_718	2	5	27	197	23	64	0	5	3	39	18	7	37	2	12	15	27	3	4	11	0	0	0	0	0	0	0	0	0	0	0	0	0	0	0	0	0	0	0	Archaea_Crenarchaeota_Bathyarchaeia___
ASV_536	0	0	0	0	0	0	0	0	0	0	0	0	0	0	0	0	0	0	0	0	0	0	0	119	0	0	3	0	0	0	346	8	23	0	0	0	0	0	0	Archaea_Crenarchaeota_Bathyarchaeia___
ASV_720	0	0	0	0	0	0	0	0	0	0	0	0	0	0	0	0	0	0	0	0	0	0	0	0	0	0	0	496	0	0	0	0	0	0	0	0	0	0	0	Archaea_Crenarchaeota_Bathyarchaeia___
ASV_723	33	35	25	154	23	55	11	12	2	52	43	5	24	3	5	5	6	0	0	0	2	0	0	0	0	0	0	0	0	0	0	0	0	0	0	0	0	0	0	Archaea_Crenarchaeota_Bathyarchaeia___
ASV_508	0	0	0	0	0	0	0	0	0	0	0	0	0	0	13	3	2	0	0	3	20	13	0	159	7	0	0	0	0	0	3	19	0	0	94	9	0	49	98	Archaea_Crenarchaeota_Bathyarchaeia___
ASV_661	0	0	0	0	0	0	0	0	0	0	0	0	0	0	3	0	0	0	0	0	46	17	2	0	3	0	98	19	0	101	3	98	99	0	0	0	0	0	0	Archaea_Crenarchaeota_Bathyarchaeia___
ASV_606	0	0	0	0	0	2	2	0	0	0	0	0	4	0	5	4	21	0	2	46	66	26	4	0	19	6	18	58	0	66	0	83	23	9	22	0	0	0	0	Archaea_Crenarchaeota_Bathyarchaeia___
ASV_737	11	7	24	321	33	23	2	6	0	23	14	5	8	0	3	3	3	0	0	0	0	0	0	0	0	0	0	0	0	0	0	0	0	0	0	0	0	0	0	Archaea_Crenarchaeota_Bathyarchaeia___
ASV_688	5	0	18	82	5	20	5	3	0	53	32	6	48	0	39	19	89	10	22	12	7	2	0	0	2	0	0	0	0	0	0	4	0	0	0	0	0	0	0	Archaea_Crenarchaeota_Bathyarchaeia___
ASV_722	2	12	7	113	23	48	7	12	0	54	49	8	44	2	45	9	26	6	2	7	6	0	0	0	0	0	0	0	0	0	0	0	0	0	0	0	0	0	0	Archaea_Crenarchaeota_Bathyarchaeia___
ASV_644	0	0	0	0	0	0	0	0	0	4	3	0	9	0	7	0	23	4	0	20	43	23	0	0	18	0	2	0	0	13	0	74	231	0	7	0	0	0	0	Archaea_Crenarchaeota_Bathyarchaeia___
ASV_732	0	0	0	0	0	0	0	6	0	23	12	5	28	0	24	7	58	5	0	17	0	0	0	4	0	0	0	0	0	0	0	0	0	0	0	0	0	291	0	Archaea_Crenarchaeota_Bathyarchaeia___
ASV_747	6	2	11	129	19	58	4	14	0	76	33	11	52	2	32	10	16	2	2	0	0	0	0	0	0	0	0	0	0	0	0	0	0	0	0	0	0	0	0	Archaea_Crenarchaeota_Bathyarchaeia___
ASV_306	0	0	0	0	0	0	0	0	0	0	0	0	0	0	0	0	4	0	0	0	12	0	0	0	0	0	0	0	208	250	0	4	0	0	0	0	0	0	0	Archaea_Crenarchaeota_Bathyarchaeia___
ASV_692	0	0	0	0	0	0	0	0	0	0	0	0	0	0	0	0	0	0	0	68	367	24	0	0	18	0	0	0	0	0	0	0	0	0	0	0	0	0	0	Archaea_Crenarchaeota_Bathyarchaeia___
ASV_721	0	0	0	44	5	17	11	0	0	38	42	7	64	0	38	10	56	8	6	21	58	5	0	0	4	2	0	0	0	0	0	0	0	0	40	0	0	0	0	Archaea_Crenarchaeota_Bathyarchaeia___
ASV_750	0	0	0	0	0	0	0	0	0	2	0	0	0	0	2	0	0	0	0	0	0	9	0	0	0	0	0	19	0	0	269	26	39	0	104	0	0	0	0	Archaea_Crenarchaeota_Bathyarchaeia___
ASV_774	0	0	3	7	4	10	0	23	0	36	289	8	26	6	12	16	22	0	0	0	0	0	0	0	0	0	0	0	0	0	0	0	0	0	0	0	0	0	0	Archaea_Crenarchaeota_Bathyarchaeia___
ASV_764	0	0	0	23	14	11	3	7	0	40	19	5	60	0	82	24	62	15	40	30	24	0	0	0	0	0	0	0	0	0	0	0	0	0	0	0	0	0	0	Archaea_Crenarchaeota_Bathyarchaeia___
ASV_779	7	7	45	229	28	35	0	4	0	23	5	0	22	0	4	12	22	6	3	7	0	0	0	0	0	0	0	0	0	0	0	0	0	0	0	0	0	0	0	Archaea_Crenarchaeota_Bathyarchaeia___
ASV_788	2	7	21	89	7	30	5	25	0	61	9	12	48	4	13	8	22	2	7	72	0	0	0	0	0	0	0	0	0	0	0	0	0	0	11	0	0	0	0	Archaea_Crenarchaeota_Bathyarchaeia___
ASV_717	0	0	0	0	0	0	0	0	0	0	0	0	0	0	0	0	0	0	0	2	0	5	0	0	0	3	0	443	0	0	0	0	0	0	0	0	0	0	0	Archaea_Crenarchaeota_Bathyarchaeia___
ASV_588	0	0	0	0	0	0	0	0	0	0	0	0	7	0	0	0	3	0	0	69	243	42	0	0	34	0	0	0	0	0	0	13	0	0	0	0	38	0	0	Archaea_Crenarchaeota_Bathyarchaeia___
ASV_749	0	0	0	8	2	13	9	0	0	28	18	5	25	3	20	13	39	6	18	66	52	12	0	0	2	2	0	0	0	0	0	19	9	0	7	0	0	70	0	Archaea_Crenarchaeota_Bathyarchaeia___
ASV_782	20	16	52	175	27	47	4	6	0	25	19	0	11	0	0	4	2	0	0	6	0	0	0	0	2	0	0	0	0	0	0	0	0	0	0	0	0	23	0	Archaea_Crenarchaeota_Bathyarchaeia___
ASV_719	0	0	0	0	0	2	0	0	0	2	5	0	28	0	12	25	23	6	27	88	210	6	0	0	0	0	0	0	0	0	0	0	0	0	0	0	0	0	0	Archaea_Crenarchaeota_Bathyarchaeia___
ASV_189	0	0	0	0	0	0	0	0	0	0	0	0	0	0	0	0	0	0	0	7	36	4	0	0	20	0	78	0	0	0	0	177	44	23	16	0	0	22	0	Archaea_Crenarchaeota_Bathyarchaeia___
ASV_809	9	4	7	10	2	14	5	10	0	74	12	2	38	0	22	9	37	4	18	28	19	8	0	0	0	0	0	15	0	15	0	9	0	0	56	0	0	0	0	Archaea_Crenarchaeota_Bathyarchaeia___
ASV_758	0	0	0	0	0	0	0	0	0	0	0	0	0	0	0	0	2	0	0	0	169	9	0	0	0	0	0	0	0	0	115	8	5	0	117	0	0	0	0	Archaea_Crenarchaeota_Bathyarchaeia___
ASV_767	0	0	0	0	0	0	0	0	0	0	0	0	0	0	0	0	0	0	0	0	0	0	0	0	0	0	29	11	0	383	0	0	0	0	0	0	0	0	0	Archaea_Crenarchaeota_Bathyarchaeia___
ASV_47	0	0	0	4	0	0	0	0	0	3	0	0	2	0	0	0	6	0	0	17	12	18	6	2	166	0	32	0	0	0	0	11	9	0	133	0	0	0	0	Archaea_Crenarchaeota_Bathyarchaeia___
ASV_833	51	20	72	194	5	30	2	8	0	35	0	0	2	0	0	0	0	0	0	0	0	0	0	2	0	0	0	0	0	0	0	0	0	0	0	0	0	0	0	Archaea_Crenarchaeota_Bathyarchaeia___
ASV_769	0	0	0	0	0	0	0	0	0	0	0	0	0	0	4	0	0	0	0	6	31	19	0	0	30	0	0	0	0	5	0	0	0	0	132	0	0	178	11	Archaea_Crenarchaeota_Bathyarchaeia___
ASV_835	0	0	0	5	6	16	4	3	0	57	28	6	50	0	71	11	83	11	3	9	46	2	0	0	0	0	0	0	0	0	0	0	0	0	4	0	0	0	0	Archaea_Crenarchaeota_Bathyarchaeia___
ASV_851	0	0	3	19	8	27	3	17	0	109	24	10	75	4	45	4	52	2	11	0	0	0	0	0	0	0	0	0	0	0	0	0	0	0	0	0	0	0	0	Archaea_Crenarchaeota_Bathyarchaeia___
ASV_858	0	7	30	210	8	43	3	12	0	28	9	3	32	0	13	5	6	0	0	0	0	0	0	0	0	0	0	0	0	0	0	0	0	0	0	0	0	0	0	Archaea_Crenarchaeota_Bathyarchaeia___
ASV_860	2	5	15	74	3	54	3	17	0	73	10	11	52	2	38	0	31	0	3	0	10	0	0	0	3	0	0	0	0	0	0	0	0	0	0	0	0	0	0	Archaea_Crenarchaeota_Bathyarchaeia___
ASV_856	0	0	22	68	6	18	3	8	2	42	6	3	25	3	2	5	7	0	9	0	33	9	0	0	8	0	0	0	0	0	0	18	0	0	108	0	0	0	0	Archaea_Crenarchaeota_Bathyarchaeia___
ASV_865	31	35	46	174	5	29	3	6	0	25	28	2	6	0	6	4	4	0	0	0	0	0	0	0	0	0	0	0	0	0	0	0	0	0	0	0	0	0	0	Archaea_Crenarchaeota_Bathyarchaeia___
ASV_711	0	0	0	2	0	0	0	4	0	8	7	2	9	3	29	11	26	0	28	12	21	15	0	0	4	0	0	18	0	0	0	28	0	0	0	0	0	0	176	Archaea_Crenarchaeota_Bathyarchaeia___
ASV_699	2	0	8	46	5	31	5	5	3	60	44	6	29	0	30	6	38	2	4	2	44	15	0	0	6	0	0	0	0	0	0	0	0	0	7	0	0	0	0	Archaea_Crenarchaeota_Bathyarchaeia___
ASV_519	0	0	0	0	0	0	0	0	0	0	0	0	2	0	0	0	0	0	0	34	0	5	0	0	0	0	0	0	0	0	0	6	0	0	0	0	0	0	348	Archaea_Crenarchaeota_Bathyarchaeia___
ASV_530	0	0	0	4	0	0	0	0	0	7	8	0	0	0	5	4	2	0	4	4	0	10	0	14	6	0	0	5	0	0	0	0	0	0	2	0	0	0	316	Archaea_Crenarchaeota_Bathyarchaeia___
ASV_815	0	0	0	0	0	0	0	0	0	0	0	0	7	0	2	3	14	0	0	45	21	17	5	0	8	2	0	43	0	0	0	58	166	0	0	0	0	0	0	Archaea_Crenarchaeota_Bathyarchaeia___
ASV_887	0	3	4	83	10	45	8	9	2	67	48	4	44	0	31	0	26	0	5	2	0	0	0	0	0	0	0	0	0	0	0	0	0	0	0	0	0	0	0	Archaea_Crenarchaeota_Bathyarchaeia___
ASV_889	10	20	10	219	11	36	10	6	0	20	4	3	11	0	0	3	0	2	16	2	5	0	0	0	3	0	0	0	0	0	0	0	0	0	0	0	0	0	0	Archaea_Crenarchaeota_Bathyarchaeia___
ASV_543	3	0	2	24	4	5	0	2	0	2	0	0	2	0	0	0	0	0	0	4	20	5	0	270	45	0	0	0	0	0	0	0	0	0	0	0	0	0	0	Archaea_Crenarchaeota_Bathyarchaeia___
ASV_892	57	36	33	110	10	20	3	16	0	25	64	2	12	0	0	0	0	0	0	0	0	0	0	0	0	0	0	0	0	0	0	0	0	0	0	0	0	0	0	Archaea_Crenarchaeota_Bathyarchaeia___
ASV_531	0	0	0	10	0	2	3	2	0	24	23	0	21	0	11	2	21	0	8	23	2	4	0	0	0	74	0	127	11	0	0	0	0	0	17	0	0	0	0	Archaea_Crenarchaeota_Bathyarchaeia___
ASV_844	0	0	0	19	2	11	2	0	0	16	13	4	38	3	29	13	42	6	16	66	81	22	0	0	0	0	0	0	0	0	0	0	0	0	0	0	0	0	0	Archaea_Crenarchaeota_Bathyarchaeia___
ASV_406	0	0	0	0	0	0	0	0	0	0	0	0	0	0	0	0	0	0	0	0	0	0	0	0	0	31	53	175	0	77	0	23	0	21	0	0	0	0	0	Archaea_Crenarchaeota_Bathyarchaeia___
ASV_434	0	0	0	0	0	0	0	0	0	0	0	0	7	0	13	7	13	3	6	25	102	12	0	0	4	0	0	0	0	108	0	7	33	0	20	0	0	17	0	Archaea_Crenarchaeota_Bathyarchaeia___
ASV_914	0	0	0	0	0	0	0	0	0	0	0	0	0	0	0	0	0	0	0	0	0	0	22	0	0	0	0	0	0	0	0	0	12	0	216	4	32	0	89	Archaea_Crenarchaeota_Bathyarchaeia___
ASV_903	4	3	6	49	2	23	6	19	9	47	9	10	77	7	41	4	36	2	8	4	8	0	0	0	0	0	0	0	0	0	0	0	0	0	0	0	0	0	0	Archaea_Crenarchaeota_Bathyarchaeia___
ASV_675	0	0	0	0	0	0	0	0	0	2	0	0	20	0	9	6	8	2	12	272	15	9	0	0	14	0	0	0	0	0	0	0	0	0	4	0	0	0	0	Archaea_Crenarchaeota_Bathyarchaeia___
ASV_730	3	6	6	68	19	21	3	3	0	36	29	4	33	2	23	10	26	2	14	24	28	4	0	0	2	5	0	0	0	0	0	2	0	0	0	0	0	0	0	Archaea_Crenarchaeota_Bathyarchaeia___
ASV_921	12	22	40	136	17	19	3	13	0	30	30	6	21	0	7	6	2	0	6	0	0	0	0	0	0	0	0	0	0	0	0	3	0	0	0	0	0	0	0	Archaea_Crenarchaeota_Bathyarchaeia___
ASV_144	0	0	0	11	0	0	0	5	0	48	12	4	39	3	31	12	25	5	4	28	6	2	0	0	68	0	0	0	2	0	0	18	21	2	0	0	0	26	0	Archaea_Crenarchaeota_Bathyarchaeia___
ASV_854	0	0	0	0	0	2	0	0	0	0	0	0	0	0	0	0	0	0	0	0	0	0	0	0	12	0	35	0	0	34	83	41	131	0	32	0	0	0	0	Archaea_Crenarchaeota_Bathyarchaeia___
ASV_838	0	4	3	29	2	24	4	15	3	60	14	6	67	0	68	0	66	0	0	2	0	0	0	0	0	0	0	0	0	0	0	0	0	0	0	0	0	0	0	Archaea_Crenarchaeota_Bathyarchaeia___
ASV_879	6	2	2	9	5	5	0	0	0	9	5	4	39	0	23	22	18	5	20	54	6	6	0	28	5	0	0	0	0	0	0	17	0	0	77	0	0	0	0	Archaea_Crenarchaeota_Bathyarchaeia___
ASV_799	0	9	23	114	15	41	0	10	0	31	32	2	16	2	9	10	21	0	25	2	3	0	0	0	0	0	0	0	0	0	0	0	0	0	0	0	0	0	0	Archaea_Crenarchaeota_Bathyarchaeia___
ASV_943	96	62	55	111	6	9	0	4	0	8	7	0	7	0	0	0	0	0	0	0	0	0	0	0	0	0	0	0	0	0	0	0	0	0	0	0	0	0	0	Archaea_Crenarchaeota_Bathyarchaeia___
ASV_950	0	0	0	0	0	0	0	0	0	0	0	0	3	0	0	0	0	0	0	0	0	0	0	0	0	0	0	0	0	360	0	0	0	0	0	0	0	0	0	Archaea_Crenarchaeota_Bathyarchaeia___
ASV_766	0	0	0	19	3	5	5	4	0	22	6	3	44	0	36	7	67	2	4	59	52	2	0	0	0	0	0	0	0	0	0	2	0	0	16	0	0	0	0	Archaea_Crenarchaeota_Bathyarchaeia___
ASV_795	0	0	0	0	0	0	0	0	0	0	0	0	9	0	12	2	46	5	0	244	11	21	0	0	5	0	0	0	0	0	0	0	0	0	0	0	0	0	0	Archaea_Crenarchaeota_Bathyarchaeia___
ASV_961	0	0	0	0	0	0	0	0	0	0	0	0	0	0	0	0	0	0	0	0	0	0	0	0	0	0	0	0	0	0	0	0	354	0	0	0	0	0	0	Archaea_Crenarchaeota_Bathyarchaeia___
ASV_975	0	0	9	49	11	15	8	11	2	30	22	11	36	2	33	43	40	8	7	6	7	0	0	0	0	0	0	0	0	0	0	0	0	0	0	0	0	0	0	Archaea_Crenarchaeota_Bathyarchaeia___
ASV_803	0	0	0	0	0	0	0	0	0	0	0	0	0	0	0	0	6	0	0	6	0	9	0	0	4	2	0	4	0	37	96	73	90	0	18	0	0	0	0	Archaea_Crenarchaeota_Bathyarchaeia___
ASV_955	16	17	17	84	4	54	4	19	2	76	10	2	13	0	10	0	7	0	2	6	0	2	0	0	0	0	0	0	0	0	0	0	0	0	0	0	0	0	0	Archaea_Crenarchaeota_Bathyarchaeia___
ASV_949	0	0	0	0	0	10	9	0	0	30	22	16	57	2	34	15	46	2	0	68	19	3	0	0	2	0	0	0	0	0	0	9	0	0	0	0	0	0	0	Archaea_Crenarchaeota_Bathyarchaeia___
ASV_987	3	8	6	133	15	66	4	5	0	30	24	8	25	0	0	4	6	3	0	0	0	0	0	0	0	0	0	0	0	0	0	0	0	0	0	0	0	0	0	Archaea_Crenarchaeota_Bathyarchaeia___
ASV_992	15	41	38	108	17	35	0	3	0	23	10	0	18	2	13	6	10	0	0	0	0	0	0	0	0	0	0	0	0	0	0	0	0	0	0	0	0	0	0	Archaea_Crenarchaeota_Bathyarchaeia___
ASV_995	25	21	30	115	8	24	0	0	0	11	9	0	15	0	7	5	12	7	2	0	28	2	0	0	0	0	0	0	0	0	0	0	0	0	18	0	0	0	0	Archaea_Crenarchaeota_Bathyarchaeia___
ASV_958	0	0	0	0	0	0	0	0	0	0	0	0	10	0	4	4	70	8	0	43	0	3	0	0	0	0	0	0	195	0	0	0	0	0	0	0	0	0	0	Archaea_Crenarchaeota_Bathyarchaeia___
ASV_878	0	0	0	5	2	12	0	3	0	30	35	7	32	0	43	16	42	10	32	36	24	6	0	0	0	0	0	0	0	0	0	0	0	0	0	0	0	0	0	Archaea_Crenarchaeota_Bathyarchaeia___
ASV_393	0	0	0	0	0	2	0	0	0	6	2	0	3	0	14	2	19	0	12	4	110	4	0	0	3	0	0	0	0	0	39	110	4	0	0	0	0	0	0	Archaea_Crenarchaeota_Bathyarchaeia___
ASV_714	0	0	0	0	0	0	0	0	0	0	0	0	3	0	0	0	2	0	2	2	4	7	0	0	2	0	0	0	0	303	0	2	0	0	7	0	0	0	0	Archaea_Crenarchaeota_Bathyarchaeia___
ASV_996	0	16	29	140	12	25	7	0	3	29	16	3	17	0	10	10	8	0	3	0	0	0	0	0	4	0	0	0	0	0	0	2	0	0	0	0	0	0	0	Archaea_Crenarchaeota_Bathyarchaeia___
ASV_1009	30	29	43	166	9	26	4	6	0	10	0	0	9	0	0	0	0	0	0	0	0	0	0	0	0	0	0	0	0	0	0	0	0	0	0	0	0	0	0	Archaea_Crenarchaeota_Bathyarchaeia___
ASV_911	4	8	4	35	12	16	4	0	0	7	2	0	6	0	7	11	25	2	8	156	18	4	0	0	2	0	0	0	0	0	0	0	0	0	0	0	0	0	0	Archaea_Crenarchaeota_Bathyarchaeia___
ASV_863	8	3	32	104	12	34	3	4	2	35	30	0	15	0	3	2	3	2	5	0	8	2	0	0	4	0	0	0	0	0	0	11	8	0	0	0	0	0	0	Archaea_Crenarchaeota_Bathyarchaeia___
ASV_997	0	0	8	72	11	32	8	7	0	29	23	2	26	0	16	12	9	5	8	39	17	0	0	0	4	0	0	0	0	0	0	0	0	0	0	0	0	0	0	Archaea_Crenarchaeota_Bathyarchaeia___
ASV_999	0	0	0	0	0	0	0	0	0	0	0	0	0	0	0	0	0	0	0	0	0	0	0	0	0	0	0	19	0	0	0	17	25	0	44	0	0	0	223	Archaea_Crenarchaeota_Bathyarchaeia___
ASV_1011	0	0	0	0	0	0	0	0	0	0	0	0	0	0	0	0	0	0	0	51	0	4	0	0	0	10	0	262	0	0	0	0	0	0	0	0	0	0	0	Archaea_Crenarchaeota_Bathyarchaeia___
ASV_934	0	0	0	4	0	0	0	0	0	23	4	0	53	5	42	20	130	11	6	9	11	6	0	0	2	0	0	0	0	0	0	0	0	0	0	0	0	0	0	Archaea_Crenarchaeota_Bathyarchaeia___
ASV_969	2	0	0	7	2	0	0	2	0	0	0	0	23	0	9	9	42	3	8	176	28	8	0	0	6	0	0	0	0	0	0	0	0	0	0	0	0	0	0	Archaea_Crenarchaeota_Bathyarchaeia___
ASV_896	0	0	0	0	0	0	0	0	0	0	0	0	0	0	0	0	0	0	0	0	0	0	0	0	0	104	0	219	0	0	0	0	0	0	0	0	0	0	0	Archaea_Crenarchaeota_Bathyarchaeia___
ASV_876	0	0	0	0	0	0	0	0	0	0	0	0	0	0	0	0	0	0	0	0	6	2	0	0	31	14	106	25	0	46	20	35	20	11	0	0	0	6	0	Archaea_Crenarchaeota_Bathyarchaeia___
ASV_998	0	0	0	0	0	0	2	2	0	4	6	0	12	0	21	7	99	2	0	0	0	0	0	134	0	0	0	10	0	0	0	2	21	0	0	0	0	0	0	Archaea_Crenarchaeota_Bathyarchaeia___
ASV_1000	0	0	0	0	0	0	0	0	0	0	0	0	0	0	0	0	0	0	8	56	23	10	0	0	0	0	0	0	0	0	0	225	0	0	0	0	0	0	0	Archaea_Crenarchaeota_Bathyarchaeia___
ASV_1030	0	0	0	0	0	0	0	4	0	3	9	0	17	0	56	67	73	22	8	21	14	4	0	0	0	0	0	0	0	0	0	0	0	0	24	0	0	0	0	Archaea_Crenarchaeota_Bathyarchaeia___
ASV_683	0	0	0	7	4	7	0	2	3	17	25	0	9	3	8	7	22	3	0	137	24	13	0	0	17	0	0	0	0	0	0	13	0	0	0	0	0	0	0	Archaea_Crenarchaeota_Bathyarchaeia___
ASV_790	0	0	0	0	0	0	0	0	0	0	0	0	2	0	0	0	0	0	3	2	85	5	0	26	4	0	13	0	0	15	0	0	57	0	73	0	0	34	0	Archaea_Crenarchaeota_Bathyarchaeia___
ASV_578	0	0	0	2	0	0	0	0	0	16	18	4	16	0	23	2	23	0	2	56	15	3	0	0	0	0	0	0	0	0	0	5	0	0	133	0	0	0	0	Archaea_Crenarchaeota_Bathyarchaeia___
ASV_1023	0	0	0	0	0	0	0	0	0	0	0	0	0	0	0	0	0	0	0	7	0	0	0	0	2	2	0	0	0	293	0	0	14	0	0	0	0	0	0	Archaea_Crenarchaeota_Bathyarchaeia___
ASV_677	0	0	0	9	0	2	0	0	0	8	8	2	21	2	14	5	17	3	4	22	41	4	0	0	4	0	55	0	0	0	0	7	83	0	6	0	0	0	0	Archaea_Crenarchaeota_Bathyarchaeia___
ASV_968	0	0	0	0	0	0	0	0	0	3	3	0	0	2	0	0	5	0	0	2	28	8	0	0	4	0	0	0	0	100	0	18	67	0	77	0	0	0	0	Archaea_Crenarchaeota_Bathyarchaeia___
ASV_1005	0	0	0	0	0	0	0	0	0	0	0	0	0	0	0	0	2	0	0	24	0	7	0	0	0	4	0	39	0	0	0	7	0	0	8	0	0	226	0	Archaea_Crenarchaeota_Bathyarchaeia___
ASV_912	0	0	0	4	5	7	2	0	0	25	12	11	41	0	41	16	35	6	15	82	0	8	0	0	3	0	0	2	0	0	0	0	0	0	0	0	0	0	0	Archaea_Crenarchaeota_Bathyarchaeia___
ASV_1068	3	4	20	101	13	44	5	3	0	35	7	6	21	0	7	22	10	6	6	2	0	0	0	0	0	0	0	0	0	0	0	0	0	0	0	0	0	0	0	Archaea_Crenarchaeota_Bathyarchaeia___
ASV_792	0	0	2	8	3	9	4	0	0	17	11	0	25	0	17	11	15	5	6	45	123	3	0	0	10	0	0	0	0	0	0	0	0	0	0	0	0	0	0	Archaea_Crenarchaeota_Bathyarchaeia___
ASV_1054	0	0	0	0	0	0	0	0	0	0	0	0	0	0	0	0	2	0	2	14	0	0	0	0	0	0	0	9	0	0	0	0	15	0	267	5	0	0	0	Archaea_Crenarchaeota_Bathyarchaeia___
ASV_1074	0	0	0	0	0	0	0	0	0	0	0	0	0	0	0	0	0	0	0	0	0	0	0	0	0	0	0	313	0	0	0	0	0	0	0	0	0	0	0	Archaea_Crenarchaeota_Bathyarchaeia___
ASV_801	2	0	2	8	0	0	0	0	0	2	0	0	6	0	0	3	5	11	3	25	162	16	0	0	64	0	0	3	0	0	0	0	0	0	0	0	0	0	0	Archaea_Crenarchaeota_Bathyarchaeia___
ASV_1012	0	0	0	15	7	10	3	8	0	18	13	2	23	0	30	4	38	8	18	33	54	9	0	0	0	0	0	0	0	0	9	4	0	0	0	5	0	0	0	Archaea_Crenarchaeota_Bathyarchaeia___
ASV_1093	0	0	0	0	0	0	0	0	0	0	0	0	0	0	0	0	0	0	0	0	0	0	0	310	0	0	0	0	0	0	0	0	0	0	0	0	0	0	0	Archaea_Crenarchaeota_Bathyarchaeia___
ASV_1046	0	0	0	0	0	0	0	0	0	0	0	0	0	0	3	0	2	0	2	4	47	0	0	0	4	0	2	15	0	0	0	4	0	0	225	0	0	0	0	Archaea_Crenarchaeota_Bathyarchaeia___
ASV_1088	54	32	70	122	7	16	0	0	0	4	0	0	2	0	0	0	0	0	0	0	0	0	0	0	0	0	0	0	0	0	0	0	0	0	0	0	0	0	0	Archaea_Crenarchaeota_Bathyarchaeia___
ASV_1045	0	4	7	34	6	3	2	0	0	14	5	3	30	3	42	21	34	2	12	22	27	16	0	0	6	0	0	0	0	0	12	0	0	0	0	0	0	0	0	Archaea_Crenarchaeota_Bathyarchaeia___
ASV_1094	0	0	0	42	5	13	4	20	0	71	38	4	26	0	48	9	18	3	0	4	0	0	0	0	0	0	0	0	0	0	0	0	0	0	0	0	0	0	0	Archaea_Crenarchaeota_Bathyarchaeia___
ASV_1101	0	0	0	0	0	0	0	0	0	0	0	0	0	0	0	0	0	0	0	0	0	0	0	0	0	0	0	304	0	0	0	0	0	0	0	0	0	0	0	Archaea_Crenarchaeota_Bathyarchaeia___
ASV_1098	3	6	23	114	2	22	0	4	0	19	15	3	19	0	18	7	12	2	2	6	26	0	0	0	0	0	0	0	0	0	0	0	0	0	0	0	0	0	0	Archaea_Crenarchaeota_Bathyarchaeia___
ASV_725	0	0	0	0	0	0	0	0	0	0	0	0	0	0	0	0	0	0	0	3	18	7	0	0	6	18	0	24	0	0	0	70	0	5	17	0	0	132	0	Archaea_Crenarchaeota_Bathyarchaeia___
ASV_890	0	0	0	0	0	0	0	0	0	0	0	0	0	0	0	0	0	0	0	0	29	14	2	182	2	0	0	0	0	0	0	0	46	0	0	0	11	12	2	Archaea_Crenarchaeota_Bathyarchaeia___
ASV_1119	2	5	17	129	9	25	6	4	2	15	13	2	20	2	14	9	4	3	4	6	0	0	0	0	0	0	0	0	0	0	0	8	0	0	0	0	0	0	0	Archaea_Crenarchaeota_Bathyarchaeia___
ASV_952	0	3	7	75	20	24	0	2	0	31	9	0	18	0	19	11	27	7	13	15	12	2	0	0	0	2	0	0	0	0	0	0	0	0	0	0	0	0	0	Archaea_Crenarchaeota_Bathyarchaeia___
ASV_1070	0	0	0	0	0	0	0	0	0	0	0	0	0	0	0	0	0	0	0	0	0	0	0	0	0	0	0	0	0	0	0	0	0	0	0	0	0	296	0	Archaea_Crenarchaeota_Bathyarchaeia___
ASV_1128	0	0	0	20	0	17	4	14	0	21	5	3	39	0	21	0	12	0	2	2	15	2	0	0	38	0	0	0	0	0	0	0	0	0	79	0	0	0	0	Archaea_Crenarchaeota_Bathyarchaeia___
ASV_1100	0	0	0	7	0	2	2	0	0	9	3	3	7	0	48	7	68	4	0	2	32	0	0	2	0	0	0	0	0	0	82	0	15	0	0	0	0	0	0	Archaea_Crenarchaeota_Bathyarchaeia___
ASV_1132	0	2	0	7	0	0	2	0	0	10	4	0	13	0	25	9	16	9	2	9	20	0	0	165	0	0	0	0	0	0	0	0	0	0	0	0	0	0	0	Archaea_Crenarchaeota_Bathyarchaeia___
ASV_980	0	0	2	2	0	0	0	0	0	0	0	0	0	0	0	0	0	0	0	8	0	0	0	0	0	6	0	10	0	0	260	0	0	0	4	0	0	0	0	Archaea_Crenarchaeota_Bathyarchaeia___
ASV_1104	0	5	7	76	12	17	5	3	0	13	2	3	16	0	10	9	29	4	4	43	6	4	0	0	2	0	0	17	0	0	0	0	0	0	0	0	0	0	4	Archaea_Crenarchaeota_Bathyarchaeia___
ASV_1144	0	0	0	0	0	0	0	0	0	0	0	0	0	0	0	0	0	0	0	0	0	0	43	0	0	0	0	3	0	0	0	0	0	0	239	0	6	0	0	Archaea_Crenarchaeota_Bathyarchaeia___
ASV_1004	0	0	0	2	2	9	3	0	0	7	5	2	33	0	30	6	22	4	0	0	2	0	0	0	2	0	0	0	0	0	0	99	31	0	0	26	5	0	0	Archaea_Crenarchaeota_Bathyarchaeia___
ASV_1103	0	0	3	27	0	8	3	25	0	46	13	9	37	0	25	0	30	0	10	18	3	4	0	0	3	0	0	0	0	0	0	5	0	0	21	0	0	0	0	Archaea_Crenarchaeota_Bathyarchaeia___
ASV_1111	3	2	0	0	2	0	0	0	0	2	0	0	0	0	4	0	0	0	0	6	4	0	0	0	6	0	0	0	0	0	0	2	230	0	29	0	0	0	0	Archaea_Crenarchaeota_Bathyarchaeia___
ASV_1143	0	13	7	93	9	20	3	5	0	15	7	3	26	0	8	2	11	0	0	12	50	4	0	0	0	0	0	2	0	0	0	0	0	0	0	0	0	0	0	Archaea_Crenarchaeota_Bathyarchaeia___
ASV_1116	2	4	11	59	7	10	11	5	0	28	25	7	13	0	16	11	8	8	2	19	13	6	0	0	4	3	0	17	0	0	0	0	0	0	0	0	0	0	0	Archaea_Crenarchaeota_Bathyarchaeia___
ASV_680	2	4	0	15	0	2	0	3	0	2	0	0	2	0	0	0	0	0	0	0	0	0	0	258	0	0	0	0	0	0	0	0	0	0	0	0	0	0	0	Archaea_Crenarchaeota_Bathyarchaeia___
ASV_1145	43	37	56	86	4	21	0	5	0	20	5	0	6	0	0	0	2	0	0	0	0	0	0	0	0	0	0	0	0	0	0	2	0	0	0	0	0	0	0	Archaea_Crenarchaeota_Bathyarchaeia___
ASV_1019	0	0	0	0	0	0	0	0	0	0	0	0	0	0	0	0	0	0	0	3	29	14	2	0	12	0	71	0	0	51	0	35	17	21	0	0	3	28	0	Archaea_Crenarchaeota_Bathyarchaeia___
ASV_977	3	0	3	18	4	12	5	8	0	48	26	8	57	2	23	12	13	0	13	9	21	0	0	0	0	0	0	0	0	0	0	0	0	0	0	0	0	0	0	Archaea_Crenarchaeota_Bathyarchaeia___
ASV_1114	0	0	0	3	4	8	3	4	0	35	28	3	27	2	21	6	58	7	22	2	13	4	0	8	2	0	0	0	0	0	0	0	0	0	25	0	0	0	0	Archaea_Crenarchaeota_Bathyarchaeia___
ASV_1162	0	0	0	10	6	10	0	0	0	25	9	11	68	6	52	21	55	4	0	2	6	0	0	0	0	0	0	0	0	0	0	0	0	0	0	0	0	0	0	Archaea_Crenarchaeota_Bathyarchaeia___
ASV_985	0	0	0	0	0	0	0	0	0	0	0	0	0	0	0	0	0	0	0	0	5	0	0	0	12	7	47	0	0	22	51	26	86	6	0	2	0	20	0	Archaea_Crenarchaeota_Bathyarchaeia___
ASV_1073	0	0	0	0	0	0	0	0	0	0	0	0	0	0	0	0	0	0	0	0	45	4	3	148	3	0	0	0	0	0	65	6	0	0	0	0	0	9	0	Archaea_Crenarchaeota_Bathyarchaeia___
ASV_1117	0	0	0	0	0	0	0	0	0	0	0	0	5	0	3	0	4	0	3	22	0	8	84	91	0	0	0	0	0	0	0	0	62	0	0	0	0	0	0	Archaea_Crenarchaeota_Bathyarchaeia___
ASV_836	0	0	0	0	0	0	0	0	0	2	0	2	3	0	13	0	31	0	0	27	48	23	3	0	16	4	0	0	0	0	0	0	0	0	108	0	0	0	0	Archaea_Crenarchaeota_Bathyarchaeia___
ASV_1169	56	44	72	84	9	11	0	0	0	2	2	0	0	0	0	0	0	0	0	0	0	0	0	0	0	0	0	0	0	0	0	0	0	0	0	0	0	0	0	Archaea_Crenarchaeota_Bathyarchaeia___
ASV_1036	2	0	0	13	10	19	0	2	0	7	0	0	23	4	10	6	30	2	2	4	56	19	0	0	0	0	0	0	0	0	0	0	0	0	70	0	0	0	0	Archaea_Crenarchaeota_Bathyarchaeia___
ASV_1139	3	7	8	123	9	14	2	0	0	10	8	0	13	0	23	13	32	4	4	2	0	3	0	0	0	0	0	0	0	0	0	0	0	0	0	0	0	0	0	Archaea_Crenarchaeota_Bathyarchaeia___
ASV_1140	0	0	0	87	11	41	3	7	2	47	18	0	21	2	9	3	14	0	3	4	0	5	0	0	0	0	0	0	0	0	0	0	0	0	0	0	0	0	0	Archaea_Crenarchaeota_Bathyarchaeia___
ASV_1010	0	0	0	0	0	0	0	0	0	0	0	0	0	0	0	0	0	0	0	0	2	2	4	22	2	0	5	0	0	66	10	13	138	6	0	0	0	6	0	Archaea_Crenarchaeota_Bathyarchaeia___
ASV_1125	0	0	11	56	10	25	0	9	0	40	20	5	26	0	23	10	19	2	5	0	11	0	0	0	0	0	0	0	0	0	0	4	0	0	0	0	0	0	0	Archaea_Crenarchaeota_Bathyarchaeia___
ASV_1182	0	0	0	0	0	0	0	0	0	0	0	0	0	0	0	0	2	0	0	0	0	2	0	0	3	0	52	2	0	57	0	153	0	0	0	5	0	0	0	Archaea_Crenarchaeota_Bathyarchaeia___
ASV_1188	8	7	13	122	11	15	0	7	2	14	6	2	13	0	17	2	8	0	7	22	0	0	0	0	0	0	0	0	0	0	0	0	0	0	0	0	0	0	0	Archaea_Crenarchaeota_Bathyarchaeia___
ASV_481	0	0	0	4	0	0	0	3	0	0	0	0	0	0	0	0	0	0	7	50	73	11	0	0	85	0	0	0	0	0	0	0	0	0	42	0	0	0	0	Archaea_Crenarchaeota_Bathyarchaeia___
ASV_1196	0	4	9	62	9	26	0	7	3	24	21	6	8	0	13	3	11	4	0	3	60	0	0	0	2	0	0	0	0	0	0	0	0	0	0	0	0	0	0	Archaea_Crenarchaeota_Bathyarchaeia___
ASV_1197	0	0	4	38	15	24	4	0	2	9	14	3	39	4	15	24	39	12	2	0	27	0	0	0	0	0	0	0	0	0	0	0	0	0	0	0	0	0	0	Archaea_Crenarchaeota_Bathyarchaeia___
ASV_828	0	0	0	0	0	0	0	2	0	0	0	2	11	2	2	4	30	0	0	19	116	32	0	0	22	0	0	0	0	0	0	16	2	0	3	11	0	0	0	Archaea_Crenarchaeota_Bathyarchaeia___
ASV_900	0	0	0	0	0	0	0	6	0	9	3	2	7	0	9	0	10	0	0	11	102	9	0	0	0	0	0	0	0	0	0	0	0	0	106	0	0	0	0	Archaea_Crenarchaeota_Bathyarchaeia___
ASV_1026	0	0	0	0	0	0	0	0	0	0	2	0	2	0	0	0	2	0	3	141	16	6	0	0	4	0	0	0	0	54	19	0	0	0	25	0	0	0	0	Archaea_Crenarchaeota_Bathyarchaeia___
ASV_1105	0	0	2	0	0	0	0	0	0	6	0	2	3	0	0	3	5	2	3	16	14	18	0	6	0	2	0	0	0	0	57	13	26	0	94	0	0	0	2	Archaea_Crenarchaeota_Bathyarchaeia___
ASV_1189	0	0	3	28	0	19	11	15	0	41	43	6	13	0	5	6	33	0	2	3	6	0	0	0	0	0	0	0	0	0	16	5	18	0	0	0	0	0	0	Archaea_Crenarchaeota_Bathyarchaeia___
ASV_421	0	0	0	0	0	0	0	0	0	0	0	0	0	0	0	0	0	0	0	132	0	140	0	0	0	0	0	0	0	0	0	0	0	0	0	0	0	0	0	Archaea_Crenarchaeota_Bathyarchaeia___
ASV_1085	0	0	2	5	0	5	0	7	0	26	22	6	31	0	29	4	26	18	25	30	27	7	0	0	0	0	0	0	0	0	0	2	0	0	0	0	0	0	0	Archaea_Crenarchaeota_Bathyarchaeia___
ASV_1204	0	0	0	0	0	0	0	0	0	0	0	0	0	0	0	0	0	0	0	0	0	0	0	0	0	0	0	0	0	92	0	32	0	0	148	0	0	0	0	Archaea_Crenarchaeota_Bathyarchaeia___
ASV_1224	0	0	0	18	4	12	7	7	0	36	11	4	26	0	81	9	31	13	2	11	0	0	0	0	0	0	0	0	0	0	0	0	0	0	0	0	0	0	0	Archaea_Crenarchaeota_Bathyarchaeia___
ASV_193	0	0	0	7	0	0	0	0	0	0	0	0	0	0	0	0	0	0	0	6	31	47	0	0	51	0	0	0	0	2	0	27	0	0	0	0	0	2	98	Archaea_Crenarchaeota_Bathyarchaeia___
ASV_1180	15	7	61	116	4	23	2	5	3	24	0	0	10	0	0	0	0	0	0	0	0	0	0	0	0	0	0	0	0	0	0	0	0	0	0	0	0	0	0	Archaea_Crenarchaeota_Bathyarchaeia___
ASV_1208	2	0	8	44	2	12	3	4	3	17	18	4	11	2	9	7	7	2	10	89	9	0	0	0	0	0	0	0	0	0	0	7	0	0	0	0	0	0	0	Archaea_Crenarchaeota_Bathyarchaeia___
ASV_1220	28	24	38	108	12	15	0	4	0	4	3	0	10	0	0	2	3	0	0	0	0	0	0	0	0	0	0	0	0	0	0	0	0	0	19	0	0	0	0	Archaea_Crenarchaeota_Bathyarchaeia___
ASV_1228	0	0	0	0	0	0	0	0	0	0	0	0	0	0	0	0	0	0	3	142	0	0	84	0	0	0	0	41	0	0	0	0	0	0	0	0	0	0	0	Archaea_Crenarchaeota_Bathyarchaeia___
ASV_1207	9	9	16	38	10	28	0	6	2	11	17	0	5	0	5	0	3	3	0	3	64	6	0	0	3	0	0	0	0	0	0	6	0	0	23	0	0	0	0	Archaea_Crenarchaeota_Bathyarchaeia___
ASV_222	0	0	0	0	0	0	0	0	0	3	0	0	3	0	0	0	0	0	5	37	5	128	0	0	9	24	0	52	0	0	0	0	0	0	0	0	0	0	0	Archaea_Crenarchaeota_Bathyarchaeia___
ASV_850	16	9	37	79	8	40	2	0	0	32	10	0	10	0	5	9	3	0	6	0	0	0	0	0	0	0	0	0	0	0	0	0	0	0	0	0	0	0	0	Archaea_Crenarchaeota_Bathyarchaeia___
ASV_1240	0	0	0	0	0	0	0	0	0	0	0	0	0	0	0	0	0	0	0	0	0	0	45	0	0	0	0	0	0	0	0	0	4	0	209	0	7	0	0	Archaea_Crenarchaeota_Bathyarchaeia___
ASV_1173	0	0	0	0	2	2	0	0	0	6	5	0	16	0	10	4	13	3	4	27	36	10	5	0	2	0	0	0	0	0	0	0	0	0	119	0	0	0	0	Archaea_Crenarchaeota_Bathyarchaeia___
ASV_1212	0	0	0	0	0	0	2	0	0	2	0	2	10	3	6	4	4	0	0	17	3	0	0	0	0	0	0	0	0	0	0	21	3	15	0	0	0	172	0	Archaea_Crenarchaeota_Bathyarchaeia___
ASV_1165	2	0	0	0	0	0	0	0	0	2	0	0	2	0	0	0	14	0	0	11	37	6	0	0	43	5	0	27	0	0	109	3	2	0	0	0	0	0	0	Archaea_Crenarchaeota_Bathyarchaeia___
ASV_1229	6	17	16	114	9	29	3	0	0	26	15	3	10	0	4	2	3	0	0	2	0	4	0	0	0	0	0	0	0	0	0	0	0	0	0	0	0	0	0	Archaea_Crenarchaeota_Bathyarchaeia___
ASV_1244	0	0	0	0	0	0	0	0	0	0	0	0	15	0	8	0	14	0	0	24	0	0	0	0	0	0	0	0	0	0	0	7	0	9	0	0	0	186	0	Archaea_Crenarchaeota_Bathyarchaeia___
ASV_1248	0	2	8	60	3	21	6	2	0	17	20	3	24	0	22	23	11	0	12	8	10	2	0	0	2	0	0	0	0	0	0	6	0	0	0	0	0	0	0	Archaea_Crenarchaeota_Bathyarchaeia___
ASV_1263	0	0	0	134	5	0	2	6	0	44	27	0	12	2	3	5	16	3	0	0	0	0	0	0	0	0	0	0	0	0	0	0	0	0	0	0	0	0	0	Archaea_Crenarchaeota_Bathyarchaeia___
ASV_1230	0	0	16	60	8	23	0	3	2	34	16	0	12	0	2	0	2	0	0	2	0	0	0	0	0	0	0	0	0	0	0	0	78	0	0	0	0	0	0	Archaea_Crenarchaeota_Bathyarchaeia___
ASV_1242	0	0	6	21	0	13	8	3	0	28	19	3	20	0	18	9	6	3	10	39	46	0	0	0	0	0	0	0	0	0	0	3	0	0	0	0	0	0	0	Archaea_Crenarchaeota_Bathyarchaeia___
ASV_1276	18	14	28	100	6	20	3	7	0	17	8	4	11	2	0	4	7	3	3	0	0	0	0	0	0	0	0	0	0	0	0	0	0	0	0	0	0	0	0	Archaea_Crenarchaeota_Bathyarchaeia___
ASV_1113	0	0	0	2	0	0	4	3	0	5	4	0	6	0	3	0	7	0	5	5	29	8	0	0	7	3	0	0	0	0	0	48	0	0	115	0	0	0	0	Archaea_Crenarchaeota_Bathyarchaeia___
ASV_1007	0	2	0	13	5	8	0	0	0	15	7	2	9	0	9	3	20	4	12	37	36	7	0	0	9	0	0	0	0	0	0	2	0	0	53	0	0	0	0	Archaea_Crenarchaeota_Bathyarchaeia___
ASV_1233	2	2	0	31	6	16	3	5	0	26	4	2	27	0	44	7	21	6	0	0	0	0	0	50	0	0	0	0	0	0	0	0	0	0	0	0	0	0	0	Archaea_Crenarchaeota_Bathyarchaeia___
ASV_1277	0	0	0	24	3	7	7	5	0	42	21	0	35	2	20	8	27	6	0	11	9	4	0	0	0	0	0	0	0	0	0	21	0	0	0	0	0	0	0	Archaea_Crenarchaeota_Bathyarchaeia___
ASV_1287	0	0	0	6	2	4	0	3	0	13	16	2	9	0	10	6	7	6	10	36	107	4	0	0	10	0	0	0	0	0	0	0	0	0	0	0	0	0	0	Archaea_Crenarchaeota_Bathyarchaeia___
ASV_1025	0	0	3	13	0	6	0	2	0	7	8	2	9	2	9	8	10	0	19	0	93	10	0	0	2	0	0	0	0	0	0	0	0	0	47	0	0	0	0	Archaea_Crenarchaeota_Bathyarchaeia___
ASV_1256	4	6	17	93	13	34	2	3	0	20	4	4	8	0	9	7	13	2	4	7	0	0	0	0	0	0	0	0	0	0	0	0	0	0	0	0	0	0	0	Archaea_Crenarchaeota_Bathyarchaeia___
ASV_1298	0	0	12	118	10	9	6	6	0	6	3	0	8	0	4	4	0	0	5	0	45	0	0	0	0	0	0	0	0	0	0	0	0	0	14	0	0	0	0	Archaea_Crenarchaeota_Bathyarchaeia___
ASV_1305	0	0	0	0	0	0	0	0	0	0	0	0	0	0	11	0	0	0	0	4	0	0	0	0	0	0	0	235	0	0	0	0	0	0	0	0	0	0	0	Archaea_Crenarchaeota_Bathyarchaeia___
ASV_227	0	0	0	2	0	0	0	0	0	0	0	0	0	0	0	0	0	0	0	2	25	2	0	0	31	0	0	0	0	0	0	0	0	0	0	0	124	63	0	Archaea_Crenarchaeota_Bathyarchaeia___
ASV_1303	14	7	17	76	3	34	3	4	0	26	6	3	13	0	13	13	8	9	0	0	0	0	0	0	0	0	0	0	0	0	0	0	0	0	0	0	0	0	0	Archaea_Crenarchaeota_Bathyarchaeia___
ASV_1290	0	0	0	0	0	0	0	0	0	0	0	0	0	0	0	0	0	0	0	4	0	0	0	0	0	0	0	2	0	0	0	0	8	2	143	0	0	0	88	Archaea_Crenarchaeota_Bathyarchaeia___
ASV_845	0	0	0	0	0	3	0	0	0	14	4	3	6	0	4	0	6	0	2	3	80	29	0	0	21	0	0	21	0	0	0	0	0	0	25	0	0	25	0	Archaea_Crenarchaeota_Bathyarchaeia___
ASV_1328	0	0	0	0	0	0	0	0	0	0	0	0	2	3	5	133	54	40	0	3	0	0	0	0	5	0	0	0	0	0	0	0	0	0	0	0	0	0	0	Archaea_Crenarchaeota_Bathyarchaeia___
ASV_1307	0	0	0	0	0	0	0	0	0	0	0	0	0	0	0	0	0	0	0	72	0	12	0	0	0	9	0	0	0	0	0	0	0	0	77	0	0	71	3	Archaea_Crenarchaeota_Bathyarchaeia___
ASV_1325	0	0	0	0	0	0	0	0	0	0	0	0	0	0	2	2	6	0	0	9	8	0	0	0	7	0	0	0	0	0	0	0	0	0	210	0	0	0	0	Archaea_Crenarchaeota_Bathyarchaeia___
ASV_550	0	0	0	0	0	0	0	0	0	0	0	0	0	0	0	0	0	0	0	4	0	0	0	0	0	3	0	52	0	0	0	0	0	63	0	0	0	0	121	Archaea_Crenarchaeota_Bathyarchaeia___
ASV_1319	19	11	25	145	10	18	0	2	0	10	0	0	3	0	0	0	0	0	0	0	0	0	0	0	0	0	0	0	0	0	0	0	0	0	0	0	0	0	0	Archaea_Crenarchaeota_Bathyarchaeia___
ASV_1335	0	0	0	0	0	0	0	0	0	0	0	0	0	0	0	0	0	0	0	2	0	0	48	0	0	0	0	0	0	0	0	0	0	0	179	6	5	0	3	Archaea_Crenarchaeota_Bathyarchaeia___
ASV_1166	0	0	0	0	0	0	0	0	0	0	0	0	0	0	0	0	0	0	0	0	0	0	0	0	0	0	0	242	0	0	0	0	0	0	0	0	0	0	0	Archaea_Crenarchaeota_Bathyarchaeia___
ASV_855	0	0	0	0	0	0	0	0	0	0	0	0	2	0	2	0	5	0	8	3	2	7	0	41	5	9	0	0	0	0	86	26	44	0	0	0	0	0	0	Archaea_Crenarchaeota_Bathyarchaeia___
ASV_1215	2	7	7	29	5	14	0	2	0	15	0	0	19	0	13	2	35	0	26	44	12	6	0	0	2	0	0	0	0	0	0	0	0	0	0	0	0	0	0	Archaea_Crenarchaeota_Bathyarchaeia___
ASV_1288	0	0	0	0	0	0	0	0	0	0	0	0	0	0	0	0	0	0	0	2	91	4	0	0	13	0	14	12	0	81	0	7	9	0	7	0	0	0	0	Archaea_Crenarchaeota_Bathyarchaeia___
ASV_1345	0	2	6	84	4	24	0	9	2	32	21	0	17	0	0	0	0	0	39	0	0	0	0	0	0	0	0	0	0	0	0	0	0	0	0	0	0	0	0	Archaea_Crenarchaeota_Bathyarchaeia___
ASV_1058	0	0	0	0	0	0	0	0	0	2	0	0	8	0	2	4	9	2	0	45	130	9	0	0	16	0	0	0	0	0	0	0	0	0	0	12	0	0	0	Archaea_Crenarchaeota_Bathyarchaeia___
ASV_1227	0	0	0	0	0	0	0	0	0	0	0	0	0	0	0	0	0	0	2	15	0	5	0	0	0	5	0	76	0	0	0	0	0	0	135	0	0	0	0	Archaea_Crenarchaeota_Bathyarchaeia___
ASV_697	0	4	10	34	4	8	0	0	0	5	9	0	9	0	12	0	17	0	6	12	5	7	0	0	0	4	0	78	0	0	0	0	13	0	0	0	0	0	0	Archaea_Crenarchaeota_Bathyarchaeia___
ASV_1357	18	21	25	113	8	19	2	0	0	16	10	0	5	0	0	0	0	0	0	0	0	0	0	0	0	0	0	0	0	0	0	0	0	0	0	0	0	0	0	Archaea_Crenarchaeota_Bathyarchaeia___
ASV_1339	20	22	16	93	9	8	0	5	0	12	6	0	5	0	0	3	3	0	0	0	15	0	0	0	0	0	0	0	0	0	7	2	9	0	0	0	0	0	0	Archaea_Crenarchaeota_Bathyarchaeia___
ASV_1353	0	2	2	7	0	5	7	8	0	24	5	9	47	0	26	4	25	0	14	50	0	0	0	0	0	0	0	0	0	0	0	0	0	0	0	0	0	0	0	Archaea_Crenarchaeota_Bathyarchaeia___
ASV_1369	7	4	16	51	7	26	6	11	0	20	3	2	17	0	10	0	13	0	2	18	3	3	0	12	3	0	0	0	0	0	0	0	0	0	0	0	0	0	0	Archaea_Crenarchaeota_Bathyarchaeia___
ASV_1377	44	27	25	107	5	14	0	4	0	6	0	0	2	0	0	0	0	0	0	0	0	0	0	0	0	0	0	0	0	0	0	0	0	0	0	0	0	0	0	Archaea_Crenarchaeota_Bathyarchaeia___
ASV_1378	0	0	0	19	4	11	5	4	0	20	16	5	47	7	32	7	43	8	4	0	0	0	0	0	0	0	0	0	0	0	0	0	0	0	2	0	0	0	0	Archaea_Crenarchaeota_Bathyarchaeia___
ASV_1348	2	7	8	85	5	20	0	5	0	31	15	4	7	0	0	3	3	0	8	6	15	0	0	0	8	0	0	0	0	0	0	0	0	0	0	0	0	0	0	Archaea_Crenarchaeota_Bathyarchaeia___
ASV_1388	2	5	18	58	9	21	3	4	0	25	4	0	8	0	12	4	2	0	2	2	16	8	0	0	2	0	0	0	0	0	0	0	0	0	27	0	0	0	0	Archaea_Crenarchaeota_Bathyarchaeia___
ASV_1316	0	0	0	12	2	2	0	4	0	38	21	2	5	0	3	3	0	7	0	5	14	3	28	0	0	0	0	0	0	37	0	30	0	0	14	0	0	0	0	Archaea_Crenarchaeota_Bathyarchaeia___
ASV_1373	0	0	0	10	5	5	5	0	0	46	6	5	47	2	46	6	34	5	0	8	0	0	0	0	0	0	0	0	0	0	0	0	0	0	0	0	0	0	0	Archaea_Crenarchaeota_Bathyarchaeia___
ASV_1274	0	5	8	83	6	26	5	6	0	20	15	3	10	0	2	0	10	0	4	0	16	0	0	0	0	0	0	0	0	0	0	0	0	0	10	0	0	0	0	Archaea_Crenarchaeota_Bathyarchaeia___
ASV_1315	3	4	22	66	10	29	0	7	0	16	15	8	14	0	3	7	0	0	0	0	25	0	0	0	0	0	0	0	0	0	0	0	0	0	0	0	0	0	0	Archaea_Crenarchaeota_Bathyarchaeia___
ASV_1354	0	0	0	9	2	3	0	0	0	8	5	0	14	0	43	0	40	0	7	69	9	20	0	0	0	0	0	0	0	0	0	0	0	0	0	0	0	0	0	Archaea_Crenarchaeota_Bathyarchaeia___
ASV_1370	0	0	0	0	0	2	0	0	0	7	7	0	3	0	0	3	7	0	0	2	0	0	0	0	0	0	0	0	0	10	0	70	39	0	79	0	0	0	0	Archaea_Crenarchaeota_Bathyarchaeia___
ASV_1383	0	8	3	90	18	41	5	6	0	29	14	0	9	0	2	4	0	0	0	0	0	0	0	0	0	0	0	0	0	0	0	0	0	0	0	0	0	0	0	Archaea_Crenarchaeota_Bathyarchaeia___
ASV_1403	0	0	0	0	0	0	0	0	0	0	0	0	0	0	0	0	0	0	2	0	227	0	0	0	0	0	0	0	0	0	0	0	0	0	0	0	0	0	0	Archaea_Crenarchaeota_Bathyarchaeia___
ASV_1397	0	0	0	0	0	0	0	0	0	0	0	0	0	0	0	0	0	0	0	0	0	0	0	0	0	0	0	2	0	0	0	0	226	0	0	0	0	0	0	Archaea_Crenarchaeota_Bathyarchaeia___
ASV_1312	0	0	0	0	0	0	0	0	0	0	0	0	0	0	0	0	0	0	0	0	0	101	0	0	0	0	0	102	0	0	0	0	24	0	0	0	0	0	0	Archaea_Crenarchaeota_Bathyarchaeia___
ASV_1394	4	8	10	107	14	30	2	6	0	12	8	0	9	0	7	2	8	0	0	0	0	0	0	0	0	0	0	0	0	0	0	0	0	0	0	0	0	0	0	Archaea_Crenarchaeota_Bathyarchaeia___
ASV_1259	0	0	0	0	0	0	0	3	0	2	3	0	16	2	2	2	11	0	2	4	48	6	0	0	8	0	0	0	0	0	0	0	0	0	117	0	0	0	0	Archaea_Crenarchaeota_Bathyarchaeia___
ASV_904	0	0	0	0	0	0	0	0	0	0	0	0	2	0	2	0	0	0	0	27	0	43	0	0	0	11	0	31	0	0	0	3	0	0	0	0	0	102	0	Archaea_Crenarchaeota_Bathyarchaeia___
ASV_1450	0	0	0	0	0	0	0	0	0	0	0	0	0	0	0	0	0	0	0	0	0	0	0	221	0	0	0	0	0	0	0	0	0	0	0	0	0	0	0	Archaea_Crenarchaeota_Bathyarchaeia___
ASV_1442	4	9	14	59	0	11	0	5	0	24	23	3	13	0	7	21	6	5	3	8	5	0	0	0	0	0	0	0	0	0	0	0	0	0	0	0	0	0	0	Archaea_Crenarchaeota_Bathyarchaeia___
ASV_1447	0	0	0	0	0	0	0	0	0	0	0	0	5	0	0	0	2	0	0	15	12	0	0	0	17	6	0	144	0	19	0	0	0	0	0	0	0	0	0	Archaea_Crenarchaeota_Bathyarchaeia___
ASV_800	29	11	12	81	4	9	2	0	0	6	0	0	0	0	0	0	2	0	3	2	10	0	0	0	48	0	0	0	0	0	0	0	0	0	0	0	0	0	0	Archaea_Crenarchaeota_Bathyarchaeia___
ASV_1441	7	9	4	100	14	29	0	12	0	12	10	0	16	0	3	0	3	0	0	0	0	0	0	0	0	0	0	0	0	0	0	0	0	0	0	0	0	0	0	Archaea_Crenarchaeota_Bathyarchaeia___
ASV_1446	0	0	0	0	0	0	0	0	0	0	0	0	4	0	2	0	12	2	0	65	0	0	0	0	0	6	0	120	0	0	0	8	0	0	0	0	0	0	0	Archaea_Crenarchaeota_Bathyarchaeia___
ASV_1153	0	0	0	2	0	3	2	2	0	0	5	0	2	0	0	0	4	0	9	4	137	4	3	3	0	0	17	0	0	0	0	2	0	0	18	0	0	0	0	Archaea_Crenarchaeota_Bathyarchaeia___
ASV_1177	0	0	3	14	0	11	0	2	0	15	3	0	18	0	14	0	27	0	3	8	2	8	0	0	11	0	0	11	0	55	0	0	0	0	0	0	0	12	0	Archaea_Crenarchaeota_Bathyarchaeia___
ASV_1338	0	0	0	2	0	0	0	0	0	3	4	0	2	0	3	0	5	0	2	32	21	4	0	70	13	0	0	5	0	0	0	0	0	0	14	0	0	0	37	Archaea_Crenarchaeota_Bathyarchaeia___
ASV_647	0	0	0	0	0	0	0	0	0	0	0	0	0	0	0	0	0	0	0	0	0	0	0	0	0	134	0	82	0	0	0	0	0	0	0	0	0	0	0	Archaea_Crenarchaeota_Bathyarchaeia___
ASV_1053	2	2	2	32	2	10	2	2	0	4	4	0	6	0	3	0	11	9	0	20	0	0	0	0	0	0	0	0	105	0	0	0	0	0	0	0	0	0	0	Archaea_Crenarchaeota_Bathyarchaeia___
ASV_1445	0	0	0	8	3	7	0	0	0	2	8	0	2	0	0	2	0	0	0	0	4	0	0	0	6	0	0	0	0	0	0	19	83	0	67	3	0	0	2	Archaea_Crenarchaeota_Bathyarchaeia___
ASV_1454	35	12	37	119	7	6	0	0	0	0	0	0	0	0	0	0	0	0	0	0	0	0	0	0	0	0	0	0	0	0	0	0	0	0	0	0	0	0	0	Archaea_Crenarchaeota_Bathyarchaeia___
ASV_1492	0	0	0	0	0	0	0	0	0	0	0	0	0	0	0	0	0	0	0	0	0	0	0	0	0	0	216	0	0	0	0	0	0	0	0	0	0	0	0	Archaea_Crenarchaeota_Bathyarchaeia___
ASV_1302	0	0	0	7	5	7	4	3	0	30	34	0	44	0	12	3	27	0	9	15	15	0	0	0	0	0	0	0	0	0	0	0	0	0	0	0	0	0	0	Archaea_Crenarchaeota_Bathyarchaeia___
ASV_1428	2	0	0	0	0	0	0	0	0	0	0	0	0	0	0	0	0	0	0	0	0	0	0	0	0	0	0	0	0	0	0	0	0	0	34	15	0	0	162	Archaea_Crenarchaeota_Bathyarchaeia___
ASV_1500	0	0	0	0	0	0	0	0	0	0	0	0	0	0	2	0	2	0	0	12	0	7	0	0	3	0	0	0	0	0	0	0	0	0	0	0	0	169	17	Archaea_Crenarchaeota_Bathyarchaeia___
ASV_1405	0	0	0	0	0	0	4	0	0	7	10	0	6	5	7	3	26	0	0	53	0	2	0	0	10	0	0	0	0	0	0	19	0	0	0	0	0	59	0	Archaea_Crenarchaeota_Bathyarchaeia___
ASV_1520	0	0	0	0	0	0	0	0	0	0	0	0	0	0	0	0	0	0	0	0	0	0	0	0	0	0	0	0	0	173	27	11	0	0	0	0	0	0	0	Archaea_Crenarchaeota_Bathyarchaeia___
ASV_1365	0	0	0	21	7	17	0	7	0	28	17	0	9	0	21	2	27	0	5	7	0	0	0	0	0	0	0	0	0	0	0	0	0	0	42	0	0	0	0	Archaea_Crenarchaeota_Bathyarchaeia___
ASV_1299	0	0	0	0	0	0	0	0	0	0	0	0	0	0	0	0	0	0	0	0	40	6	0	9	4	0	25	0	0	16	64	24	18	0	0	0	0	3	0	Archaea_Crenarchaeota_Bathyarchaeia___
ASV_1466	0	8	0	47	3	37	0	2	0	37	18	0	11	2	8	0	12	0	5	2	15	2	0	0	0	0	0	0	0	0	0	0	0	0	0	0	0	0	0	Archaea_Crenarchaeota_Bathyarchaeia___
ASV_512	0	0	0	0	0	0	0	0	0	0	0	0	0	0	0	0	0	0	0	0	0	0	0	0	0	97	0	111	0	0	0	0	0	0	0	0	0	0	0	Archaea_Crenarchaeota_Bathyarchaeia___
ASV_619	0	0	0	0	0	0	0	0	0	0	0	0	0	0	0	0	0	0	0	11	0	7	0	0	0	0	5	0	0	66	117	2	0	0	0	0	0	0	0	Archaea_Crenarchaeota_Bathyarchaeia___
ASV_1350	0	0	2	0	0	0	0	7	0	6	8	0	35	3	17	20	42	3	7	3	3	0	0	45	7	0	0	0	0	0	0	0	0	0	0	0	0	0	0	Archaea_Crenarchaeota_Bathyarchaeia___
ASV_1483	0	0	0	0	0	0	0	0	0	0	0	0	0	0	0	0	0	0	0	0	16	2	3	5	0	4	0	0	0	0	0	0	0	0	176	2	0	0	0	Archaea_Crenarchaeota_Bathyarchaeia___
ASV_1507	7	12	22	87	14	9	0	8	0	13	29	0	6	0	0	0	0	0	0	0	0	0	0	0	0	0	0	0	0	0	0	0	0	0	0	0	0	0	0	Archaea_Crenarchaeota_Bathyarchaeia___
ASV_1510	0	0	0	0	0	0	0	0	0	0	0	0	0	0	0	0	0	0	0	3	58	4	0	0	2	0	0	0	0	0	0	0	0	0	0	0	0	0	139	Archaea_Crenarchaeota_Bathyarchaeia___
ASV_599	0	0	0	0	0	0	0	0	0	0	0	0	0	0	0	0	0	0	0	3	142	28	0	0	30	0	0	0	0	0	0	0	0	0	0	0	0	0	0	Archaea_Crenarchaeota_Bathyarchaeia___
ASV_1529	3	2	3	41	9	24	4	5	0	33	24	3	15	0	6	0	20	0	6	5	0	0	0	0	0	0	0	0	0	0	0	0	0	0	0	0	0	0	0	Archaea_Crenarchaeota_Bathyarchaeia___
ASV_1532	0	0	0	0	0	0	0	0	0	0	0	0	0	0	0	0	0	0	0	4	0	0	0	0	0	0	0	91	0	0	0	0	8	4	19	3	19	0	54	Archaea_Crenarchaeota_Bathyarchaeia___
ASV_1502	0	0	0	10	0	5	0	3	0	8	9	3	12	0	17	0	8	0	3	6	12	4	0	0	4	0	0	5	0	0	0	10	80	0	0	0	0	0	0	Archaea_Crenarchaeota_Bathyarchaeia___
ASV_922	0	2	3	8	7	5	4	4	0	9	6	2	20	0	29	20	33	15	5	7	19	0	0	0	0	0	0	0	0	0	0	0	0	0	0	0	0	0	0	Archaea_Crenarchaeota_Bathyarchaeia___
ASV_834	0	0	0	0	0	0	0	0	0	0	0	0	0	0	0	0	0	0	0	0	60	31	0	0	16	0	0	0	0	0	0	0	0	0	0	0	0	9	81	Archaea_Crenarchaeota_Bathyarchaeia___
ASV_326	0	0	0	0	0	0	0	0	0	0	0	0	0	0	0	0	0	2	0	0	28	166	0	0	0	0	0	0	0	0	0	0	0	0	0	0	0	0	0	Archaea_Crenarchaeota_Bathyarchaeia___
ASV_1553	0	0	0	0	0	0	0	0	0	0	0	0	0	0	2	0	0	0	0	63	12	6	0	0	61	0	0	0	0	0	0	4	21	0	27	0	0	0	0	Archaea_Crenarchaeota_Bathyarchaeia___
ASV_1578	0	0	0	14	2	8	3	0	0	8	7	4	27	0	52	13	50	5	0	3	0	0	0	0	0	0	0	0	0	0	0	0	0	0	0	0	0	0	0	Archaea_Crenarchaeota_Bathyarchaeia___
ASV_1598	6	9	10	71	4	15	0	0	0	7	0	0	11	0	16	3	34	0	0	3	0	2	0	0	0	5	0	0	0	0	0	0	0	0	0	0	0	0	0	Archaea_Crenarchaeota_Bathyarchaeia___
ASV_1605	42	41	34	71	0	3	2	0	0	3	0	0	0	0	0	0	0	0	0	0	0	0	0	0	0	0	0	0	0	0	0	0	0	0	0	0	0	0	0	Archaea_Crenarchaeota_Bathyarchaeia___
ASV_1601	0	0	0	23	4	4	3	6	0	18	24	4	14	2	8	7	7	6	3	62	0	0	0	0	0	0	0	0	0	0	0	0	0	0	0	0	0	0	0	Archaea_Crenarchaeota_Bathyarchaeia___
ASV_1579	0	0	0	3	4	5	0	0	0	13	7	4	57	0	64	4	21	5	3	4	0	0	0	0	0	0	0	0	0	0	0	0	0	0	0	0	0	0	0	Archaea_Crenarchaeota_Bathyarchaeia___
ASV_1268	0	0	0	0	0	0	0	0	0	0	0	0	0	0	0	0	0	0	0	0	21	7	0	115	2	0	0	0	0	0	0	0	22	0	0	2	10	13	0	Archaea_Crenarchaeota_Bathyarchaeia___
ASV_1623	0	0	0	12	5	6	0	4	0	20	12	4	50	0	28	7	39	2	0	0	0	0	0	0	3	0	0	0	0	0	0	0	0	0	0	0	0	0	0	Archaea_Crenarchaeota_Bathyarchaeia___
ASV_367	0	0	0	0	0	0	0	0	0	0	0	0	3	0	2	3	14	0	0	43	6	3	0	0	0	0	0	0	0	20	0	2	4	0	91	0	0	0	0	Archaea_Crenarchaeota_Bathyarchaeia___
ASV_1616	0	0	0	0	0	0	0	0	0	0	0	0	0	0	0	0	0	0	0	0	0	32	0	0	0	0	0	159	0	0	0	0	0	0	0	0	0	0	0	Archaea_Crenarchaeota_Bathyarchaeia___
ASV_1651	0	0	0	0	0	0	0	0	0	0	0	0	0	0	0	0	0	0	0	191	0	0	0	0	0	0	0	0	0	0	0	0	0	0	0	0	0	0	0	Archaea_Crenarchaeota_Bathyarchaeia___
ASV_1652	0	0	0	0	0	0	0	0	0	0	0	0	0	0	0	0	0	0	0	0	0	0	0	0	0	0	0	0	0	0	0	0	0	0	0	0	0	0	191	Archaea_Crenarchaeota_Bathyarchaeia___
ASV_1634	26	15	15	88	4	11	3	2	0	5	0	0	4	0	2	0	5	0	0	2	8	0	0	0	0	0	0	0	0	0	0	0	0	0	0	0	0	0	0	Archaea_Crenarchaeota_Bathyarchaeia___
ASV_1628	0	0	0	2	0	0	0	0	0	0	0	0	0	2	0	0	0	0	0	9	0	4	0	0	2	0	0	0	0	0	0	0	0	0	170	0	0	0	0	Archaea_Crenarchaeota_Bathyarchaeia___
ASV_1509	0	0	0	0	0	0	0	0	0	0	0	0	4	0	7	7	12	0	3	65	71	19	0	0	0	0	0	0	0	0	0	0	0	0	0	0	0	0	0	Archaea_Crenarchaeota_Bathyarchaeia___
ASV_1542	12	5	15	74	5	8	0	3	0	13	11	0	10	0	10	4	10	5	0	3	0	0	0	0	0	0	0	0	0	0	0	0	0	0	0	0	0	0	0	Archaea_Crenarchaeota_Bathyarchaeia___
ASV_1612	0	2	0	43	13	44	0	5	0	24	16	0	19	0	9	7	4	0	0	2	0	0	0	0	0	0	0	0	0	0	0	0	0	0	0	0	0	0	0	Archaea_Crenarchaeota_Bathyarchaeia___
ASV_1674	5	18	41	84	9	15	0	0	0	6	4	0	0	0	0	0	0	0	0	0	6	0	0	0	0	0	0	0	0	0	0	0	0	0	0	0	0	0	0	Archaea_Crenarchaeota_Bathyarchaeia___
ASV_1468	0	0	0	5	6	3	5	4	0	6	13	2	16	0	9	8	44	3	3	44	5	9	2	0	0	0	0	0	0	0	0	0	0	0	0	0	0	0	0	Archaea_Crenarchaeota_Bathyarchaeia___
ASV_1611	0	0	0	66	0	35	3	8	0	21	10	0	15	0	17	3	9	0	0	0	0	0	0	0	0	0	0	0	0	0	0	0	0	0	0	0	0	0	0	Archaea_Crenarchaeota_Bathyarchaeia___
ASV_1627	2	5	0	71	8	24	0	2	0	4	2	0	7	0	4	4	11	7	3	21	4	8	0	0	0	0	0	0	0	0	0	0	0	0	0	0	0	0	0	Archaea_Crenarchaeota_Bathyarchaeia___
ASV_1675	0	3	0	33	11	13	8	12	0	29	16	5	22	2	9	8	14	2	0	0	0	0	0	0	0	0	0	0	0	0	0	0	0	0	0	0	0	0	0	Archaea_Crenarchaeota_Bathyarchaeia___
ASV_1655	0	5	6	81	5	11	2	0	0	17	4	5	16	0	4	3	7	0	0	0	0	0	0	0	20	0	0	0	0	0	0	0	0	0	0	0	0	0	0	Archaea_Crenarchaeota_Bathyarchaeia___
ASV_1656	0	2	2	22	4	5	0	0	0	8	6	2	37	0	28	8	37	7	5	5	6	2	0	0	0	0	0	0	0	0	0	0	0	0	0	0	0	0	0	Archaea_Crenarchaeota_Bathyarchaeia___
ASV_1658	0	0	0	0	0	0	0	0	0	0	0	0	0	0	0	0	0	2	0	65	0	6	0	0	3	0	0	0	0	0	0	0	0	0	110	0	0	0	0	Archaea_Crenarchaeota_Bathyarchaeia___
ASV_1635	2	2	0	9	5	13	3	0	0	11	7	0	18	2	20	3	57	3	7	18	5	0	0	0	0	0	0	0	0	0	0	0	0	0	0	0	0	0	0	Archaea_Crenarchaeota_Bathyarchaeia___
ASV_1676	0	3	3	102	2	28	3	0	0	10	8	0	8	0	7	3	6	0	0	0	2	0	0	0	0	0	0	0	0	0	0	0	0	0	0	0	0	0	0	Archaea_Crenarchaeota_Bathyarchaeia___
ASV_1696	0	0	0	0	0	0	0	0	0	0	0	0	0	0	0	0	0	0	0	0	0	0	0	0	0	0	0	0	0	0	3	29	98	0	55	0	0	0	0	Archaea_Crenarchaeota_Bathyarchaeia___
ASV_1503	0	0	0	0	0	3	0	0	0	0	0	0	13	0	22	5	15	0	0	23	69	9	0	2	18	0	0	0	0	0	0	5	0	0	0	0	0	0	0	Archaea_Crenarchaeota_Bathyarchaeia___
ASV_1667	5	6	7	80	7	16	0	4	0	3	3	0	5	2	3	0	3	0	0	3	0	0	0	0	2	0	0	0	0	0	0	0	25	0	10	0	0	0	0	Archaea_Crenarchaeota_Bathyarchaeia___
ASV_1689	16	11	17	103	2	5	0	3	0	17	7	0	0	0	0	3	0	0	0	0	0	0	0	0	0	0	0	0	0	0	0	0	0	0	0	0	0	0	0	Archaea_Crenarchaeota_Bathyarchaeia___
ASV_1692	6	12	25	117	6	16	0	0	0	0	0	2	0	0	0	0	0	0	0	0	0	0	0	0	0	0	0	0	0	0	0	0	0	0	0	0	0	0	0	Archaea_Crenarchaeota_Bathyarchaeia___
ASV_1171	0	2	0	25	3	25	0	4	0	14	15	0	7	0	5	0	10	0	9	2	53	0	0	9	0	0	0	0	0	0	0	0	0	0	0	0	0	0	0	Archaea_Crenarchaeota_Bathyarchaeia___
ASV_1672	8	7	12	117	4	20	2	0	2	0	0	2	5	0	0	0	0	0	4	0	0	0	0	0	0	0	0	0	0	0	0	0	0	0	0	0	0	0	0	Archaea_Crenarchaeota_Bathyarchaeia___
ASV_384	0	0	0	2	0	0	0	0	0	0	0	0	0	0	3	0	12	0	0	103	0	6	0	0	3	0	0	0	0	0	53	0	0	0	0	0	0	0	0	Archaea_Crenarchaeota_Bathyarchaeia___
ASV_1666	6	8	3	81	12	20	0	3	0	9	6	0	7	0	10	0	6	0	0	11	0	0	0	0	0	0	0	0	0	0	0	0	0	0	0	0	0	0	0	Archaea_Crenarchaeota_Bathyarchaeia___
ASV_1700	14	8	7	64	7	11	2	3	0	10	10	0	11	0	13	2	12	3	2	0	0	0	0	0	0	0	0	0	0	0	0	3	0	0	0	0	0	0	0	Archaea_Crenarchaeota_Bathyarchaeia___
ASV_928	0	0	0	0	0	0	0	0	0	0	0	0	0	0	0	0	0	0	2	7	9	2	5	0	13	0	0	0	0	0	0	0	0	0	15	4	0	124	0	Archaea_Crenarchaeota_Bathyarchaeia___
ASV_1702	0	3	13	50	4	12	2	9	0	28	7	5	11	0	6	0	6	0	3	9	11	2	0	0	0	0	0	0	0	0	0	0	0	0	0	0	0	0	0	Archaea_Crenarchaeota_Bathyarchaeia___
ASV_1092	0	0	0	0	0	0	0	0	0	0	0	0	0	0	0	0	0	0	4	14	46	3	0	0	4	0	6	4	0	11	0	4	23	0	25	0	0	36	0	Archaea_Crenarchaeota_Bathyarchaeia___
ASV_1504	0	0	0	2	0	0	0	0	0	0	0	0	8	0	2	7	27	0	0	14	0	6	0	0	0	0	0	44	0	0	39	31	0	0	0	0	0	0	0	Archaea_Crenarchaeota_Bathyarchaeia___
ASV_1683	0	0	0	10	6	7	3	0	0	6	10	0	18	2	20	13	25	10	5	26	10	7	0	0	2	0	0	0	0	0	0	0	0	0	0	0	0	0	0	Archaea_Crenarchaeota_Bathyarchaeia___
ASV_918	0	0	0	0	0	0	0	0	0	0	0	0	0	0	0	0	0	0	0	23	2	17	4	4	4	5	47	29	0	16	0	0	0	0	0	0	0	0	28	Archaea_Crenarchaeota_Bathyarchaeia___
ASV_1610	0	0	0	3	0	6	0	6	3	31	2	5	16	0	6	2	9	0	7	11	6	8	0	0	3	0	0	0	0	0	0	2	0	0	53	0	0	0	0	Archaea_Crenarchaeota_Bathyarchaeia___
ASV_1021	0	0	0	0	0	0	0	0	0	0	0	0	4	0	10	0	15	0	0	32	0	4	7	0	5	20	0	59	0	0	0	3	0	4	4	0	0	11	0	Archaea_Crenarchaeota_Bathyarchaeia___
ASV_1548	0	0	0	0	0	0	0	0	0	0	0	0	0	0	0	0	0	0	0	0	0	0	0	0	0	0	0	0	0	0	110	0	0	0	0	0	0	68	0	Archaea_Crenarchaeota_Bathyarchaeia___
ASV_1717	17	11	10	47	3	22	7	3	0	18	0	2	9	0	2	0	12	2	5	8	0	0	0	0	0	0	0	0	0	0	0	0	0	0	0	0	0	0	0	Archaea_Crenarchaeota_Bathyarchaeia___
ASV_1609	0	0	0	0	0	0	0	0	0	0	0	0	0	0	0	0	0	0	5	23	30	3	2	0	0	0	0	0	0	0	0	0	0	0	37	0	0	77	0	Archaea_Crenarchaeota_Bathyarchaeia___
ASV_1695	0	0	0	8	6	21	0	0	0	27	20	0	8	0	4	0	11	2	48	17	5	0	0	0	0	0	0	0	0	0	0	0	0	0	0	0	0	0	0	Archaea_Crenarchaeota_Bathyarchaeia___
ASV_1730	5	0	8	43	5	15	0	0	0	12	9	0	27	0	12	3	14	4	2	8	10	0	0	0	0	0	0	0	0	0	0	0	0	0	0	0	0	0	0	Archaea_Crenarchaeota_Bathyarchaeia___
ASV_1659	0	0	0	0	0	0	0	0	0	0	0	0	0	0	0	0	0	0	0	0	0	0	11	0	0	0	0	2	0	0	0	0	2	0	158	2	0	0	0	Archaea_Crenarchaeota_Bathyarchaeia___
ASV_1778	4	5	15	90	10	19	0	5	0	20	7	0	0	0	0	0	0	0	0	0	0	0	0	0	0	0	0	0	0	0	0	0	0	0	0	0	0	0	0	Archaea_Crenarchaeota_Bathyarchaeia___
ASV_1482	0	0	0	0	0	0	0	0	0	0	0	0	0	0	0	0	0	0	0	0	18	8	0	0	0	0	0	0	0	0	0	0	0	0	148	0	0	0	0	Archaea_Crenarchaeota_Bathyarchaeia___
ASV_1756	0	2	0	48	2	6	0	0	0	6	10	0	10	2	10	5	10	0	0	35	27	0	0	0	0	0	0	0	0	0	0	0	0	0	0	0	0	0	0	Archaea_Crenarchaeota_Bathyarchaeia___
ASV_1423	0	0	0	0	0	0	0	0	0	0	0	0	0	0	0	0	0	0	0	0	2	0	0	0	7	2	33	0	0	18	36	12	49	0	0	0	0	13	0	Archaea_Crenarchaeota_Bathyarchaeia___
ASV_1607	5	4	12	58	9	10	0	2	0	9	3	0	14	0	0	2	0	0	0	4	0	4	0	2	0	0	0	0	0	0	0	0	0	0	34	0	0	0	0	Archaea_Crenarchaeota_Bathyarchaeia___
ASV_1831	0	0	0	33	5	7	4	3	0	20	2	4	30	2	22	16	14	4	0	0	6	0	0	0	0	0	0	0	0	0	0	0	0	0	0	0	0	0	0	Archaea_Crenarchaeota_Bathyarchaeia___
ASV_1590	0	3	0	6	4	4	2	0	0	12	0	3	21	0	18	11	39	3	16	15	11	3	0	0	0	0	0	0	0	0	0	0	0	0	0	0	0	0	0	Archaea_Crenarchaeota_Bathyarchaeia___
ASV_1740	0	0	0	0	0	0	0	2	0	3	3	0	5	0	13	0	5	0	12	0	45	0	0	0	2	0	0	0	0	0	0	6	0	0	75	0	0	0	0	Archaea_Crenarchaeota_Bathyarchaeia___
ASV_1800	0	0	3	6	0	6	4	0	0	31	3	2	17	0	29	10	15	0	0	2	0	0	0	0	3	0	0	0	0	0	0	0	40	0	0	0	0	0	0	Archaea_Crenarchaeota_Bathyarchaeia___
ASV_1813	0	3	3	29	3	18	4	0	0	18	0	3	26	0	26	14	10	2	8	3	0	0	0	0	0	0	0	0	0	0	0	0	0	0	0	0	0	0	0	Archaea_Crenarchaeota_Bathyarchaeia___
ASV_1815	0	0	0	3	0	2	0	0	0	9	5	4	54	0	36	8	42	0	4	3	0	0	0	0	0	0	0	0	0	0	0	0	0	0	0	0	0	0	0	Archaea_Crenarchaeota_Bathyarchaeia___
ASV_1402	0	0	0	0	0	0	0	0	0	0	0	0	0	0	0	0	4	0	0	5	156	4	0	0	0	0	0	0	0	0	0	0	0	0	0	0	0	0	0	Archaea_Crenarchaeota_Bathyarchaeia___
ASV_1580	0	0	0	0	0	0	0	0	0	0	0	0	0	0	5	0	0	0	0	3	18	9	2	0	7	0	21	0	0	24	0	29	14	8	2	0	2	25	0	Archaea_Crenarchaeota_Bathyarchaeia___
ASV_1812	13	6	33	79	11	16	0	0	0	4	0	0	2	0	2	0	0	0	2	0	0	0	0	0	0	0	0	0	0	0	0	0	0	0	0	0	0	0	0	Archaea_Crenarchaeota_Bathyarchaeia___
ASV_1842	16	20	14	94	6	8	0	0	2	5	0	3	0	0	0	0	0	0	0	0	0	0	0	0	0	0	0	0	0	0	0	0	0	0	0	0	0	0	0	Archaea_Crenarchaeota_Bathyarchaeia___
ASV_1356	0	0	0	0	0	0	0	0	0	0	0	0	0	0	0	0	0	0	0	0	0	0	0	0	0	167	0	0	0	0	0	0	0	0	0	0	0	0	0	Archaea_Crenarchaeota_Bathyarchaeia___
ASV_1844	0	0	6	19	5	12	0	0	0	8	25	3	13	0	11	12	10	8	5	24	0	6	0	0	0	0	0	0	0	0	0	0	0	0	0	0	0	0	0	Archaea_Crenarchaeota_Bathyarchaeia___
ASV_1848	0	0	0	0	0	0	0	0	0	0	0	0	0	0	0	0	0	0	0	21	0	0	0	0	0	0	0	146	0	0	0	0	0	0	0	0	0	0	0	Archaea_Crenarchaeota_Bathyarchaeia___
ASV_1853	10	9	8	69	12	32	0	5	0	11	4	0	3	0	4	0	0	0	0	0	0	0	0	0	0	0	0	0	0	0	0	0	0	0	0	0	0	0	0	Archaea_Crenarchaeota_Bathyarchaeia___
ASV_971	0	0	0	0	0	0	0	0	0	0	0	0	0	0	0	0	0	0	0	0	0	6	0	0	31	0	0	129	0	0	0	0	0	0	0	0	0	0	0	Archaea_Crenarchaeota_Bathyarchaeia___
ASV_1501	0	8	13	77	2	14	0	0	0	7	11	0	4	0	0	7	6	0	2	0	0	0	0	0	5	0	0	0	0	0	0	10	0	0	0	0	0	0	0	Archaea_Crenarchaeota_Bathyarchaeia___
ASV_1858	0	0	0	0	0	0	0	0	0	0	0	0	0	0	0	0	3	0	0	11	0	0	0	0	0	0	0	0	0	0	0	19	0	51	0	0	0	82	0	Archaea_Crenarchaeota_Bathyarchaeia___
ASV_1540	0	0	0	0	0	0	0	0	0	0	0	0	3	0	0	0	12	0	0	2	0	3	0	0	0	0	0	0	0	30	0	15	4	0	12	0	84	0	0	Archaea_Crenarchaeota_Bathyarchaeia___
ASV_1541	0	0	0	0	0	0	0	0	0	0	0	0	0	0	0	0	0	0	0	0	21	11	0	87	6	0	0	0	0	0	0	3	20	0	4	0	7	6	0	Archaea_Crenarchaeota_Bathyarchaeia___
ASV_1711	0	0	0	0	0	0	0	0	0	0	0	0	0	0	0	0	0	0	0	0	0	0	0	0	0	2	0	0	0	0	0	0	0	0	0	0	0	163	0	Archaea_Crenarchaeota_Bathyarchaeia___
ASV_1547	0	0	0	0	0	0	0	0	0	0	0	0	0	0	0	0	0	0	0	0	6	2	0	0	17	8	38	12	0	27	18	15	12	4	0	0	0	3	2	Archaea_Crenarchaeota_Bathyarchaeia___
ASV_674	0	0	0	0	0	0	0	0	0	0	0	0	0	0	0	0	3	3	0	50	48	59	0	0	0	0	0	0	0	0	0	0	0	0	0	0	0	0	0	Archaea_Crenarchaeota_Bathyarchaeia___
ASV_1624	0	0	0	0	0	0	0	0	0	0	0	0	0	0	0	0	0	0	0	2	6	6	0	0	0	0	0	0	0	0	0	0	0	0	0	0	0	141	8	Archaea_Crenarchaeota_Bathyarchaeia___
ASV_45	0	0	0	0	0	0	0	0	0	0	0	0	0	0	0	0	0	0	0	0	0	5	0	0	0	120	0	35	0	0	0	0	0	0	0	0	2	0	0	Archaea_Crenarchaeota_Bathyarchaeia___
ASV_1899	3	3	11	75	4	17	2	6	0	7	3	0	6	0	5	4	3	0	0	0	13	0	0	0	0	0	0	0	0	0	0	0	0	0	0	0	0	0	0	Archaea_Crenarchaeota_Bathyarchaeia___
ASV_1622	0	0	0	31	4	17	2	0	0	5	6	0	6	2	0	0	6	0	5	0	5	0	0	0	0	0	0	0	0	0	0	0	71	0	0	0	0	0	0	Archaea_Crenarchaeota_Bathyarchaeia___
ASV_541	0	0	0	3	0	0	0	0	0	0	3	0	3	0	3	3	6	0	9	31	92	6	0	0	0	0	0	0	0	0	0	0	0	0	0	0	0	0	0	Archaea_Crenarchaeota_Bathyarchaeia___
ASV_1939	17	13	13	81	5	8	2	8	0	9	0	0	3	0	0	0	0	0	0	0	0	0	0	0	0	0	0	0	0	0	0	0	0	0	0	0	0	0	0	Archaea_Crenarchaeota_Bathyarchaeia___
ASV_1949	0	0	0	0	0	0	0	0	0	0	0	0	0	0	0	0	0	0	0	0	0	0	0	0	0	0	0	0	0	0	0	0	0	0	0	0	0	0	159	Archaea_Crenarchaeota_Bathyarchaeia___
ASV_1448	0	0	0	0	0	0	0	0	0	0	0	0	0	0	0	0	0	0	0	19	79	19	0	0	0	0	0	0	0	0	0	0	0	0	0	0	0	0	41	Archaea_Crenarchaeota_Bathyarchaeia___
ASV_1846	0	0	0	0	0	0	0	0	0	0	0	0	0	0	0	0	0	0	0	4	51	14	2	0	0	0	0	0	0	0	0	5	77	0	0	0	5	0	0	Archaea_Crenarchaeota_Bathyarchaeia___
ASV_1641	0	0	0	0	0	0	0	0	0	0	0	0	0	0	0	0	0	0	0	0	0	18	0	0	0	0	0	76	0	0	0	0	0	0	0	0	0	63	0	Archaea_Crenarchaeota_Bathyarchaeia___
ASV_1685	0	0	2	6	0	6	0	0	0	7	8	6	11	0	3	0	8	2	3	2	0	4	0	0	5	0	0	0	0	0	0	7	39	0	38	0	0	0	0	Archaea_Crenarchaeota_Bathyarchaeia___
ASV_1929	18	19	31	49	4	3	0	4	0	14	15	0	0	0	0	0	0	0	0	0	0	0	0	0	0	0	0	0	0	0	0	0	0	0	0	0	0	0	0	Archaea_Crenarchaeota_Bathyarchaeia___
ASV_445	0	0	0	17	0	5	0	2	0	3	0	3	4	0	7	3	15	3	3	18	65	4	0	0	0	0	0	0	0	0	0	4	0	0	0	0	0	0	0	Archaea_Crenarchaeota_Bathyarchaeia___
ASV_1613	0	0	0	16	2	10	0	3	0	11	10	0	10	0	12	0	7	0	2	7	25	5	0	0	0	0	0	0	0	0	0	0	0	0	36	0	0	0	0	Archaea_Crenarchaeota_Bathyarchaeia___
ASV_1955	0	0	0	0	0	0	0	0	0	0	0	0	0	0	0	0	0	0	0	0	0	0	0	0	0	0	0	0	0	156	0	0	0	0	0	0	0	0	0	Archaea_Crenarchaeota_Bathyarchaeia___
ASV_1932	8	13	9	53	7	24	2	4	0	22	2	0	7	0	0	0	2	0	0	0	2	0	0	0	0	0	0	0	0	0	0	0	0	0	0	0	0	0	0	Archaea_Crenarchaeota_Bathyarchaeia___
ASV_1980	0	0	0	0	0	0	0	0	0	0	0	0	0	0	0	0	0	0	0	0	0	2	0	0	0	8	0	0	0	0	0	140	5	0	0	0	0	0	0	Archaea_Crenarchaeota_Bathyarchaeia___
ASV_1930	15	11	21	74	5	10	0	0	0	8	2	0	2	0	0	0	0	2	0	4	0	0	0	0	0	0	0	0	0	0	0	0	0	0	0	0	0	0	0	Archaea_Crenarchaeota_Bathyarchaeia___
ASV_1797	0	0	0	16	3	8	0	7	0	32	29	4	20	0	11	10	13	0	0	0	0	0	0	0	0	0	0	0	0	0	0	0	0	0	0	0	0	0	0	Archaea_Crenarchaeota_Bathyarchaeia___
ASV_1617	0	0	0	0	0	0	0	0	0	0	0	0	0	0	0	0	0	0	0	0	0	0	0	0	0	30	0	30	0	88	0	5	0	0	0	0	0	0	0	Archaea_Crenarchaeota_Bathyarchaeia___
ASV_1971	0	0	0	0	0	0	0	0	0	0	0	0	0	0	0	0	0	0	0	0	0	0	0	0	0	0	0	153	0	0	0	0	0	0	0	0	0	0	0	Archaea_Crenarchaeota_Bathyarchaeia___
ASV_1538	0	0	0	0	0	0	0	0	0	0	0	0	0	0	0	0	0	0	0	0	8	0	0	0	12	7	29	16	0	23	14	15	13	7	0	0	2	5	0	Archaea_Crenarchaeota_Bathyarchaeia___
ASV_1958	0	0	0	7	2	6	0	2	0	6	12	0	19	3	17	4	29	4	27	3	10	0	0	0	0	0	0	0	0	0	0	0	0	0	0	0	0	0	0	Archaea_Crenarchaeota_Bathyarchaeia___
ASV_1821	0	0	0	0	0	0	0	0	0	0	0	0	0	0	0	0	0	0	0	2	24	2	0	72	5	0	0	0	0	0	31	2	0	0	4	0	5	3	0	Archaea_Crenarchaeota_Bathyarchaeia___
ASV_1952	0	0	0	0	0	0	0	0	0	0	0	0	0	0	0	0	2	0	0	4	0	0	0	0	0	0	0	0	0	0	0	0	0	0	0	0	0	0	144	Archaea_Crenarchaeota_Bathyarchaeia___
ASV_1988	4	0	2	60	10	10	0	0	0	23	2	0	3	0	3	9	10	0	6	4	4	0	0	0	0	0	0	0	0	0	0	0	0	0	0	0	0	0	0	Archaea_Crenarchaeota_Bathyarchaeia___
ASV_1990	0	0	0	0	2	0	2	8	0	14	10	4	15	0	17	9	27	0	2	4	11	0	0	0	0	0	0	0	0	0	0	13	12	0	0	0	0	0	0	Archaea_Crenarchaeota_Bathyarchaeia___
ASV_2001	0	0	0	0	0	0	0	0	0	0	0	0	0	0	0	0	0	0	0	0	0	0	0	0	0	0	0	150	0	0	0	0	0	0	0	0	0	0	0	Archaea_Crenarchaeota_Bathyarchaeia___
ASV_2002	0	0	0	0	0	0	0	0	0	0	0	0	0	0	0	0	0	0	0	0	0	0	0	0	0	10	0	140	0	0	0	0	0	0	0	0	0	0	0	Archaea_Crenarchaeota_Bathyarchaeia___
ASV_942	0	0	0	0	0	0	0	0	0	0	0	0	0	0	0	0	3	0	0	0	0	0	0	0	0	30	0	0	0	0	0	0	0	0	0	0	0	0	116	Archaea_Crenarchaeota_Bathyarchaeia___
ASV_1964	0	2	2	12	0	7	0	0	0	12	4	0	13	0	3	2	9	0	0	2	35	6	0	0	0	0	0	0	0	0	0	0	40	0	0	0	0	0	0	Archaea_Crenarchaeota_Bathyarchaeia___
ASV_1978	0	0	0	0	0	0	0	0	0	0	0	0	0	0	0	0	0	0	0	0	0	3	0	0	14	0	0	0	0	25	103	4	0	0	0	0	0	0	0	Archaea_Crenarchaeota_Bathyarchaeia___
ASV_1989	0	4	4	65	5	14	3	10	0	15	2	0	16	0	0	0	8	0	0	0	0	3	0	0	0	0	0	0	0	0	0	0	0	0	0	0	0	0	0	Archaea_Crenarchaeota_Bathyarchaeia___
ASV_1682	0	2	0	18	3	15	2	0	0	15	11	4	16	2	18	12	9	2	6	5	4	4	0	0	0	0	0	0	0	0	0	0	0	0	0	0	0	0	0	Archaea_Crenarchaeota_Bathyarchaeia___
ASV_1758	0	0	0	0	0	0	0	0	0	0	0	0	0	0	0	0	0	0	0	0	0	9	0	0	5	0	0	0	0	0	0	0	0	0	0	0	0	0	134	Archaea_Crenarchaeota_Bathyarchaeia___
ASV_1991	0	0	6	53	5	6	2	2	0	11	4	0	11	0	6	7	14	0	3	7	9	0	2	0	0	0	0	0	0	0	0	0	0	0	0	0	0	0	0	Archaea_Crenarchaeota_Bathyarchaeia___
ASV_2006	5	7	9	43	3	7	0	7	0	6	0	0	9	0	0	7	3	0	2	2	0	0	0	0	0	0	0	0	0	0	35	3	0	0	0	0	0	0	0	Archaea_Crenarchaeota_Bathyarchaeia___
ASV_2047	0	0	0	0	0	0	0	0	0	0	0	0	0	0	0	0	0	0	0	0	0	0	0	0	0	0	0	0	0	112	36	0	0	0	0	0	0	0	0	Archaea_Crenarchaeota_Bathyarchaeia___
ASV_1444	5	3	3	0	0	0	0	0	0	0	0	0	0	0	0	0	0	0	0	15	14	11	0	0	0	0	0	8	0	0	0	0	88	0	0	0	0	0	0	Archaea_Crenarchaeota_Bathyarchaeia___
ASV_1523	0	0	0	0	0	0	0	0	0	0	0	0	0	0	0	0	0	0	0	0	0	0	0	0	0	147	0	0	0	0	0	0	0	0	0	0	0	0	0	Archaea_Crenarchaeota_Bathyarchaeia___
ASV_1857	3	4	3	23	3	5	2	0	0	3	0	2	0	0	0	2	5	0	0	86	3	3	0	0	0	0	0	0	0	0	0	0	0	0	0	0	0	0	0	Archaea_Crenarchaeota_Bathyarchaeia___
ASV_2029	22	13	23	55	4	17	0	0	0	5	6	0	2	0	0	0	0	0	0	0	0	0	0	0	0	0	0	0	0	0	0	0	0	0	0	0	0	0	0	Archaea_Crenarchaeota_Bathyarchaeia___
ASV_1942	0	0	0	8	0	5	0	4	0	6	8	0	6	0	0	0	5	0	0	4	13	0	0	0	0	0	0	0	0	0	0	0	0	0	18	0	0	69	0	Archaea_Crenarchaeota_Bathyarchaeia___
ASV_2014	0	0	4	27	0	0	0	0	2	0	0	0	0	0	0	0	0	0	0	0	0	0	0	0	0	0	0	0	0	0	0	0	0	0	113	0	0	0	0	Archaea_Crenarchaeota_Bathyarchaeia___
ASV_2052	20	25	33	63	0	4	0	0	0	0	0	0	0	0	0	0	0	0	0	0	0	0	0	0	0	0	0	0	0	0	0	0	0	0	0	0	0	0	0	Archaea_Crenarchaeota_Bathyarchaeia___
ASV_1796	0	0	0	0	0	0	3	6	0	21	42	0	45	9	7	0	5	6	0	0	0	0	0	0	0	0	0	0	0	0	0	0	0	0	0	0	0	0	0	Archaea_Crenarchaeota_Bathyarchaeia___
ASV_2095	0	0	0	0	0	0	0	0	0	0	0	0	0	0	0	0	0	0	0	0	0	0	0	0	0	0	0	0	0	0	0	0	0	0	0	0	0	0	144	Archaea_Crenarchaeota_Bathyarchaeia___
ASV_2055	0	0	0	8	2	7	2	3	0	12	22	0	18	0	14	3	4	2	0	6	7	0	0	0	6	0	0	0	0	0	0	0	0	0	0	10	0	17	0	Archaea_Crenarchaeota_Bathyarchaeia___
ASV_2082	10	12	18	57	3	14	0	3	0	13	2	2	2	0	0	2	3	0	0	0	0	0	0	0	0	0	0	0	0	0	0	0	0	0	0	0	0	0	0	Archaea_Crenarchaeota_Bathyarchaeia___
ASV_1190	0	0	0	0	0	4	0	4	0	15	12	0	26	0	17	5	31	3	0	9	14	0	0	0	0	0	0	0	0	0	0	0	0	0	0	0	0	0	0	Archaea_Crenarchaeota_Bathyarchaeia___
ASV_1963	0	0	0	0	0	0	0	0	0	0	0	0	0	0	2	0	5	0	7	108	9	9	0	0	0	0	0	0	0	0	0	0	0	0	0	0	0	0	0	Archaea_Crenarchaeota_Bathyarchaeia___
ASV_2126	7	4	10	73	5	12	0	7	0	12	2	0	3	0	2	0	3	0	0	0	0	0	0	0	0	0	0	0	0	0	0	0	0	0	0	0	0	0	0	Archaea_Crenarchaeota_Bathyarchaeia___
ASV_1977	0	0	7	17	3	12	6	3	0	12	10	0	14	0	6	5	7	3	2	22	10	0	0	0	0	0	0	0	0	0	0	0	0	0	0	0	0	0	0	Archaea_Crenarchaeota_Bathyarchaeia___
ASV_2054	0	0	0	11	0	4	4	2	0	26	31	4	24	0	8	0	16	0	5	4	0	0	0	0	0	0	0	0	0	0	0	0	0	0	0	0	0	0	0	Archaea_Crenarchaeota_Bathyarchaeia___
ASV_2088	0	0	0	19	3	17	4	4	2	17	19	6	14	0	12	5	17	0	0	0	0	0	0	0	0	0	0	0	0	0	0	0	0	0	0	0	0	0	0	Archaea_Crenarchaeota_Bathyarchaeia___
ASV_2106	19	14	7	68	0	17	0	2	0	6	6	0	0	0	0	0	0	0	0	0	0	0	0	0	0	0	0	0	0	0	0	0	0	0	0	0	0	0	0	Archaea_Crenarchaeota_Bathyarchaeia___
ASV_2111	2	3	9	69	6	7	8	3	0	11	8	0	9	0	0	0	4	0	0	0	0	0	0	0	0	0	0	0	0	0	0	0	0	0	0	0	0	0	0	Archaea_Crenarchaeota_Bathyarchaeia___
ASV_2128	0	0	2	19	11	7	0	3	0	10	0	4	14	0	17	7	30	5	5	5	0	0	0	0	0	0	0	0	0	0	0	0	0	0	0	0	0	0	0	Archaea_Crenarchaeota_Bathyarchaeia___
ASV_2071	12	4	6	56	3	7	0	5	0	7	10	3	5	0	3	0	7	2	5	0	0	3	0	0	0	0	0	0	0	0	0	0	0	0	0	0	0	0	0	Archaea_Crenarchaeota_Bathyarchaeia___
ASV_2090	0	0	0	0	0	0	0	0	0	3	0	0	0	0	4	0	3	0	0	3	0	0	0	0	0	0	0	0	0	0	0	0	0	0	125	0	0	0	0	Archaea_Crenarchaeota_Bathyarchaeia___
ASV_2154	0	0	0	0	0	0	0	0	0	0	0	0	0	0	4	0	2	0	0	0	5	0	0	0	0	0	0	0	0	48	0	45	19	0	15	0	0	0	0	Archaea_Crenarchaeota_Bathyarchaeia___
ASV_2040	0	0	0	0	0	0	0	0	0	0	0	0	2	3	15	0	9	0	3	0	3	7	0	0	0	0	0	0	0	0	15	35	45	0	0	0	0	0	0	Archaea_Crenarchaeota_Bathyarchaeia___
ASV_2141	0	6	15	70	5	9	0	8	0	5	3	0	4	2	4	0	6	0	0	0	0	0	0	0	0	0	0	0	0	0	0	0	0	0	0	0	0	0	0	Archaea_Crenarchaeota_Bathyarchaeia___
ASV_134	0	0	0	3	0	0	0	0	0	0	0	0	0	0	0	0	0	0	0	60	0	0	0	0	34	0	0	0	0	0	0	13	0	0	3	23	0	0	0	Archaea_Crenarchaeota_Bathyarchaeia___
ASV_1198	0	0	0	0	0	0	0	0	0	0	0	0	0	0	0	0	0	0	0	36	40	0	0	0	29	0	0	0	0	0	0	0	0	0	31	0	0	0	0	Archaea_Crenarchaeota_Bathyarchaeia___
ASV_1576	0	2	16	30	5	16	0	3	0	9	6	0	10	0	4	5	10	0	10	3	4	3	0	0	0	0	0	0	0	0	0	0	0	0	0	0	0	0	0	Archaea_Crenarchaeota_Bathyarchaeia___
ASV_1882	0	0	0	0	0	0	0	0	0	0	0	0	5	0	4	0	8	2	0	27	0	0	0	0	3	46	0	28	0	0	0	11	0	0	0	0	0	0	2	Archaea_Crenarchaeota_Bathyarchaeia___
ASV_1917	0	0	0	0	0	0	0	0	0	0	0	0	0	0	0	0	0	0	0	0	0	0	0	0	5	0	73	0	0	3	0	34	17	4	0	0	0	0	0	Archaea_Crenarchaeota_Bathyarchaeia___
ASV_2151	0	0	0	20	3	9	0	2	0	7	5	3	11	0	6	0	5	0	9	2	2	0	0	0	9	0	0	0	0	0	0	0	0	0	43	0	0	0	0	Archaea_Crenarchaeota_Bathyarchaeia___
ASV_2070	17	8	11	25	5	3	3	8	0	14	5	0	8	0	2	2	6	2	0	4	0	0	0	0	12	0	0	0	0	0	0	0	0	0	0	0	0	0	0	Archaea_Crenarchaeota_Bathyarchaeia___
ASV_2161	9	3	14	73	5	9	0	9	0	3	2	0	6	0	0	0	2	0	0	0	0	0	0	0	0	0	0	0	0	0	0	0	0	0	0	0	0	0	0	Archaea_Crenarchaeota_Bathyarchaeia___
ASV_1936	0	0	0	0	0	0	0	0	0	0	0	0	0	0	0	0	0	0	0	2	3	2	0	3	0	0	3	0	0	33	5	11	68	0	0	0	0	4	0	Archaea_Crenarchaeota_Bathyarchaeia___
ASV_2022	0	0	6	24	3	5	5	3	0	12	11	0	16	0	12	11	10	4	0	6	3	3	0	0	0	0	0	0	0	0	0	0	0	0	0	0	0	0	0	Archaea_Crenarchaeota_Bathyarchaeia___
ASV_2053	0	7	5	48	5	14	0	0	0	4	0	0	3	0	0	0	3	0	13	29	0	3	0	0	0	0	0	0	0	0	0	0	0	0	0	0	0	0	0	Archaea_Crenarchaeota_Bathyarchaeia___
ASV_2152	0	0	0	0	0	0	2	4	0	8	0	3	32	0	41	0	44	0	0	0	0	0	0	0	0	0	0	0	0	0	0	0	0	0	0	0	0	0	0	Archaea_Crenarchaeota_Bathyarchaeia___
ASV_2182	21	8	14	55	2	5	0	6	0	12	5	0	3	0	0	0	0	0	0	0	3	0	0	0	0	0	0	0	0	0	0	0	0	0	0	0	0	0	0	Archaea_Crenarchaeota_Bathyarchaeia___
ASV_2219	0	0	0	0	0	0	0	0	0	0	0	0	0	0	0	0	0	0	0	0	0	0	0	0	0	0	0	0	134	0	0	0	0	0	0	0	0	0	0	Archaea_Crenarchaeota_Bathyarchaeia___
ASV_1709	0	0	0	0	0	0	0	0	0	0	0	0	0	0	0	0	0	0	0	0	106	12	0	0	6	0	0	0	0	0	0	0	3	0	6	0	0	0	0	Archaea_Crenarchaeota_Bathyarchaeia___
ASV_2162	4	9	6	63	0	11	0	0	0	4	0	0	9	3	6	6	7	0	0	0	5	0	0	0	0	0	0	0	0	0	0	0	0	0	0	0	0	0	0	Archaea_Crenarchaeota_Bathyarchaeia___
ASV_2188	0	0	2	36	0	4	0	3	0	7	10	0	6	0	0	8	20	0	11	8	3	2	0	0	2	0	0	0	0	0	0	2	0	0	9	0	0	0	0	Archaea_Crenarchaeota_Bathyarchaeia___
ASV_2198	17	18	16	48	3	10	0	2	0	10	4	0	5	0	0	0	0	0	0	0	0	0	0	0	0	0	0	0	0	0	0	0	0	0	0	0	0	0	0	Archaea_Crenarchaeota_Bathyarchaeia___
ASV_2199	14	14	13	58	2	12	3	2	0	6	6	3	0	0	0	0	0	0	0	0	0	0	0	0	0	0	0	0	0	0	0	0	0	0	0	0	0	0	0	Archaea_Crenarchaeota_Bathyarchaeia___
ASV_1396	0	0	0	0	0	0	0	0	0	0	0	0	0	0	0	0	4	0	0	0	0	0	0	0	0	0	0	0	0	45	26	48	0	0	9	0	0	0	0	Archaea_Crenarchaeota_Bathyarchaeia___
ASV_1924	0	0	0	0	0	0	0	2	0	0	0	0	11	3	21	2	52	2	2	35	0	2	0	0	0	0	0	0	0	0	0	0	0	0	0	0	0	0	0	Archaea_Crenarchaeota_Bathyarchaeia___
ASV_2200	14	24	18	52	5	10	0	0	0	7	0	0	2	0	0	0	0	0	0	0	0	0	0	0	0	0	0	0	0	0	0	0	0	0	0	0	0	0	0	Archaea_Crenarchaeota_Bathyarchaeia___
ASV_2205	57	20	37	18	0	0	0	0	0	0	0	0	0	0	0	0	0	0	0	0	0	0	0	0	0	0	0	0	0	0	0	0	0	0	0	0	0	0	0	Archaea_Crenarchaeota_Bathyarchaeia___
ASV_2207	5	3	10	27	4	10	0	0	0	12	7	0	2	0	0	0	3	0	0	0	47	0	0	0	0	0	0	0	0	0	0	0	0	0	2	0	0	0	0	Archaea_Crenarchaeota_Bathyarchaeia___
ASV_2231	0	0	0	0	0	0	0	0	0	0	0	0	0	0	0	0	0	0	0	0	0	0	0	0	0	0	0	132	0	0	0	0	0	0	0	0	0	0	0	Archaea_Crenarchaeota_Bathyarchaeia___
ASV_2113	0	3	3	18	4	23	3	3	3	11	9	0	4	0	4	0	13	4	3	14	6	3	0	0	0	0	0	0	0	0	0	0	0	0	0	0	0	0	0	Archaea_Crenarchaeota_Bathyarchaeia___
ASV_2158	0	0	0	0	0	0	0	0	0	0	0	0	0	0	0	0	0	0	0	2	0	3	0	0	0	0	0	0	0	0	0	0	0	0	0	0	0	0	126	Archaea_Crenarchaeota_Bathyarchaeia___
ASV_2165	0	0	0	0	0	0	0	0	0	0	0	0	2	0	0	0	0	0	0	123	0	6	0	0	0	0	0	0	0	0	0	0	0	0	0	0	0	0	0	Archaea_Crenarchaeota_Bathyarchaeia___
ASV_2222	8	10	21	69	8	4	2	2	0	2	0	0	3	0	0	0	0	0	0	2	0	0	0	0	0	0	0	0	0	0	0	0	0	0	0	0	0	0	0	Archaea_Crenarchaeota_Bathyarchaeia___
ASV_1203	0	0	0	0	0	0	0	0	0	0	0	0	6	0	0	0	7	0	0	22	0	3	0	0	6	0	0	0	0	0	42	5	0	0	39	0	0	0	0	Archaea_Crenarchaeota_Bathyarchaeia___
ASV_2103	0	0	0	0	0	0	0	0	0	0	0	0	0	0	0	0	0	0	0	2	0	0	0	0	0	0	128	0	0	0	0	0	0	0	0	0	0	0	0	Archaea_Crenarchaeota_Bathyarchaeia___
ASV_2175	0	0	0	0	0	0	0	0	0	3	0	0	0	0	0	0	4	0	0	0	0	9	0	0	0	8	0	0	0	17	50	39	0	0	0	0	0	0	0	Archaea_Crenarchaeota_Bathyarchaeia___
ASV_2210	2	0	5	52	7	0	0	5	0	9	12	0	16	0	6	5	11	0	0	0	0	0	0	0	0	0	0	0	0	0	0	0	0	0	0	0	0	0	0	Archaea_Crenarchaeota_Bathyarchaeia___
ASV_2264	0	0	0	0	0	0	0	0	0	0	0	0	0	0	0	0	0	0	0	0	0	0	0	0	0	9	0	121	0	0	0	0	0	0	0	0	0	0	0	Archaea_Crenarchaeota_Bathyarchaeia___
ASV_2208	5	12	11	63	0	6	0	10	0	9	10	0	3	0	0	0	0	0	0	0	0	0	0	0	0	0	0	0	0	0	0	0	0	0	0	0	0	0	0	Archaea_Crenarchaeota_Bathyarchaeia___
ASV_2243	0	3	0	15	3	9	0	2	0	4	8	0	19	0	18	7	17	7	0	10	7	0	0	0	0	0	0	0	0	0	0	0	0	0	0	0	0	0	0	Archaea_Crenarchaeota_Bathyarchaeia___
ASV_2042	0	0	0	0	0	0	0	0	0	0	0	0	0	0	0	0	0	0	0	0	67	17	0	0	23	4	0	17	0	0	0	0	0	0	0	0	0	0	0	Archaea_Crenarchaeota_Bathyarchaeia___
ASV_2259	0	0	14	23	2	7	2	2	0	13	10	0	17	0	14	5	13	2	0	4	0	0	0	0	0	0	0	0	0	0	0	0	0	0	0	0	0	0	0	Archaea_Crenarchaeota_Bathyarchaeia___
ASV_2227	0	0	0	9	0	4	0	0	0	0	0	0	0	0	3	0	0	0	0	0	0	0	0	0	0	0	0	0	0	0	0	0	0	0	0	0	0	111	0	Archaea_Crenarchaeota_Bathyarchaeia___
ASV_2242	0	0	4	70	3	11	0	4	0	8	3	0	2	0	5	6	3	0	4	4	0	0	0	0	0	0	0	0	0	0	0	0	0	0	0	0	0	0	0	Archaea_Crenarchaeota_Bathyarchaeia___
ASV_2281	3	0	4	26	6	16	2	0	0	25	9	3	12	0	8	8	5	0	0	0	0	0	0	0	0	0	0	0	0	0	0	0	0	0	0	0	0	0	0	Archaea_Crenarchaeota_Bathyarchaeia___
ASV_2319	0	0	0	0	0	0	0	0	0	0	0	0	0	0	0	0	0	0	0	0	0	0	0	0	0	0	0	0	0	0	0	0	0	0	86	41	0	0	0	Archaea_Crenarchaeota_Bathyarchaeia___
ASV_2143	0	0	10	56	3	7	0	2	0	7	3	4	5	0	0	0	11	2	7	0	0	4	0	0	5	0	0	0	0	0	0	0	0	0	0	0	0	0	0	Archaea_Crenarchaeota_Bathyarchaeia___
ASV_2145	0	0	0	0	0	0	0	0	0	0	0	0	0	0	0	0	0	0	0	0	0	0	0	0	0	0	0	0	0	82	33	11	0	0	0	0	0	0	0	Archaea_Crenarchaeota_Bathyarchaeia___
ASV_2252	4	0	12	76	5	7	0	0	0	6	5	2	7	0	0	2	0	0	0	0	0	0	0	0	0	0	0	0	0	0	0	0	0	0	0	0	0	0	0	Archaea_Crenarchaeota_Bathyarchaeia___
ASV_2315	0	0	0	0	0	0	0	0	0	0	0	0	0	0	0	0	4	0	0	4	0	0	0	0	0	0	0	0	0	0	0	0	0	0	118	0	0	0	0	Archaea_Crenarchaeota_Bathyarchaeia___
ASV_1909	0	0	0	0	0	0	0	0	0	0	0	0	0	0	0	0	0	0	0	0	0	0	0	0	0	10	0	0	0	115	0	0	0	0	0	0	0	0	0	Archaea_Crenarchaeota_Bathyarchaeia___
ASV_2309	4	4	2	50	19	27	3	3	0	9	4	0	0	0	0	0	0	0	0	0	0	0	0	0	0	0	0	0	0	0	0	0	0	0	0	0	0	0	0	Archaea_Crenarchaeota_Bathyarchaeia___
ASV_2213	0	0	0	0	0	0	0	0	0	0	0	0	0	0	0	0	0	0	3	46	22	6	0	0	0	0	0	0	0	0	0	0	15	0	32	0	0	0	0	Archaea_Crenarchaeota_Bathyarchaeia___
ASV_2273	0	0	0	0	0	0	0	2	0	5	0	0	8	0	23	8	20	0	0	0	0	0	0	0	0	0	0	39	0	0	19	0	0	0	0	0	0	0	0	Archaea_Crenarchaeota_Bathyarchaeia___
ASV_2291	9	3	9	44	3	7	0	6	2	31	4	0	6	0	0	0	0	0	0	0	0	0	0	0	0	0	0	0	0	0	0	0	0	0	0	0	0	0	0	Archaea_Crenarchaeota_Bathyarchaeia___
ASV_2298	0	0	2	8	7	13	0	0	0	7	10	0	10	0	9	5	18	0	5	30	0	0	0	0	0	0	0	0	0	0	0	0	0	0	0	0	0	0	0	Archaea_Crenarchaeota_Bathyarchaeia___
ASV_2311	0	0	2	13	2	9	3	2	0	16	6	3	15	0	17	2	10	0	3	5	16	0	0	0	0	0	0	0	0	0	0	0	0	0	0	0	0	0	0	Archaea_Crenarchaeota_Bathyarchaeia___
ASV_2344	0	0	0	0	0	0	0	0	0	0	0	0	0	0	0	0	0	0	0	0	0	0	0	124	0	0	0	0	0	0	0	0	0	0	0	0	0	0	0	Archaea_Crenarchaeota_Bathyarchaeia___
ASV_2369	0	0	0	0	0	0	0	0	0	0	0	0	0	0	0	0	0	0	0	0	0	0	0	0	0	0	0	0	0	0	0	0	0	0	0	0	0	0	124	Archaea_Crenarchaeota_Bathyarchaeia___
ASV_2153	0	0	2	2	0	0	0	0	0	0	0	0	0	0	0	0	0	0	0	0	0	0	0	0	0	0	0	0	0	0	0	0	0	0	119	0	0	0	0	Archaea_Crenarchaeota_Bathyarchaeia___
ASV_2189	0	0	0	0	0	0	0	0	0	2	3	3	10	4	12	4	29	8	0	17	31	0	0	0	0	0	0	0	0	0	0	0	0	0	0	0	0	0	0	Archaea_Crenarchaeota_Bathyarchaeia___
ASV_2287	0	0	0	0	0	0	0	0	0	0	0	0	0	0	0	0	0	0	0	3	31	3	0	0	0	0	34	0	0	0	0	32	20	0	0	0	0	0	0	Archaea_Crenarchaeota_Bathyarchaeia___
ASV_335	0	0	0	0	2	0	0	0	0	2	0	0	0	0	0	0	2	0	0	3	2	0	0	0	0	31	0	78	0	0	2	0	0	0	0	0	0	0	0	Archaea_Crenarchaeota_Bathyarchaeia___
ASV_1311	0	0	0	3	0	5	0	0	0	0	3	0	3	2	4	0	2	0	9	16	23	18	0	0	16	16	0	2	0	0	0	0	0	0	0	0	0	0	0	Archaea_Crenarchaeota_Bathyarchaeia___
ASV_1630	0	0	0	0	0	0	0	0	0	0	0	0	0	0	0	0	0	0	0	0	0	0	0	0	0	34	0	88	0	0	0	0	0	0	0	0	0	0	0	Archaea_Crenarchaeota_Bathyarchaeia___
ASV_2021	5	2	0	10	2	6	0	0	0	6	4	0	4	0	2	4	4	0	6	23	0	0	0	0	6	0	0	0	0	0	38	0	0	0	0	0	0	0	0	Archaea_Crenarchaeota_Bathyarchaeia___
ASV_2043	0	0	0	0	0	0	0	0	0	0	0	0	0	0	0	0	0	0	0	0	0	0	4	0	0	0	100	0	0	12	0	2	0	0	4	0	0	0	0	Archaea_Crenarchaeota_Bathyarchaeia___
ASV_2386	0	0	0	0	0	0	0	0	0	0	0	0	0	0	0	0	0	0	0	2	0	0	0	0	0	0	0	0	0	0	0	0	0	0	117	0	0	0	3	Archaea_Crenarchaeota_Bathyarchaeia___
ASV_2409	0	0	0	0	0	0	0	0	0	0	0	0	0	0	0	0	0	0	0	0	0	0	0	0	0	0	0	0	0	0	0	0	0	0	22	0	13	0	87	Archaea_Crenarchaeota_Bathyarchaeia___
ASV_2025	0	0	0	0	0	0	0	0	0	4	2	0	0	0	0	0	0	0	0	0	0	0	0	0	0	0	0	0	0	18	82	0	15	0	0	0	0	0	0	Archaea_Crenarchaeota_Bathyarchaeia___
ASV_2064	12	7	7	52	5	6	5	8	0	7	4	0	0	0	0	3	0	0	0	0	4	0	0	0	0	0	0	0	0	0	0	0	0	0	0	0	0	0	0	Archaea_Crenarchaeota_Bathyarchaeia___
ASV_2379	0	0	0	0	0	0	0	0	0	0	0	0	0	0	0	0	0	0	0	0	0	0	0	0	0	0	0	0	0	120	0	0	0	0	0	0	0	0	0	Archaea_Crenarchaeota_Bathyarchaeia___
ASV_2389	13	8	10	71	6	6	0	0	0	4	2	0	0	0	0	0	0	0	0	0	0	0	0	0	0	0	0	0	0	0	0	0	0	0	0	0	0	0	0	Archaea_Crenarchaeota_Bathyarchaeia___
ASV_2422	0	0	0	0	0	0	0	0	0	0	0	0	0	0	0	0	0	0	0	0	0	0	10	0	0	0	0	2	0	0	0	0	2	0	77	0	4	0	25	Archaea_Crenarchaeota_Bathyarchaeia___
ASV_2066	0	3	6	41	0	5	0	0	0	0	7	0	3	0	7	10	0	4	3	2	26	2	0	0	0	0	0	0	0	0	0	0	0	0	0	0	0	0	0	Archaea_Crenarchaeota_Bathyarchaeia___
ASV_2201	0	0	0	0	0	2	3	0	0	6	7	0	12	3	9	5	29	0	0	14	18	0	0	0	0	0	0	0	0	0	0	0	0	0	11	0	0	0	0	Archaea_Crenarchaeota_Bathyarchaeia___
ASV_2351	4	6	8	49	12	12	0	5	0	6	14	0	3	0	0	0	0	0	0	0	0	0	0	0	0	0	0	0	0	0	0	0	0	0	0	0	0	0	0	Archaea_Crenarchaeota_Bathyarchaeia___
ASV_2358	0	0	0	0	0	0	0	0	0	0	2	0	3	0	0	0	2	0	2	10	35	3	0	0	0	5	0	0	0	0	0	0	0	0	55	0	0	0	0	Archaea_Crenarchaeota_Bathyarchaeia___
ASV_2399	0	4	5	31	2	14	0	6	0	14	3	0	8	0	0	5	0	5	2	13	3	2	0	0	0	0	0	0	0	0	0	0	0	0	0	0	0	0	0	Archaea_Crenarchaeota_Bathyarchaeia___
ASV_1992	0	0	0	0	0	0	0	0	0	0	0	0	0	0	0	2	14	0	4	3	3	8	0	0	5	0	0	3	0	0	0	2	3	0	69	0	0	0	0	Archaea_Crenarchaeota_Bathyarchaeia___
ASV_2300	0	0	0	0	0	0	0	0	0	0	0	0	0	0	0	0	0	0	4	7	19	7	0	0	7	0	0	0	0	0	0	0	0	0	0	0	72	0	0	Archaea_Crenarchaeota_Bathyarchaeia___
ASV_2430	0	0	4	74	8	8	3	0	0	5	0	7	2	0	5	0	0	0	0	0	0	0	0	0	0	0	0	0	0	0	0	0	0	0	0	0	0	0	0	Archaea_Crenarchaeota_Bathyarchaeia___
ASV_2432	0	0	0	4	0	3	2	5	0	13	11	0	21	0	8	2	19	0	0	6	13	0	0	0	6	0	0	0	0	0	0	3	0	0	0	0	0	0	0	Archaea_Crenarchaeota_Bathyarchaeia___
ASV_2508	0	0	0	0	0	0	0	0	0	0	0	0	0	0	0	0	0	0	0	0	0	0	0	0	0	0	0	0	0	0	0	0	0	0	116	0	0	0	0	Archaea_Crenarchaeota_Bathyarchaeia___
ASV_549	0	0	0	0	0	0	0	0	0	0	0	0	0	0	0	0	0	0	0	0	0	0	0	0	0	115	0	0	0	0	0	0	0	0	0	0	0	0	0	Archaea_Crenarchaeota_Bathyarchaeia___
ASV_1594	0	0	0	2	2	0	0	0	0	0	0	0	0	0	0	0	0	0	0	2	10	3	0	0	22	0	0	0	0	0	0	0	0	0	0	0	0	0	74	Archaea_Crenarchaeota_Bathyarchaeia___
ASV_1721	0	0	0	0	0	0	0	0	0	0	0	0	0	0	0	0	0	0	0	0	71	7	3	0	0	0	0	0	0	6	0	19	0	0	9	0	0	0	0	Archaea_Crenarchaeota_Bathyarchaeia___
ASV_2354	0	2	0	8	4	12	0	0	0	10	10	0	8	0	10	8	11	0	0	5	16	0	0	0	0	0	0	0	0	0	0	0	0	0	11	0	0	0	0	Archaea_Crenarchaeota_Bathyarchaeia___
ASV_2492	4	6	5	33	7	7	0	2	0	6	26	0	7	0	2	0	10	0	0	0	0	0	0	0	0	0	0	0	0	0	0	0	0	0	0	0	0	0	0	Archaea_Crenarchaeota_Bathyarchaeia___
ASV_97	0	0	0	9	4	5	0	4	0	13	5	0	16	4	9	0	3	0	0	4	11	2	0	0	19	0	2	0	0	0	0	0	4	0	0	0	0	0	0	Archaea_Crenarchaeota_Bathyarchaeia___
ASV_2433	0	0	0	0	0	0	0	0	0	0	0	0	0	0	0	0	0	0	0	5	0	11	0	0	0	0	0	0	0	0	0	0	0	0	0	0	0	98	0	Archaea_Crenarchaeota_Bathyarchaeia___
ASV_2450	9	4	5	40	4	8	0	4	0	9	4	3	7	0	2	0	10	0	2	3	0	0	0	0	0	0	0	0	0	0	0	0	0	0	0	0	0	0	0	Archaea_Crenarchaeota_Bathyarchaeia___
ASV_2465	0	0	0	0	0	0	0	0	0	0	0	0	0	0	0	0	0	0	0	0	0	12	0	0	2	0	0	0	0	0	0	8	92	0	0	0	0	0	0	Archaea_Crenarchaeota_Bathyarchaeia___
ASV_2473	10	9	8	64	4	6	2	0	0	9	2	0	0	0	0	0	0	0	0	0	0	0	0	0	0	0	0	0	0	0	0	0	0	0	0	0	0	0	0	Archaea_Crenarchaeota_Bathyarchaeia___
ASV_2493	3	0	2	24	9	9	0	4	4	22	7	3	12	0	7	3	5	0	0	0	0	0	0	0	0	0	0	0	0	0	0	0	0	0	0	0	0	0	0	Archaea_Crenarchaeota_Bathyarchaeia___
ASV_2520	0	0	0	0	0	0	0	0	0	0	0	0	7	5	9	4	21	4	4	27	0	0	6	0	0	0	0	0	0	0	0	0	0	0	27	0	0	0	0	Archaea_Crenarchaeota_Bathyarchaeia___
ASV_2460	0	0	0	4	0	2	0	0	0	5	0	0	5	0	5	6	21	14	0	14	0	0	0	0	0	0	0	0	0	0	0	0	0	0	37	0	0	0	0	Archaea_Crenarchaeota_Bathyarchaeia___
ASV_2340	0	0	0	0	0	0	0	0	0	0	0	0	0	0	0	0	8	0	6	90	2	6	0	0	0	0	0	0	0	0	0	0	0	0	0	0	0	0	0	Archaea_Crenarchaeota_Bathyarchaeia___
ASV_2406	0	0	0	0	0	0	0	0	0	0	0	0	0	0	0	0	3	0	0	6	13	6	0	0	0	0	0	0	0	0	0	0	0	0	0	0	37	47	0	Archaea_Crenarchaeota_Bathyarchaeia___
ASV_1561	0	0	0	7	0	0	0	0	0	0	0	0	3	0	4	0	3	0	7	14	5	2	0	0	5	0	0	0	0	0	0	0	61	0	0	0	0	0	0	Archaea_Crenarchaeota_Bathyarchaeia___
ASV_2086	0	0	2	10	0	8	0	0	0	5	0	0	12	0	7	0	4	0	0	18	0	2	0	0	0	0	0	0	0	12	3	0	0	0	28	0	0	0	0	Archaea_Crenarchaeota_Bathyarchaeia___
ASV_2523	0	0	0	0	0	0	0	0	0	0	0	0	5	0	4	4	19	0	0	79	0	0	0	0	0	0	0	0	0	0	0	0	0	0	0	0	0	0	0	Archaea_Crenarchaeota_Bathyarchaeia___
ASV_2540	0	0	0	8	0	4	0	0	0	12	0	0	8	0	24	24	15	0	0	16	0	0	0	0	0	0	0	0	0	0	0	0	0	0	0	0	0	0	0	Archaea_Crenarchaeota_Bathyarchaeia___
ASV_2570	0	0	0	0	0	0	0	0	0	2	0	0	19	2	10	7	34	13	0	22	0	2	0	0	0	0	0	0	0	0	0	0	0	0	0	0	0	0	0	Archaea_Crenarchaeota_Bathyarchaeia___
ASV_2166	0	0	0	0	0	0	0	0	0	0	0	0	0	0	0	0	0	0	0	0	0	5	0	0	0	3	0	102	0	0	0	0	0	0	0	0	0	0	0	Archaea_Crenarchaeota_Bathyarchaeia___
ASV_2284	0	0	0	3	0	4	0	0	0	3	4	2	0	0	3	0	0	0	5	6	4	3	0	0	0	0	0	0	0	0	0	0	0	0	73	0	0	0	0	Archaea_Crenarchaeota_Bathyarchaeia___
ASV_2479	0	0	0	7	2	2	0	2	0	10	3	4	22	2	26	3	15	4	0	0	8	0	0	0	0	0	0	0	0	0	0	0	0	0	0	0	0	0	0	Archaea_Crenarchaeota_Bathyarchaeia___
ASV_2565	31	11	24	40	0	2	0	0	0	0	0	2	0	0	0	0	0	0	0	0	0	0	0	0	0	0	0	0	0	0	0	0	0	0	0	0	0	0	0	Archaea_Crenarchaeota_Bathyarchaeia___
ASV_2572	0	0	0	0	0	0	0	0	0	0	0	0	0	0	0	0	2	0	0	0	0	0	0	0	0	0	0	0	0	17	76	0	0	0	15	0	0	0	0	Archaea_Crenarchaeota_Bathyarchaeia___
ASV_2596	0	0	0	0	0	0	0	0	0	0	0	0	0	0	0	0	0	0	108	0	0	0	0	0	0	0	0	2	0	0	0	0	0	0	0	0	0	0	0	Archaea_Crenarchaeota_Bathyarchaeia___
ASV_1817	0	0	0	0	0	0	0	0	0	0	0	0	0	0	0	0	0	0	0	5	80	14	0	0	10	0	0	0	0	0	0	0	0	0	0	0	0	0	0	Archaea_Crenarchaeota_Bathyarchaeia___
ASV_1891	0	0	3	0	0	3	0	0	0	5	4	4	7	0	10	0	12	2	5	48	0	6	0	0	0	0	0	0	0	0	0	0	0	0	0	0	0	0	0	Archaea_Crenarchaeota_Bathyarchaeia___
ASV_1914	0	0	0	0	0	0	0	0	0	0	2	0	0	0	3	0	4	0	7	75	2	12	0	0	2	2	0	0	0	0	0	0	0	0	0	0	0	0	0	Archaea_Crenarchaeota_Bathyarchaeia___
ASV_2144	0	0	0	9	3	0	2	0	0	2	2	0	10	0	5	0	7	0	2	8	9	7	0	0	3	0	0	11	0	0	0	0	0	0	24	0	0	0	5	Archaea_Crenarchaeota_Bathyarchaeia___
ASV_2463	0	0	0	0	0	0	0	0	0	0	0	0	0	0	3	0	0	0	0	0	0	0	0	0	0	2	0	104	0	0	0	0	0	0	0	0	0	0	0	Archaea_Crenarchaeota_Bathyarchaeia___
ASV_2475	4	9	8	31	2	3	0	3	0	8	25	0	8	2	0	0	2	2	0	2	0	0	0	0	0	0	0	0	0	0	0	0	0	0	0	0	0	0	0	Archaea_Crenarchaeota_Bathyarchaeia___
ASV_2538	0	0	4	10	0	0	0	4	2	8	4	0	5	0	0	0	4	0	2	2	0	0	0	0	0	0	0	0	0	0	0	59	0	0	0	5	0	0	0	Archaea_Crenarchaeota_Bathyarchaeia___
ASV_2555	0	0	2	37	3	6	0	0	0	11	8	0	3	0	6	0	5	2	2	0	7	0	0	0	2	0	0	0	0	0	0	0	15	0	0	0	0	0	0	Archaea_Crenarchaeota_Bathyarchaeia___
ASV_2114	0	0	0	10	0	2	2	0	0	10	12	0	9	0	9	2	8	2	4	26	6	2	0	2	2	0	0	0	0	0	0	0	0	0	0	0	0	0	0	Archaea_Crenarchaeota_Bathyarchaeia___
ASV_2359	0	0	0	0	0	0	0	0	0	0	0	0	3	0	0	4	12	0	14	66	4	5	0	0	0	0	0	0	0	0	0	0	0	0	0	0	0	0	0	Archaea_Crenarchaeota_Bathyarchaeia___
ASV_2381	0	0	0	0	0	0	0	0	0	0	0	0	0	0	0	0	0	0	0	0	0	4	0	0	0	0	104	0	0	0	0	0	0	0	0	0	0	0	0	Archaea_Crenarchaeota_Bathyarchaeia___
ASV_2400	0	0	0	0	0	0	0	2	0	0	0	3	7	0	21	5	46	0	0	8	0	3	0	0	0	0	0	10	0	0	0	3	0	0	0	0	0	0	0	Archaea_Crenarchaeota_Bathyarchaeia___
ASV_2461	0	0	0	0	0	0	0	0	0	2	0	0	6	2	2	0	5	0	0	13	0	0	0	0	0	4	0	74	0	0	0	0	0	0	0	0	0	0	0	Archaea_Crenarchaeota_Bathyarchaeia___
ASV_2527	0	0	0	0	0	0	0	0	0	0	0	0	0	0	0	0	0	0	0	0	0	0	0	0	3	0	36	0	0	62	0	3	0	4	0	0	0	0	0	Archaea_Crenarchaeota_Bathyarchaeia___
ASV_2567	0	2	0	7	0	7	0	0	0	19	9	0	12	0	25	4	13	3	7	0	0	0	0	0	0	0	0	0	0	0	0	0	0	0	0	0	0	0	0	Archaea_Crenarchaeota_Bathyarchaeia___
ASV_2610	0	0	3	32	2	4	2	5	0	9	22	0	12	0	4	5	4	0	2	0	2	0	0	0	0	0	0	0	0	0	0	0	0	0	0	0	0	0	0	Archaea_Crenarchaeota_Bathyarchaeia___
ASV_2604	4	8	6	40	2	19	3	7	0	10	5	0	0	0	0	0	0	3	0	0	0	0	0	0	0	0	0	0	0	0	0	0	0	0	0	0	0	0	0	Archaea_Crenarchaeota_Bathyarchaeia___
ASV_2617	0	0	0	0	0	0	0	0	0	0	0	0	0	0	0	0	0	0	0	18	54	13	0	0	8	0	0	4	0	0	0	0	0	0	10	0	0	0	0	Archaea_Crenarchaeota_Bathyarchaeia___
ASV_2490	4	11	7	40	10	8	2	3	0	0	2	0	4	0	0	6	4	0	0	2	0	3	0	0	0	0	0	0	0	0	0	0	0	0	0	0	0	0	0	Archaea_Crenarchaeota_Bathyarchaeia___
ASV_2554	0	0	0	3	0	3	0	5	0	14	12	0	11	0	7	0	9	4	8	7	2	0	0	0	0	0	0	0	0	0	0	4	7	0	0	0	0	10	0	Archaea_Crenarchaeota_Bathyarchaeia___
ASV_2623	2	5	2	4	0	0	0	0	0	2	0	0	0	0	0	0	0	0	2	0	0	0	0	0	0	0	0	0	0	0	0	0	0	0	89	0	0	0	0	Archaea_Crenarchaeota_Bathyarchaeia___
ASV_1953	0	0	0	0	0	0	0	0	0	0	0	0	0	0	0	0	0	0	0	0	0	74	0	0	0	0	0	31	0	0	0	0	0	0	0	0	0	0	0	Archaea_Crenarchaeota_Bathyarchaeia___
ASV_2628	0	0	0	14	3	7	0	2	0	10	15	3	6	0	13	2	7	2	4	3	8	0	0	0	0	0	0	0	0	0	0	6	0	0	0	0	0	0	0	Archaea_Crenarchaeota_Bathyarchaeia___
ASV_2641	10	14	17	58	0	3	0	3	0	0	0	0	0	0	0	0	0	0	0	0	0	0	0	0	0	0	0	0	0	0	0	0	0	0	0	0	0	0	0	Archaea_Crenarchaeota_Bathyarchaeia___
ASV_2644	2	5	5	71	2	3	0	3	0	4	0	0	0	0	0	0	0	0	0	5	0	0	0	0	5	0	0	0	0	0	0	0	0	0	0	0	0	0	0	Archaea_Crenarchaeota_Bathyarchaeia___
ASV_2670	0	0	0	0	0	0	0	0	0	0	0	0	11	0	25	11	46	2	0	10	0	0	0	0	0	0	0	0	0	0	0	0	0	0	0	0	0	0	0	Archaea_Crenarchaeota_Bathyarchaeia___
ASV_2101	0	3	0	27	3	10	0	0	0	9	0	0	5	0	6	0	9	0	12	14	4	0	0	0	2	0	0	0	0	0	0	0	0	0	0	0	0	0	0	Archaea_Crenarchaeota_Bathyarchaeia___
ASV_2622	9	2	5	51	4	10	0	2	0	10	0	2	7	0	0	0	2	0	0	0	0	0	0	0	0	0	0	0	0	0	0	0	0	0	0	0	0	0	0	Archaea_Crenarchaeota_Bathyarchaeia___
ASV_2626	0	0	0	0	0	0	0	2	0	0	3	0	18	0	0	2	77	0	2	0	0	0	0	0	0	0	0	0	0	0	0	0	0	0	0	0	0	0	0	Archaea_Crenarchaeota_Bathyarchaeia___
ASV_2642	3	4	3	24	7	5	0	3	0	3	0	0	33	0	5	5	9	0	0	0	0	0	0	0	0	0	0	0	0	0	0	0	0	0	0	0	0	0	0	Archaea_Crenarchaeota_Bathyarchaeia___
ASV_2658	15	8	9	64	4	4	0	0	0	0	0	0	0	0	0	0	0	0	0	0	0	0	0	0	0	0	0	0	0	0	0	0	0	0	0	0	0	0	0	Archaea_Crenarchaeota_Bathyarchaeia___
ASV_2687	0	0	0	0	0	0	2	2	0	23	34	0	14	0	21	0	8	0	0	0	0	0	0	0	0	0	0	0	0	0	0	0	0	0	0	0	0	0	0	Archaea_Crenarchaeota_Bathyarchaeia___
ASV_2494	2	0	11	27	4	10	0	0	0	4	6	0	8	0	5	6	5	0	0	2	0	0	0	0	0	0	0	0	0	0	0	13	0	0	0	0	0	0	0	Archaea_Crenarchaeota_Bathyarchaeia___
ASV_2497	0	2	0	25	4	10	0	2	0	10	6	0	7	0	10	0	7	0	0	7	13	0	0	0	0	0	0	0	0	0	0	0	0	0	0	0	0	0	0	Archaea_Crenarchaeota_Bathyarchaeia___
ASV_2569	0	0	0	18	4	3	0	3	0	8	11	0	4	0	4	0	8	0	9	9	17	5	0	0	0	0	0	0	0	0	0	0	0	0	0	0	0	0	0	Archaea_Crenarchaeota_Bathyarchaeia___
ASV_2680	6	8	8	39	0	9	2	8	0	16	0	0	5	0	0	0	0	0	2	0	0	0	0	0	0	0	0	0	0	0	0	0	0	0	0	0	0	0	0	Archaea_Crenarchaeota_Bathyarchaeia___
ASV_2196	0	0	0	0	0	3	0	0	0	13	0	0	6	4	21	0	55	0	0	0	0	0	0	0	0	0	0	0	0	0	0	0	0	0	0	0	0	0	0	Archaea_Crenarchaeota_Bathyarchaeia___
ASV_1648	0	0	0	2	0	0	2	0	0	6	4	0	11	0	19	0	15	3	6	14	9	4	0	0	0	0	0	0	0	0	0	7	0	0	0	0	0	0	0	Archaea_Crenarchaeota_Bathyarchaeia___
ASV_2478	0	2	0	17	4	4	2	2	0	12	5	0	7	0	13	0	15	2	3	12	0	2	0	0	0	0	0	0	0	0	0	0	0	0	0	0	0	0	0	Archaea_Crenarchaeota_Bathyarchaeia___
ASV_2522	0	0	0	0	0	0	0	0	0	0	0	0	0	0	0	0	0	0	0	2	12	3	0	0	4	0	0	0	0	0	81	0	0	0	0	0	0	0	0	Archaea_Crenarchaeota_Bathyarchaeia___
ASV_2686	0	0	0	28	3	12	5	0	0	16	0	2	13	0	7	4	5	0	2	0	5	0	0	0	0	0	0	0	0	0	0	0	0	0	0	0	0	0	0	Archaea_Crenarchaeota_Bathyarchaeia___
ASV_2745	0	0	0	0	0	0	0	0	0	0	0	0	0	0	0	0	0	0	0	0	0	0	0	0	0	0	0	0	0	0	0	0	0	0	0	0	0	0	102	Archaea_Crenarchaeota_Bathyarchaeia___
ASV_2149	2	5	0	43	6	13	0	0	0	8	0	2	3	0	3	3	2	0	3	8	0	0	0	0	0	0	0	0	0	0	0	0	0	0	0	0	0	0	0	Archaea_Crenarchaeota_Bathyarchaeia___
ASV_2187	0	0	0	7	0	4	2	0	0	7	2	0	25	0	10	0	9	2	7	7	8	2	0	0	3	0	0	3	0	0	0	0	0	0	3	0	0	0	0	Archaea_Crenarchaeota_Bathyarchaeia___
ASV_2495	0	0	0	0	0	2	0	0	0	0	0	0	2	0	0	0	2	0	0	4	0	0	0	0	0	0	0	0	0	0	0	0	91	0	0	0	0	0	0	Archaea_Crenarchaeota_Bathyarchaeia___
ASV_2592	0	0	25	32	3	9	0	0	0	0	6	0	5	0	0	0	3	0	0	0	18	0	0	0	0	0	0	0	0	0	0	0	0	0	0	0	0	0	0	Archaea_Crenarchaeota_Bathyarchaeia___
ASV_2660	6	0	3	16	0	4	0	0	0	14	4	0	8	0	9	8	4	0	0	3	11	3	0	0	0	0	0	0	0	0	0	8	0	0	0	0	0	0	0	Archaea_Crenarchaeota_Bathyarchaeia___
ASV_2678	19	12	18	38	0	7	0	2	0	5	0	0	0	0	0	0	0	0	0	0	0	0	0	0	0	0	0	0	0	0	0	0	0	0	0	0	0	0	0	Archaea_Crenarchaeota_Bathyarchaeia___
ASV_2696	22	7	13	51	0	8	0	0	0	0	0	0	0	0	0	0	0	0	0	0	0	0	0	0	0	0	0	0	0	0	0	0	0	0	0	0	0	0	0	Archaea_Crenarchaeota_Bathyarchaeia___
ASV_2593	0	0	0	0	0	2	0	0	0	4	0	0	2	0	0	2	0	0	0	3	0	0	0	0	0	0	0	0	0	0	0	7	0	0	80	0	0	0	0	Archaea_Crenarchaeota_Bathyarchaeia___
ASV_2627	0	0	4	2	2	5	4	5	0	13	0	0	16	0	14	2	8	4	11	10	0	0	0	0	0	0	0	0	0	0	0	0	0	0	0	0	0	0	0	Archaea_Crenarchaeota_Bathyarchaeia___
ASV_2682	2	0	0	16	6	6	0	2	0	7	6	0	9	0	2	2	8	0	3	2	14	0	0	0	5	0	0	5	0	0	0	0	0	0	5	0	0	0	0	Archaea_Crenarchaeota_Bathyarchaeia___
ASV_2763	0	0	0	0	0	0	0	0	0	0	0	0	0	0	0	0	0	0	0	0	0	0	0	0	0	0	0	57	0	0	0	0	43	0	0	0	0	0	0	Archaea_Crenarchaeota_Bathyarchaeia___
ASV_2764	0	0	0	0	0	0	0	0	0	0	0	0	0	0	0	0	0	0	0	0	0	0	0	0	0	0	0	0	40	0	0	0	12	0	33	0	15	0	0	Archaea_Crenarchaeota_Bathyarchaeia___
ASV_2785	0	0	0	0	0	0	0	0	0	0	0	0	0	0	0	0	0	0	0	0	0	0	0	0	0	0	0	0	0	0	100	0	0	0	0	0	0	0	0	Archaea_Crenarchaeota_Bathyarchaeia___
ASV_1767	0	5	4	43	5	6	0	0	0	6	3	0	9	0	5	3	5	2	0	3	0	0	0	0	0	0	0	0	0	0	0	0	0	0	0	0	0	0	0	Archaea_Crenarchaeota_Bathyarchaeia___
ASV_1934	0	0	0	0	0	0	0	0	0	0	0	0	0	0	2	0	11	2	0	64	4	6	0	0	4	6	0	0	0	0	0	0	0	0	0	0	0	0	0	Archaea_Crenarchaeota_Bathyarchaeia___
ASV_2714	4	2	7	63	2	9	0	5	0	4	0	0	3	0	0	0	0	0	0	0	0	0	0	0	0	0	0	0	0	0	0	0	0	0	0	0	0	0	0	Archaea_Crenarchaeota_Bathyarchaeia___
ASV_2736	0	0	0	0	0	0	0	0	0	2	0	0	21	2	42	0	29	0	3	0	0	0	0	0	0	0	0	0	0	0	0	0	0	0	0	0	0	0	0	Archaea_Crenarchaeota_Bathyarchaeia___
ASV_2749	13	5	17	61	0	0	0	0	0	3	0	0	0	0	0	0	0	0	0	0	0	0	0	0	0	0	0	0	0	0	0	0	0	0	0	0	0	0	0	Archaea_Crenarchaeota_Bathyarchaeia___
ASV_2755	0	0	0	17	7	8	4	10	0	28	10	3	3	2	3	4	0	0	0	0	0	0	0	0	0	0	0	0	0	0	0	0	0	0	0	0	0	0	0	Archaea_Crenarchaeota_Bathyarchaeia___
ASV_2770	18	21	13	44	0	0	0	0	0	0	3	0	0	0	0	0	0	0	0	0	0	0	0	0	0	0	0	0	0	0	0	0	0	0	0	0	0	0	0	Archaea_Crenarchaeota_Bathyarchaeia___
ASV_1557	0	0	0	0	0	0	0	0	0	0	0	0	0	0	0	0	0	0	0	2	0	0	0	6	0	0	0	0	0	53	19	10	8	0	0	0	0	0	0	Archaea_Crenarchaeota_Bathyarchaeia___
ASV_1759	0	0	0	0	0	0	0	0	0	0	0	0	0	0	0	0	2	0	0	7	0	0	0	0	0	0	0	0	89	0	0	0	0	0	0	0	0	0	0	Archaea_Crenarchaeota_Bathyarchaeia___
ASV_2606	0	7	11	19	3	8	0	2	0	11	0	0	3	0	0	0	4	0	5	5	0	0	2	0	0	0	0	0	0	0	0	0	6	0	12	0	0	0	0	Archaea_Crenarchaeota_Bathyarchaeia___
ASV_2668	0	0	2	2	4	4	0	0	0	4	0	3	13	0	12	9	18	0	2	4	17	0	4	0	0	0	0	0	0	0	0	0	0	0	0	0	0	0	0	Archaea_Crenarchaeota_Bathyarchaeia___
ASV_2679	9	0	6	28	3	8	3	0	0	28	7	0	0	0	2	4	0	0	0	0	0	0	0	0	0	0	0	0	0	0	0	0	0	0	0	0	0	0	0	Archaea_Crenarchaeota_Bathyarchaeia___
ASV_2709	0	0	0	0	0	0	0	0	0	0	0	0	0	0	0	0	0	0	0	0	0	0	0	0	0	24	0	0	0	0	0	0	74	0	0	0	0	0	0	Archaea_Crenarchaeota_Bathyarchaeia___
ASV_2754	0	2	0	10	2	11	5	0	0	6	5	0	8	0	6	4	13	0	0	2	14	5	0	0	5	0	0	0	0	0	0	0	0	0	0	0	0	0	0	Archaea_Crenarchaeota_Bathyarchaeia___
ASV_471	0	0	0	0	0	0	0	0	0	0	0	0	0	0	0	7	0	0	0	15	0	13	0	0	10	24	0	3	0	0	0	15	0	0	10	0	0	0	0	Archaea_Crenarchaeota_Bathyarchaeia___
ASV_1903	0	0	0	0	0	0	0	0	0	0	0	0	0	0	0	0	0	0	0	0	0	0	0	0	0	19	38	40	0	0	0	0	0	0	0	0	0	0	0	Archaea_Crenarchaeota_Bathyarchaeia___
ASV_2720	0	0	0	0	0	0	0	2	0	0	0	0	0	0	0	0	4	0	0	35	0	0	5	0	0	0	33	0	0	0	0	15	0	3	0	0	0	0	0	Archaea_Crenarchaeota_Bathyarchaeia___
ASV_2738	0	0	0	0	0	0	0	0	0	0	0	0	2	0	0	0	0	0	0	0	0	0	0	0	0	0	0	0	0	0	0	0	2	0	88	0	0	0	5	Archaea_Crenarchaeota_Bathyarchaeia___
ASV_2768	0	0	0	0	0	0	0	0	0	0	0	0	0	0	0	0	0	0	0	0	0	0	0	0	0	0	0	83	3	0	0	0	11	0	0	0	0	0	0	Archaea_Crenarchaeota_Bathyarchaeia___
ASV_2801	0	0	0	2	2	2	0	2	0	3	0	0	5	0	0	0	0	0	3	2	52	4	0	0	0	0	0	0	0	0	0	7	0	0	13	0	0	0	0	Archaea_Crenarchaeota_Bathyarchaeia___
ASV_2715	3	4	0	23	3	11	0	0	0	9	9	0	6	0	2	0	0	0	0	3	7	2	0	0	0	0	0	0	0	0	0	0	0	0	14	0	0	0	0	Archaea_Crenarchaeota_Bathyarchaeia___
ASV_2719	0	0	2	13	4	0	0	0	0	4	2	0	27	0	9	2	8	3	0	22	0	0	0	0	0	0	0	0	0	0	0	0	0	0	0	0	0	0	0	Archaea_Crenarchaeota_Bathyarchaeia___
ASV_2800	0	0	0	6	0	2	0	2	0	17	8	3	12	2	4	2	6	0	11	7	14	0	0	0	0	0	0	0	0	0	0	0	0	0	0	0	0	0	0	Archaea_Crenarchaeota_Bathyarchaeia___
ASV_2802	0	0	0	6	0	6	0	0	0	12	4	0	7	0	5	3	3	3	15	12	3	0	0	0	0	0	0	0	0	0	0	3	0	0	14	0	0	0	0	Archaea_Crenarchaeota_Bathyarchaeia___
ASV_2845	13	11	7	46	5	4	2	0	0	5	3	0	0	0	0	0	0	0	0	0	0	0	0	0	0	0	0	0	0	0	0	0	0	0	0	0	0	0	0	Archaea_Crenarchaeota_Bathyarchaeia___
ASV_1175	0	0	0	0	0	0	0	0	0	0	0	0	0	0	0	0	0	0	0	0	0	0	0	0	0	26	0	23	46	0	0	0	0	0	0	0	0	0	0	Archaea_Crenarchaeota_Bathyarchaeia___
ASV_2643	3	0	0	31	6	7	0	2	0	13	27	0	3	0	0	3	0	0	0	0	0	0	0	0	0	0	0	0	0	0	0	0	0	0	0	0	0	0	0	Archaea_Crenarchaeota_Bathyarchaeia___
ASV_2751	0	3	5	55	3	9	0	0	0	10	5	0	0	0	0	0	0	0	2	3	0	0	0	0	0	0	0	0	0	0	0	0	0	0	0	0	0	0	0	Archaea_Crenarchaeota_Bathyarchaeia___
ASV_2804	0	0	0	0	0	0	0	0	0	0	0	0	0	0	2	0	3	0	0	3	9	5	0	0	8	0	0	0	0	0	0	5	27	0	0	0	0	33	0	Archaea_Crenarchaeota_Bathyarchaeia___
ASV_2860	0	0	0	9	0	2	0	0	0	11	7	3	25	0	19	2	13	0	4	0	0	0	0	0	0	0	0	0	0	0	0	0	0	0	0	0	0	0	0	Archaea_Crenarchaeota_Bathyarchaeia___
ASV_2866	0	0	0	0	0	0	0	0	0	0	0	0	0	0	0	0	0	0	0	0	0	0	0	53	0	0	0	0	0	0	0	0	36	0	6	0	0	0	0	Archaea_Crenarchaeota_Bathyarchaeia___
ASV_2892	0	0	0	0	0	0	0	0	0	0	0	0	3	2	25	4	19	3	0	39	0	0	0	0	0	0	0	0	0	0	0	0	0	0	0	0	0	0	0	Archaea_Crenarchaeota_Bathyarchaeia___
ASV_287	0	0	0	0	0	0	0	0	0	0	0	0	0	0	0	0	0	0	2	50	0	42	0	0	0	0	0	0	0	0	0	0	0	0	0	0	0	0	0	Archaea_Crenarchaeota_Bathyarchaeia___
ASV_2056	0	0	0	6	2	2	0	0	0	5	0	0	7	0	13	0	17	0	4	28	7	3	0	0	0	0	0	0	0	0	0	0	0	0	0	0	0	0	0	Archaea_Crenarchaeota_Bathyarchaeia___
ASV_2173	0	0	5	39	0	4	5	0	0	5	4	0	7	0	0	4	8	0	0	2	4	2	0	0	0	0	0	0	0	0	0	0	0	0	5	0	0	0	0	Archaea_Crenarchaeota_Bathyarchaeia___
ASV_2297	0	0	2	20	2	10	3	4	0	10	9	0	7	2	6	0	5	0	0	0	14	0	0	0	0	0	0	0	0	0	0	0	0	0	0	0	0	0	0	Archaea_Crenarchaeota_Bathyarchaeia___
ASV_2735	0	0	0	2	0	6	2	2	0	18	13	0	12	0	7	0	2	0	5	0	20	0	0	0	0	0	0	0	0	0	5	0	0	0	0	0	0	0	0	Archaea_Crenarchaeota_Bathyarchaeia___
ASV_2879	24	11	6	46	4	3	0	0	0	0	0	0	0	0	0	0	0	0	0	0	0	0	0	0	0	0	0	0	0	0	0	0	0	0	0	0	0	0	0	Archaea_Crenarchaeota_Bathyarchaeia___
ASV_2803	0	0	0	0	0	0	0	0	0	2	0	0	0	0	0	0	0	0	0	2	7	5	0	43	3	0	0	0	0	3	3	5	15	0	2	0	0	3	0	Archaea_Crenarchaeota_Bathyarchaeia___
ASV_2913	0	0	2	19	4	12	4	0	0	6	13	0	10	0	7	0	6	0	0	0	2	4	0	0	0	0	0	0	0	0	4	0	0	0	0	0	0	0	0	Archaea_Crenarchaeota_Bathyarchaeia___
ASV_2926	0	0	0	0	0	0	0	0	0	0	0	0	0	0	0	0	0	0	0	0	0	0	0	0	0	0	0	93	0	0	0	0	0	0	0	0	0	0	0	Archaea_Crenarchaeota_Bathyarchaeia___
ASV_2216	0	0	0	0	0	0	0	0	0	0	0	0	0	0	0	0	0	0	0	11	0	0	0	0	0	69	10	0	0	0	0	0	0	0	0	2	0	0	0	Archaea_Crenarchaeota_Bathyarchaeia___
ASV_2240	2	0	0	4	0	5	4	0	0	0	3	2	8	2	2	2	19	0	11	22	4	2	0	0	0	0	0	0	0	0	0	0	0	0	0	0	0	0	0	Archaea_Crenarchaeota_Bathyarchaeia___
ASV_2721	0	0	0	2	0	0	0	0	0	7	5	0	8	0	39	0	20	0	0	0	0	5	0	0	6	0	0	0	0	0	0	0	0	0	0	0	0	0	0	Archaea_Crenarchaeota_Bathyarchaeia___
ASV_2775	0	0	0	3	0	0	0	0	0	2	11	0	3	0	2	2	9	0	2	19	3	7	0	0	2	0	0	0	0	0	0	22	0	0	5	0	0	0	0	Archaea_Crenarchaeota_Bathyarchaeia___
ASV_2835	0	0	0	0	0	0	0	0	0	0	0	0	0	0	2	0	5	0	0	0	43	4	5	0	0	0	0	0	0	0	23	4	6	0	0	0	0	0	0	Archaea_Crenarchaeota_Bathyarchaeia___
ASV_2863	0	0	0	0	0	0	0	0	0	0	0	0	0	3	3	43	32	11	0	0	0	0	0	0	0	0	0	0	0	0	0	0	0	0	0	0	0	0	0	Archaea_Crenarchaeota_Bathyarchaeia___
ASV_2880	8	0	0	26	3	13	3	0	0	12	2	4	7	0	2	0	8	0	4	0	0	0	0	0	0	0	0	0	0	0	0	0	0	0	0	0	0	0	0	Archaea_Crenarchaeota_Bathyarchaeia___
ASV_2899	0	0	0	0	0	0	0	0	0	0	0	0	0	0	0	0	0	0	0	0	0	0	0	0	0	0	0	3	0	0	0	0	89	0	0	0	0	0	0	Archaea_Crenarchaeota_Bathyarchaeia___
ASV_2595	0	0	0	0	0	0	0	0	0	0	0	0	0	0	0	0	0	0	0	0	0	2	0	0	0	0	0	0	0	0	0	9	80	0	0	0	0	0	0	Archaea_Crenarchaeota_Bathyarchaeia___
ASV_2818	0	0	0	16	0	6	3	2	0	10	7	0	9	0	11	2	11	4	4	0	6	0	0	0	0	0	0	0	0	0	0	0	0	0	0	0	0	0	0	Archaea_Crenarchaeota_Bathyarchaeia___
ASV_2889	0	0	0	6	0	5	2	0	0	12	7	2	14	0	8	8	13	11	3	0	0	0	0	0	0	0	0	0	0	0	0	0	0	0	0	0	0	0	0	Archaea_Crenarchaeota_Bathyarchaeia___
ASV_1935	0	0	0	0	0	0	0	0	0	0	0	0	0	0	0	0	0	0	0	0	0	2	0	0	0	31	0	54	0	0	0	0	0	0	0	0	0	3	0	Archaea_Crenarchaeota_Bathyarchaeia___
ASV_2024	0	0	0	24	0	2	4	0	0	7	6	0	13	2	7	4	10	3	3	0	5	0	0	0	0	0	0	0	0	0	0	0	0	0	0	0	0	0	0	Archaea_Crenarchaeota_Bathyarchaeia___
ASV_2753	0	4	5	39	0	5	0	0	0	14	2	0	10	0	6	0	0	0	0	0	0	0	0	0	5	0	0	0	0	0	0	0	0	0	0	0	0	0	0	Archaea_Crenarchaeota_Bathyarchaeia___
ASV_2883	2	4	3	16	2	12	0	0	0	17	20	2	0	0	0	2	0	0	2	0	8	0	0	0	0	0	0	0	0	0	0	0	0	0	0	0	0	0	0	Archaea_Crenarchaeota_Bathyarchaeia___
ASV_2969	0	5	4	47	4	16	0	0	0	7	5	2	0	0	0	0	0	0	0	0	0	0	0	0	0	0	0	0	0	0	0	0	0	0	0	0	0	0	0	Archaea_Crenarchaeota_Bathyarchaeia___
ASV_3004	0	0	0	0	0	0	0	0	0	0	0	0	0	0	0	0	0	0	0	0	0	0	0	0	0	0	0	0	0	0	0	0	0	0	90	0	0	0	0	Archaea_Crenarchaeota_Bathyarchaeia___
ASV_3031	0	0	0	0	0	0	0	0	0	0	0	0	0	0	0	0	0	0	0	0	0	0	0	0	0	0	0	90	0	0	0	0	0	0	0	0	0	0	0	Archaea_Crenarchaeota_Bathyarchaeia___
ASV_2087	0	0	0	14	0	12	3	0	0	6	3	0	7	0	4	5	6	0	0	5	9	0	0	0	4	0	0	0	0	0	0	0	0	0	11	0	0	0	0	Archaea_Crenarchaeota_Bathyarchaeia___
ASV_2852	0	5	5	13	4	3	0	4	0	7	7	0	2	0	0	5	2	2	9	6	15	0	0	0	0	0	0	0	0	0	0	0	0	0	0	0	0	0	0	Archaea_Crenarchaeota_Bathyarchaeia___
ASV_2853	0	2	5	51	9	4	0	0	0	0	5	0	6	0	0	2	0	5	0	0	0	0	0	0	0	0	0	0	0	0	0	0	0	0	0	0	0	0	0	Archaea_Crenarchaeota_Bathyarchaeia___
ASV_2886	0	0	0	26	7	9	0	3	0	14	0	0	6	0	6	0	5	0	4	0	4	5	0	0	0	0	0	0	0	0	0	0	0	0	0	0	0	0	0	Archaea_Crenarchaeota_Bathyarchaeia___
ASV_2888	0	0	0	17	2	5	3	0	0	12	6	0	19	0	5	0	13	0	0	3	4	0	0	0	0	0	0	0	0	0	0	0	0	0	0	0	0	0	0	Archaea_Crenarchaeota_Bathyarchaeia___
ASV_2905	5	8	5	49	0	11	0	0	0	9	0	0	0	0	0	2	0	0	0	0	0	0	0	0	0	0	0	0	0	0	0	0	0	0	0	0	0	0	0	Archaea_Crenarchaeota_Bathyarchaeia___
ASV_2954	0	0	0	0	0	0	0	0	0	0	0	0	0	0	0	2	0	0	0	8	0	0	0	0	0	0	0	0	0	0	0	0	0	0	79	0	0	0	0	Archaea_Crenarchaeota_Bathyarchaeia___
ASV_3056	0	0	0	0	0	0	0	0	0	0	0	0	0	0	0	0	0	0	0	0	0	0	0	0	0	0	0	0	0	0	0	0	0	0	0	0	0	0	89	Archaea_Crenarchaeota_Bathyarchaeia___
ASV_2225	4	11	3	17	0	4	0	3	0	6	7	0	5	0	0	0	0	0	0	11	17	0	0	0	0	0	0	0	0	0	0	0	0	0	0	0	0	0	0	Archaea_Crenarchaeota_Bathyarchaeia___
ASV_2900	0	0	0	0	0	0	0	0	0	0	0	0	0	0	0	0	0	0	0	0	0	0	0	0	0	0	0	0	0	0	0	0	3	0	56	7	0	0	22	Archaea_Crenarchaeota_Bathyarchaeia___
ASV_2953	0	0	0	2	0	0	0	0	0	17	20	2	11	0	10	4	14	0	0	2	6	0	0	0	0	0	0	0	0	0	0	0	0	0	0	0	0	0	0	Archaea_Crenarchaeota_Bathyarchaeia___
ASV_3000	0	0	0	0	0	0	0	0	0	3	11	0	7	0	8	4	19	0	16	7	13	0	0	0	0	0	0	0	0	0	0	0	0	0	0	0	0	0	0	Archaea_Crenarchaeota_Bathyarchaeia___
ASV_3073	0	0	0	0	0	0	0	0	0	0	0	0	0	0	0	0	0	0	0	0	0	0	0	88	0	0	0	0	0	0	0	0	0	0	0	0	0	0	0	Archaea_Crenarchaeota_Bathyarchaeia___
ASV_2583	0	0	0	0	0	2	0	0	0	9	3	3	21	0	5	3	13	4	4	13	2	5	0	0	0	0	0	0	0	0	0	0	0	0	0	0	0	0	0	Archaea_Crenarchaeota_Bathyarchaeia___
ASV_2630	0	0	0	0	0	0	0	0	0	0	0	0	0	0	0	0	0	0	0	0	0	19	0	0	0	68	0	0	0	0	0	0	0	0	0	0	0	0	0	Archaea_Crenarchaeota_Bathyarchaeia___
ASV_2689	0	0	0	0	0	2	0	0	0	0	0	0	4	0	0	0	4	0	3	13	2	10	0	0	0	0	0	0	0	0	0	0	0	0	49	0	0	0	0	Archaea_Crenarchaeota_Bathyarchaeia___
ASV_2704	0	0	0	0	0	0	0	0	0	7	2	0	3	0	0	0	2	0	5	7	12	9	0	0	0	0	0	0	0	0	0	40	0	0	0	0	0	0	0	Archaea_Crenarchaeota_Bathyarchaeia___
ASV_2722	0	0	0	0	0	2	0	0	0	9	0	2	0	0	0	0	5	0	0	2	4	0	0	10	2	0	0	0	0	0	0	47	0	0	4	0	0	0	0	Archaea_Crenarchaeota_Bathyarchaeia___
ASV_2917	0	0	0	0	0	0	0	0	0	0	0	0	0	0	0	0	0	0	6	4	0	0	0	0	0	0	0	0	0	0	0	0	0	0	77	0	0	0	0	Archaea_Crenarchaeota_Bathyarchaeia___
ASV_2944	0	0	3	35	0	7	0	0	0	2	3	0	3	0	4	2	0	0	0	4	24	0	0	0	0	0	0	0	0	0	0	0	0	0	0	0	0	0	0	Archaea_Crenarchaeota_Bathyarchaeia___
ASV_3002	0	0	0	0	0	0	0	0	0	0	0	0	0	0	0	0	0	0	0	0	2	0	0	0	0	0	0	0	0	0	0	0	0	0	85	0	0	0	0	Archaea_Crenarchaeota_Bathyarchaeia___
ASV_3074	0	0	0	0	0	0	0	0	0	0	0	0	0	0	0	0	0	0	0	0	0	0	0	0	0	0	0	0	0	0	0	87	0	0	0	0	0	0	0	Archaea_Crenarchaeota_Bathyarchaeia___
ASV_2541	0	0	0	9	0	2	0	0	0	2	5	0	5	0	3	0	6	0	0	13	6	2	0	9	0	0	0	0	0	0	15	7	0	0	2	0	0	0	0	Archaea_Crenarchaeota_Bathyarchaeia___
ASV_2894	0	0	0	0	0	0	0	0	0	0	0	0	0	0	0	0	0	0	0	0	0	14	2	0	34	11	0	0	0	0	0	9	0	0	16	0	0	0	0	Archaea_Crenarchaeota_Bathyarchaeia___
ASV_2948	0	0	0	0	0	2	0	0	0	2	0	2	7	0	9	0	15	2	0	47	0	0	0	0	0	0	0	0	0	0	0	0	0	0	0	0	0	0	0	Archaea_Crenarchaeota_Bathyarchaeia___
ASV_3086	3	2	4	46	2	13	0	0	0	7	4	0	5	0	0	0	0	0	0	0	0	0	0	0	0	0	0	0	0	0	0	0	0	0	0	0	0	0	0	Archaea_Crenarchaeota_Bathyarchaeia___
ASV_2851	0	0	0	10	0	5	0	0	0	5	5	0	0	0	10	0	9	0	0	5	9	4	0	0	0	0	0	0	0	0	0	0	0	0	23	0	0	0	0	Archaea_Crenarchaeota_Bathyarchaeia___
ASV_2861	0	0	0	0	0	0	0	0	0	0	0	0	0	0	2	0	2	2	0	0	10	4	0	0	14	0	0	26	0	0	0	25	0	0	0	0	0	0	0	Archaea_Crenarchaeota_Bathyarchaeia___
ASV_2997	0	2	0	33	4	5	2	2	0	5	0	0	0	0	17	5	10	0	0	0	0	0	0	0	0	0	0	0	0	0	0	0	0	0	0	0	0	0	0	Archaea_Crenarchaeota_Bathyarchaeia___
ASV_3046	0	3	4	40	0	11	0	0	0	14	2	0	7	0	0	4	0	0	0	0	0	0	0	0	0	0	0	0	0	0	0	0	0	0	0	0	0	0	0	Archaea_Crenarchaeota_Bathyarchaeia___
ASV_2362	0	0	0	0	0	0	0	0	0	0	0	0	0	0	0	0	0	0	0	0	16	5	0	16	8	0	0	0	0	0	0	0	5	0	0	3	6	25	0	Archaea_Crenarchaeota_Bathyarchaeia___
ASV_2464	0	0	0	0	0	0	0	0	0	0	0	0	0	0	0	0	3	0	0	0	49	5	0	0	22	0	0	0	0	0	0	5	0	0	0	0	0	0	0	Archaea_Crenarchaeota_Bathyarchaeia___
ASV_2756	0	0	0	0	0	0	2	0	0	4	8	0	9	0	7	2	20	0	2	0	20	0	0	0	0	0	0	0	0	0	0	0	0	0	10	0	0	0	0	Archaea_Crenarchaeota_Bathyarchaeia___
ASV_2854	0	2	0	13	3	4	0	5	0	0	0	2	9	0	2	4	9	0	0	7	19	2	0	0	0	0	0	0	0	0	0	3	0	0	0	0	0	0	0	Archaea_Crenarchaeota_Bathyarchaeia___
ASV_3045	0	4	0	21	3	10	0	2	0	3	3	0	8	0	4	5	10	0	9	2	0	0	0	0	0	0	0	0	0	0	0	0	0	0	0	0	0	0	0	Archaea_Crenarchaeota_Bathyarchaeia___
ASV_3117	0	3	2	21	2	5	0	0	0	6	10	0	8	0	4	2	3	0	2	3	10	0	0	0	0	0	0	0	0	0	0	3	0	0	0	0	0	0	0	Archaea_Crenarchaeota_Bathyarchaeia___
ASV_3180	0	0	0	0	0	0	0	0	0	0	0	0	0	0	0	0	0	0	0	2	0	0	0	0	0	5	0	0	0	0	0	77	0	0	0	0	0	0	0	Archaea_Crenarchaeota_Bathyarchaeia___
ASV_2190	0	0	0	0	0	0	0	0	0	0	0	0	0	0	3	0	4	0	0	4	0	2	0	0	0	0	0	0	0	0	0	9	7	0	54	0	0	0	0	Archaea_Crenarchaeota_Bathyarchaeia___
ASV_3063	5	0	8	21	3	13	4	0	0	0	0	0	0	0	0	0	0	2	0	0	27	0	0	0	0	0	0	0	0	0	0	0	0	0	0	0	0	0	0	Archaea_Crenarchaeota_Bathyarchaeia___
ASV_3064	0	3	2	25	0	0	0	0	0	2	6	2	7	0	3	5	5	6	9	0	8	0	0	0	0	0	0	0	0	0	0	0	0	0	0	0	0	0	0	Archaea_Crenarchaeota_Bathyarchaeia___
ASV_3176	0	0	0	0	0	0	0	0	0	0	0	0	0	0	0	0	0	0	0	0	0	0	0	0	0	0	0	0	0	0	0	0	0	0	83	0	0	0	0	Archaea_Crenarchaeota_Bathyarchaeia___
ASV_1710	0	0	0	0	0	0	0	0	0	0	0	0	0	0	0	0	0	0	0	0	27	3	0	0	3	0	9	0	0	10	0	4	10	0	0	0	0	16	0	Archaea_Crenarchaeota_Bathyarchaeia___
ASV_3003	0	0	0	0	0	0	0	0	0	0	0	0	0	0	0	0	0	0	0	7	0	35	0	0	15	0	0	23	0	0	0	0	0	0	0	0	0	0	2	Archaea_Crenarchaeota_Bathyarchaeia___
ASV_3114	0	0	7	52	0	2	0	2	0	3	0	0	9	0	0	3	4	0	0	0	0	0	0	0	0	0	0	0	0	0	0	0	0	0	0	0	0	0	0	Archaea_Crenarchaeota_Bathyarchaeia___
ASV_3118	0	0	2	0	0	2	2	4	0	5	12	0	5	0	8	4	10	0	3	6	19	0	0	0	0	0	0	0	0	0	0	0	0	0	0	0	0	0	0	Archaea_Crenarchaeota_Bathyarchaeia___
ASV_3235	0	0	0	0	0	0	0	0	0	0	0	0	0	0	0	0	0	0	0	0	0	0	0	0	0	0	0	0	0	0	0	52	30	0	0	0	0	0	0	Archaea_Crenarchaeota_Bathyarchaeia___
ASV_2312	0	0	2	21	2	5	2	0	0	10	17	0	9	0	0	0	4	0	5	4	0	0	0	0	0	0	0	0	0	0	0	0	0	0	0	0	0	0	0	Archaea_Crenarchaeota_Bathyarchaeia___
ASV_2403	0	0	0	0	0	0	0	0	0	2	0	0	0	0	0	0	0	0	0	2	0	2	0	0	0	0	0	0	0	70	0	5	0	0	0	0	0	0	0	Archaea_Crenarchaeota_Bathyarchaeia___
ASV_2998	0	0	0	2	0	0	0	3	0	0	0	0	6	0	8	0	11	6	0	16	0	3	0	0	3	0	0	0	0	0	0	3	0	0	15	0	0	0	5	Archaea_Crenarchaeota_Bathyarchaeia___
ASV_3153	0	0	0	6	0	0	0	0	0	0	0	0	4	0	5	0	0	0	0	0	2	0	0	0	0	0	0	0	0	0	0	59	0	0	5	0	0	0	0	Archaea_Crenarchaeota_Bathyarchaeia___
ASV_3162	0	0	0	0	0	0	0	0	0	0	0	0	0	0	0	0	0	0	0	0	0	0	0	0	0	0	0	47	8	0	0	0	0	0	2	0	0	0	24	Archaea_Crenarchaeota_Bathyarchaeia___
ASV_3170	2	3	8	53	4	5	0	0	0	4	0	0	2	0	0	0	0	0	0	0	0	0	0	0	0	0	0	0	0	0	0	0	0	0	0	0	0	0	0	Archaea_Crenarchaeota_Bathyarchaeia___
ASV_3192	13	11	7	12	3	4	0	0	0	6	7	0	9	0	3	0	3	0	0	3	0	0	0	0	0	0	0	0	0	0	0	0	0	0	0	0	0	0	0	Archaea_Crenarchaeota_Bathyarchaeia___
ASV_3202	0	0	2	10	3	4	0	0	0	12	8	0	26	0	6	2	6	2	0	0	0	0	0	0	0	0	0	0	0	0	0	0	0	0	0	0	0	0	0	Archaea_Crenarchaeota_Bathyarchaeia___
ASV_3231	0	0	0	0	0	0	0	0	0	0	0	0	0	0	3	0	0	0	0	0	0	2	0	57	0	0	0	0	0	0	0	0	0	0	19	0	0	0	0	Archaea_Crenarchaeota_Bathyarchaeia___
ASV_3232	0	0	0	0	0	2	0	0	0	0	0	0	0	0	0	0	0	0	0	79	0	0	0	0	0	0	0	0	0	0	0	0	0	0	0	0	0	0	0	Archaea_Crenarchaeota_Bathyarchaeia___
ASV_3238	0	0	0	0	0	0	0	0	0	0	0	0	0	0	0	0	0	0	0	2	0	0	0	0	0	0	0	0	0	0	0	0	0	0	0	0	0	0	79	Archaea_Crenarchaeota_Bathyarchaeia___
ASV_2482	0	0	0	0	0	2	0	0	0	2	0	0	4	0	3	0	0	0	3	46	3	5	0	0	3	0	0	0	0	0	0	9	0	0	0	0	0	0	0	Archaea_Crenarchaeota_Bathyarchaeia___
ASV_2757	0	0	0	3	0	0	0	0	0	3	4	0	3	0	0	0	3	0	0	3	21	2	0	0	0	0	0	0	0	0	0	0	21	0	17	0	0	0	0	Archaea_Crenarchaeota_Bathyarchaeia___
ASV_2832	0	0	0	0	2	0	0	0	0	4	0	0	8	0	8	0	14	0	5	14	12	8	0	0	5	0	0	0	0	0	0	0	0	0	0	0	0	0	0	Archaea_Crenarchaeota_Bathyarchaeia___
ASV_2898	0	0	0	0	0	0	0	0	0	0	0	0	0	0	0	0	0	0	2	41	0	0	0	0	0	0	0	0	0	0	0	16	0	15	6	0	0	0	0	Archaea_Crenarchaeota_Bathyarchaeia___
ASV_3123	0	0	0	0	0	0	0	0	0	0	0	0	0	0	0	0	0	0	0	0	0	0	0	0	2	0	0	0	0	0	0	0	78	0	0	0	0	0	0	Archaea_Crenarchaeota_Bathyarchaeia___
ASV_3138	4	0	11	43	0	7	2	0	0	6	4	0	0	0	0	0	0	0	3	0	0	0	0	0	0	0	0	0	0	0	0	0	0	0	0	0	0	0	0	Archaea_Crenarchaeota_Bathyarchaeia___
ASV_3148	0	0	0	4	5	2	0	0	0	6	7	0	10	0	14	8	18	0	0	3	3	0	0	0	0	0	0	0	0	0	0	0	0	0	0	0	0	0	0	Archaea_Crenarchaeota_Bathyarchaeia___
ASV_3177	0	0	0	0	0	0	0	0	0	0	0	0	0	0	0	0	0	0	0	0	0	0	0	0	0	0	0	0	0	0	0	0	0	0	0	0	0	80	0	Archaea_Crenarchaeota_Bathyarchaeia___
ASV_3216	4	2	0	44	4	10	0	3	0	11	2	0	0	0	0	0	0	0	0	0	0	0	0	0	0	0	0	0	0	0	0	0	0	0	0	0	0	0	0	Archaea_Crenarchaeota_Bathyarchaeia___
ASV_3218	2	3	4	43	7	7	0	0	0	11	3	0	0	0	0	0	0	0	0	0	0	0	0	0	0	0	0	0	0	0	0	0	0	0	0	0	0	0	0	Archaea_Crenarchaeota_Bathyarchaeia___
ASV_1566	0	0	0	0	0	0	0	0	0	0	0	0	0	0	0	0	0	0	0	79	0	0	0	0	0	0	0	0	0	0	0	0	0	0	0	0	0	0	0	Archaea_Crenarchaeota_Bathyarchaeia___
ASV_2033	0	0	0	10	2	4	0	0	0	4	0	0	0	0	0	6	2	0	4	45	2	0	0	0	0	0	0	0	0	0	0	0	0	0	0	0	0	0	0	Archaea_Crenarchaeota_Bathyarchaeia___
ASV_2798	0	3	8	39	2	2	2	0	0	4	2	0	8	0	2	0	3	0	2	2	0	0	0	0	0	0	0	0	0	0	0	0	0	0	0	0	0	0	0	Archaea_Crenarchaeota_Bathyarchaeia___
ASV_2999	0	0	0	0	0	0	0	0	0	0	0	0	2	0	0	0	0	0	0	3	4	9	0	0	4	0	0	0	0	0	0	0	0	0	57	0	0	0	0	Archaea_Crenarchaeota_Bathyarchaeia___
ASV_3145	0	0	5	41	4	5	0	0	0	2	2	0	7	0	0	3	5	0	0	0	5	0	0	0	0	0	0	0	0	0	0	0	0	0	0	0	0	0	0	Archaea_Crenarchaeota_Bathyarchaeia___
ASV_3173	0	2	3	18	3	10	0	4	4	13	3	0	10	0	0	0	2	0	7	0	0	0	0	0	0	0	0	0	0	0	0	0	0	0	0	0	0	0	0	Archaea_Crenarchaeota_Bathyarchaeia___
ASV_3243	9	11	11	33	5	6	2	2	0	0	0	0	0	0	0	0	0	0	0	0	0	0	0	0	0	0	0	0	0	0	0	0	0	0	0	0	0	0	0	Archaea_Crenarchaeota_Bathyarchaeia___
ASV_3258	0	0	0	0	0	0	0	3	0	2	0	0	16	0	7	3	3	4	0	41	0	0	0	0	0	0	0	0	0	0	0	0	0	0	0	0	0	0	0	Archaea_Crenarchaeota_Bathyarchaeia___
ASV_3287	0	0	0	9	0	0	2	0	0	17	5	0	13	0	19	2	10	2	0	0	0	0	0	0	0	0	0	0	0	0	0	0	0	0	0	0	0	0	0	Archaea_Crenarchaeota_Bathyarchaeia___
ASV_3296	0	0	0	0	0	0	0	0	0	0	0	0	0	0	0	0	0	0	0	12	0	0	0	0	0	0	0	0	0	0	0	11	0	0	56	0	0	0	0	Archaea_Crenarchaeota_Bathyarchaeia___
ASV_1225	0	0	0	0	0	0	0	0	0	0	0	0	0	0	0	0	0	0	0	3	0	75	0	0	0	0	0	0	0	0	0	0	0	0	0	0	0	0	0	Archaea_Crenarchaeota_Bathyarchaeia___
ASV_3066	0	2	0	18	4	6	0	0	0	7	6	0	7	0	0	3	4	0	0	9	12	0	0	0	0	0	0	0	0	0	0	0	0	0	0	0	0	0	0	Archaea_Crenarchaeota_Bathyarchaeia___
ASV_3120	0	0	4	16	0	10	0	0	0	11	3	0	11	0	7	0	0	0	5	2	9	0	0	0	0	0	0	0	0	0	0	0	0	0	0	0	0	0	0	Archaea_Crenarchaeota_Bathyarchaeia___
ASV_3149	0	0	0	18	0	0	0	0	0	7	0	0	8	0	6	0	5	0	5	6	18	0	0	0	0	0	0	0	0	0	0	5	0	0	0	0	0	0	0	Archaea_Crenarchaeota_Bathyarchaeia___
ASV_3219	0	2	0	25	2	4	0	0	0	10	0	0	5	0	2	2	0	0	6	8	10	2	0	0	0	0	0	0	0	0	0	0	0	0	0	0	0	0	0	Archaea_Crenarchaeota_Bathyarchaeia___
ASV_3249	0	2	5	21	2	17	0	2	0	0	0	0	3	0	4	0	4	0	0	18	0	0	0	0	0	0	0	0	0	0	0	0	0	0	0	0	0	0	0	Archaea_Crenarchaeota_Bathyarchaeia___
ASV_3321	0	0	0	0	0	0	0	0	0	0	0	0	0	0	5	0	0	0	0	0	0	0	0	0	0	0	0	0	0	0	0	0	73	0	0	0	0	0	0	Archaea_Crenarchaeota_Bathyarchaeia___
ASV_3334	14	14	11	23	7	2	0	0	0	7	0	0	0	0	0	0	0	0	0	0	0	0	0	0	0	0	0	0	0	0	0	0	0	0	0	0	0	0	0	Archaea_Crenarchaeota_Bathyarchaeia___
ASV_3353	0	0	0	0	0	0	0	0	0	0	0	0	0	0	0	0	0	0	0	0	0	0	0	0	0	0	0	0	0	78	0	0	0	0	0	0	0	0	0	Archaea_Crenarchaeota_Bathyarchaeia___
ASV_3116	0	0	0	26	5	0	0	0	0	4	0	0	2	0	0	0	8	0	2	0	30	0	0	0	0	0	0	0	0	0	0	0	0	0	0	0	0	0	0	Archaea_Crenarchaeota_Bathyarchaeia___
ASV_3222	0	0	0	0	0	0	0	0	0	0	0	2	6	0	0	0	5	0	0	3	5	29	0	0	2	0	0	0	0	0	0	0	0	0	12	13	0	0	0	Archaea_Crenarchaeota_Bathyarchaeia___
ASV_3225	0	0	0	2	0	0	2	0	0	11	10	3	8	0	6	0	13	0	0	9	0	2	0	0	0	7	0	0	0	0	0	4	0	0	0	0	0	0	0	Archaea_Crenarchaeota_Bathyarchaeia___
ASV_3226	0	0	0	22	8	8	0	3	0	9	2	0	4	0	7	4	3	0	0	2	5	0	0	0	0	0	0	0	0	0	0	0	0	0	0	0	0	0	0	Archaea_Crenarchaeota_Bathyarchaeia___
ASV_3234	0	0	0	0	0	0	0	0	0	0	0	0	0	0	0	0	0	0	2	0	0	0	0	0	0	0	0	75	0	0	0	0	0	0	0	0	0	0	0	Archaea_Crenarchaeota_Bathyarchaeia___
ASV_3344	0	0	5	36	5	8	0	4	0	2	0	0	7	0	0	0	4	6	0	0	0	0	0	0	0	0	0	0	0	0	0	0	0	0	0	0	0	0	0	Archaea_Crenarchaeota_Bathyarchaeia___
ASV_1657	0	0	2	8	0	5	0	0	0	4	0	0	7	2	0	0	7	2	3	6	19	4	0	0	4	0	0	0	0	0	0	0	0	0	3	0	0	0	0	Archaea_Crenarchaeota_Bathyarchaeia___
ASV_2068	0	0	0	4	0	2	2	0	0	9	3	0	5	0	7	0	2	0	0	3	11	3	0	0	0	3	0	22	0	0	0	0	0	0	0	0	0	0	0	Archaea_Crenarchaeota_Bathyarchaeia___
ASV_2398	0	2	0	25	0	3	0	0	0	0	0	0	0	0	0	0	0	0	3	0	0	0	0	0	43	0	0	0	0	0	0	0	0	0	0	0	0	0	0	Archaea_Crenarchaeota_Bathyarchaeia___
ASV_2951	0	0	0	6	2	7	2	0	0	13	12	0	5	0	7	5	6	0	2	4	0	0	0	0	5	0	0	0	0	0	0	0	0	0	0	0	0	0	0	Archaea_Crenarchaeota_Bathyarchaeia___
ASV_3144	0	0	2	18	0	7	0	0	0	2	0	0	2	0	0	0	3	0	4	7	28	0	0	0	0	0	0	0	0	0	0	0	0	0	3	0	0	0	0	Archaea_Crenarchaeota_Bathyarchaeia___
ASV_3175	0	0	0	7	0	0	0	0	0	0	0	0	0	0	0	0	0	0	0	9	0	18	0	0	7	0	35	0	0	0	0	0	0	0	0	0	0	0	0	Archaea_Crenarchaeota_Bathyarchaeia___
ASV_3247	2	4	0	23	5	4	0	2	0	9	12	3	4	0	0	0	4	2	0	0	0	2	0	0	0	0	0	0	0	0	0	0	0	0	0	0	0	0	0	Archaea_Crenarchaeota_Bathyarchaeia___
ASV_238	0	0	0	0	0	0	0	0	0	0	0	0	0	0	0	0	2	0	0	0	0	0	0	0	0	0	0	0	0	0	0	0	0	0	0	0	0	0	73	Archaea_Crenarchaeota_Bathyarchaeia___
ASV_1522	0	0	0	0	0	0	0	0	0	0	0	0	0	0	4	0	0	0	0	8	33	6	0	0	0	0	0	0	0	0	6	0	15	0	3	0	0	0	0	Archaea_Crenarchaeota_Bathyarchaeia___
ASV_1867	0	0	0	0	0	0	0	0	0	0	0	0	0	2	0	0	2	0	3	48	10	0	0	0	5	3	0	0	0	0	0	0	2	0	0	0	0	0	0	Archaea_Crenarchaeota_Bathyarchaeia___
ASV_3337	6	2	16	43	2	6	0	0	0	0	0	0	0	0	0	0	0	0	0	0	0	0	0	0	0	0	0	0	0	0	0	0	0	0	0	0	0	0	0	Archaea_Crenarchaeota_Bathyarchaeia___
ASV_3339	0	4	3	33	4	2	0	2	0	8	4	0	7	0	4	0	4	0	0	0	0	0	0	0	0	0	0	0	0	0	0	0	0	0	0	0	0	0	0	Archaea_Crenarchaeota_Bathyarchaeia___
ASV_3381	0	0	0	0	0	0	0	0	0	0	0	0	0	0	0	0	0	0	0	4	0	0	0	0	0	0	0	0	0	0	0	0	0	0	0	0	0	0	71	Archaea_Crenarchaeota_Bathyarchaeia___
ASV_3444	0	0	0	0	0	0	0	0	0	0	0	0	0	0	0	0	0	0	0	0	0	0	0	0	0	0	0	0	0	0	0	0	18	0	0	0	0	57	0	Archaea_Crenarchaeota_Bathyarchaeia___
ASV_2975	0	0	0	0	0	0	0	0	0	0	0	0	0	0	0	0	0	0	0	0	0	0	0	0	0	16	0	0	0	13	45	0	0	0	0	0	0	0	0	Archaea_Crenarchaeota_Bathyarchaeia___
ASV_3020	0	0	3	11	3	2	2	0	0	8	0	0	5	0	6	2	14	0	5	13	0	0	0	0	0	0	0	0	0	0	0	0	0	0	0	0	0	0	0	Archaea_Crenarchaeota_Bathyarchaeia___
ASV_3028	0	0	0	0	0	0	0	0	0	0	0	0	5	0	4	15	21	9	0	8	4	8	0	0	0	0	0	0	0	0	0	0	0	0	0	0	0	0	0	Archaea_Crenarchaeota_Bathyarchaeia___
ASV_3319	0	0	2	26	0	9	0	2	0	0	2	4	9	0	7	6	5	0	0	0	0	2	0	0	0	0	0	0	0	0	0	0	0	0	0	0	0	0	0	Archaea_Crenarchaeota_Bathyarchaeia___
ASV_3388	13	4	11	21	2	5	2	0	0	8	0	0	0	0	0	0	0	0	0	0	8	0	0	0	0	0	0	0	0	0	0	0	0	0	0	0	0	0	0	Archaea_Crenarchaeota_Bathyarchaeia___
ASV_3395	0	0	0	0	0	0	0	0	0	0	0	0	0	0	2	0	0	0	0	0	0	18	0	0	0	5	0	0	0	0	0	7	42	0	0	0	0	0	0	Archaea_Crenarchaeota_Bathyarchaeia___
ASV_3399	0	0	0	0	0	0	0	0	0	0	0	0	2	0	21	0	21	0	0	16	2	2	0	0	10	0	0	0	0	0	0	0	0	0	0	0	0	0	0	Archaea_Crenarchaeota_Bathyarchaeia___
ASV_1554	0	0	0	0	0	0	0	0	0	0	0	0	2	0	0	0	0	0	0	12	11	8	0	0	3	2	0	0	0	0	0	35	0	0	0	0	0	0	0	Archaea_Crenarchaeota_Bathyarchaeia___
ASV_2891	0	0	0	0	0	0	0	0	0	3	0	0	3	0	0	3	3	0	0	7	34	8	0	0	0	0	0	0	0	0	0	0	0	0	12	0	0	0	0	Archaea_Crenarchaeota_Bathyarchaeia___
ASV_3109	3	0	0	30	4	5	0	0	0	0	0	0	4	4	4	0	3	0	9	5	2	0	0	0	0	0	0	0	0	0	0	0	0	0	0	0	0	0	0	Archaea_Crenarchaeota_Bathyarchaeia___
ASV_3285	0	2	0	10	0	2	0	0	0	4	3	0	8	0	6	0	8	0	12	12	2	2	0	0	2	0	0	0	0	0	0	0	0	0	0	0	0	0	0	Archaea_Crenarchaeota_Bathyarchaeia___
ASV_3289	0	0	0	0	0	0	0	2	0	5	3	0	13	0	7	4	4	0	6	3	20	0	6	0	0	0	0	0	0	0	0	0	0	0	0	0	0	0	0	Archaea_Crenarchaeota_Bathyarchaeia___
ASV_3375	0	0	0	0	0	0	0	0	0	0	0	0	0	0	0	2	2	0	0	2	0	0	0	0	0	0	0	0	0	0	0	0	0	0	0	0	0	0	67	Archaea_Crenarchaeota_Bathyarchaeia___
ASV_3424	0	0	0	3	0	2	4	3	0	11	2	2	18	0	11	0	10	0	2	5	0	0	0	0	0	0	0	0	0	0	0	0	0	0	0	0	0	0	0	Archaea_Crenarchaeota_Bathyarchaeia___
ASV_3433	0	0	0	0	0	0	0	0	0	2	0	0	0	0	0	0	0	0	0	0	40	5	0	0	4	0	0	19	0	0	0	3	0	0	0	0	0	0	0	Archaea_Crenarchaeota_Bathyarchaeia___
ASV_3473	0	0	0	0	0	0	0	0	0	0	0	0	0	0	0	0	0	0	51	20	0	2	0	0	0	0	0	0	0	0	0	0	0	0	0	0	0	0	0	Archaea_Crenarchaeota_Bathyarchaeia___
ASV_3508	0	0	0	0	0	0	0	0	0	0	0	0	0	0	0	0	0	0	0	0	0	5	0	0	0	0	0	0	0	0	0	0	0	0	0	0	0	0	68	Archaea_Crenarchaeota_Bathyarchaeia___
ASV_3512	0	0	0	0	0	0	0	0	0	0	0	0	0	0	0	0	0	0	0	0	0	0	0	0	0	0	0	73	0	0	0	0	0	0	0	0	0	0	0	Archaea_Crenarchaeota_Bathyarchaeia___
ASV_929	0	0	0	0	0	0	0	0	0	0	0	0	0	0	0	0	0	0	0	0	31	5	0	0	0	0	0	0	0	0	0	0	0	0	0	0	0	36	0	Archaea_Crenarchaeota_Bathyarchaeia___
ASV_2616	0	0	0	0	0	0	0	0	0	0	0	0	0	0	0	0	0	0	0	12	42	18	0	0	0	0	0	0	0	0	0	0	0	0	0	0	0	0	0	Archaea_Crenarchaeota_Bathyarchaeia___
ASV_2893	0	0	0	0	0	0	0	0	0	0	0	0	0	0	0	0	0	0	0	2	0	0	0	0	0	0	0	0	0	0	0	0	0	0	0	0	70	0	0	Archaea_Crenarchaeota_Bathyarchaeia___
ASV_3070	0	0	0	0	0	0	0	0	0	0	0	0	0	0	0	0	0	0	0	3	0	0	0	0	0	0	0	0	0	0	0	0	0	0	0	0	0	0	69	Archaea_Crenarchaeota_Bathyarchaeia___
ASV_3256	0	0	0	3	0	5	3	0	0	15	3	2	8	0	8	3	12	2	0	3	5	0	0	0	0	0	0	0	0	0	0	0	0	0	0	0	0	0	0	Archaea_Crenarchaeota_Bathyarchaeia___
ASV_3397	0	0	0	0	0	0	0	0	0	7	3	0	8	0	5	18	15	3	0	13	0	0	0	0	0	0	0	0	0	0	0	0	0	0	0	0	0	0	0	Archaea_Crenarchaeota_Bathyarchaeia___
ASV_3453	7	6	11	37	6	0	0	0	0	5	0	0	0	0	0	0	0	0	0	0	0	0	0	0	0	0	0	0	0	0	0	0	0	0	0	0	0	0	0	Archaea_Crenarchaeota_Bathyarchaeia___
ASV_2717	0	2	0	3	0	0	0	0	0	0	0	0	0	0	0	0	0	0	0	55	9	2	0	0	0	0	0	0	0	0	0	0	0	0	0	0	0	0	0	Archaea_Crenarchaeota_Bathyarchaeia___
ASV_3263	0	0	0	0	0	0	0	0	0	0	0	0	2	0	0	0	0	0	0	3	0	3	0	61	2	0	0	0	0	0	0	0	0	0	0	0	0	0	0	Archaea_Crenarchaeota_Bathyarchaeia___
ASV_3421	0	0	0	23	2	11	2	4	0	16	12	0	0	0	0	0	0	0	0	0	0	0	0	0	0	0	0	0	0	0	0	0	0	0	0	0	0	0	0	Archaea_Crenarchaeota_Bathyarchaeia___
ASV_3493	0	2	0	8	0	5	2	0	0	5	11	3	15	0	7	4	6	0	0	2	0	0	0	0	0	0	0	0	0	0	0	0	0	0	0	0	0	0	0	Archaea_Crenarchaeota_Bathyarchaeia___
ASV_3495	0	0	0	3	0	0	0	0	0	6	0	0	10	0	21	0	12	0	0	6	12	0	0	0	0	0	0	0	0	0	0	0	0	0	0	0	0	0	0	Archaea_Crenarchaeota_Bathyarchaeia___
ASV_3502	0	0	0	0	0	0	0	0	0	5	3	0	0	0	0	0	0	0	0	15	0	0	0	0	2	0	0	0	0	0	0	0	0	0	45	0	0	0	0	Archaea_Crenarchaeota_Bathyarchaeia___
ASV_3585	0	0	0	0	0	0	0	0	0	0	0	0	0	0	0	0	0	0	0	0	0	0	0	0	0	0	0	70	0	0	0	0	0	0	0	0	0	0	0	Archaea_Crenarchaeota_Bathyarchaeia___
ASV_3612	0	0	0	0	0	0	0	0	0	0	0	0	0	0	0	0	0	0	0	0	0	0	0	70	0	0	0	0	0	0	0	0	0	0	0	0	0	0	0	Archaea_Crenarchaeota_Bathyarchaeia___
ASV_2988	0	5	5	22	0	6	0	0	0	8	2	2	12	0	5	0	2	0	0	0	0	0	0	0	0	0	0	0	0	0	0	0	0	0	0	0	0	0	0	Archaea_Crenarchaeota_Bathyarchaeia___
ASV_1334	0	0	0	0	0	0	0	0	0	0	0	0	0	0	0	0	0	0	0	0	0	0	0	0	0	10	0	59	0	0	0	0	0	0	0	0	0	0	0	Archaea_Crenarchaeota_Bathyarchaeia___
ASV_1960	0	0	0	0	0	0	0	0	0	0	0	0	0	0	0	0	0	0	0	0	63	3	0	0	3	0	0	0	0	0	0	0	0	0	0	0	0	0	0	Archaea_Crenarchaeota_Bathyarchaeia___
ASV_2457	0	0	0	2	0	2	0	0	0	0	0	0	0	0	2	0	5	0	0	2	30	8	0	0	2	0	0	0	0	0	0	0	0	0	16	0	0	0	0	Archaea_Crenarchaeota_Bathyarchaeia___
ASV_3072	0	0	0	0	0	0	0	0	0	0	0	0	0	0	0	0	23	4	35	0	0	7	0	0	0	0	0	0	0	0	0	0	0	0	0	0	0	0	0	Archaea_Crenarchaeota_Bathyarchaeia___
ASV_3259	0	0	0	0	0	0	0	2	0	0	0	0	0	0	0	0	0	0	9	47	0	7	0	0	4	0	0	0	0	0	0	0	0	0	0	0	0	0	0	Archaea_Crenarchaeota_Bathyarchaeia___
ASV_3336	7	8	0	21	3	8	0	0	0	4	0	0	5	0	2	2	4	0	0	5	0	0	0	0	0	0	0	0	0	0	0	0	0	0	0	0	0	0	0	Archaea_Crenarchaeota_Bathyarchaeia___
ASV_3372	0	0	2	28	2	4	0	0	0	0	4	0	6	0	0	0	0	0	0	4	17	2	0	0	0	0	0	0	0	0	0	0	0	0	0	0	0	0	0	Archaea_Crenarchaeota_Bathyarchaeia___
ASV_3392	0	0	0	16	0	8	0	0	0	5	2	0	12	0	8	0	5	5	6	0	2	0	0	0	0	0	0	0	0	0	0	0	0	0	0	0	0	0	0	Archaea_Crenarchaeota_Bathyarchaeia___
ASV_3618	0	0	0	0	0	0	0	0	0	0	0	0	0	0	0	0	0	0	0	0	0	0	0	0	0	0	0	0	0	0	0	0	0	0	0	0	0	69	0	Archaea_Crenarchaeota_Bathyarchaeia___
ASV_2155	0	0	0	0	0	0	0	0	0	0	0	0	0	0	2	0	0	0	0	59	0	7	0	0	0	0	0	0	0	0	0	0	0	0	0	0	0	0	0	Archaea_Crenarchaeota_Bathyarchaeia___
ASV_2799	0	0	0	2	0	0	0	0	0	0	0	0	0	0	0	0	0	0	3	59	0	4	0	0	0	0	0	0	0	0	0	0	0	0	0	0	0	0	0	Archaea_Crenarchaeota_Bathyarchaeia___
ASV_3398	0	0	0	0	0	2	0	0	0	7	0	0	7	0	2	2	6	0	2	0	38	0	0	0	2	0	0	0	0	0	0	0	0	0	0	0	0	0	0	Archaea_Crenarchaeota_Bathyarchaeia___
ASV_3430	0	0	0	17	7	0	0	2	0	5	2	2	10	0	8	0	7	2	0	0	3	0	0	0	3	0	0	0	0	0	0	0	0	0	0	0	0	0	0	Archaea_Crenarchaeota_Bathyarchaeia___
ASV_3501	0	0	0	0	0	0	0	0	0	0	0	0	14	0	10	0	15	0	0	0	0	0	0	0	0	0	0	0	0	0	0	29	0	0	0	0	0	0	0	Archaea_Crenarchaeota_Bathyarchaeia___
ASV_3570	2	3	9	20	2	5	3	0	0	16	0	0	4	0	0	0	0	0	0	2	2	0	0	0	0	0	0	0	0	0	0	0	0	0	0	0	0	0	0	Archaea_Crenarchaeota_Bathyarchaeia___
ASV_3608	0	0	4	21	2	10	0	0	0	10	4	0	2	0	6	0	5	0	2	2	0	0	0	0	0	0	0	0	0	0	0	0	0	0	0	0	0	0	0	Archaea_Crenarchaeota_Bathyarchaeia___
ASV_1602	0	0	0	0	0	0	0	0	0	0	0	0	0	0	0	0	0	0	0	67	0	0	0	0	0	0	0	0	0	0	0	0	0	0	0	0	0	0	0	Archaea_Crenarchaeota_Bathyarchaeia___
ASV_3497	0	0	0	10	2	7	0	2	0	3	0	0	7	2	6	4	15	4	0	2	0	0	0	0	0	0	0	3	0	0	0	0	0	0	0	0	0	0	0	Archaea_Crenarchaeota_Bathyarchaeia___
ASV_3526	6	3	0	24	3	0	2	0	0	6	23	0	0	0	0	0	0	0	0	0	0	0	0	0	0	0	0	0	0	0	0	0	0	0	0	0	0	0	0	Archaea_Crenarchaeota_Bathyarchaeia___
ASV_3538	0	2	12	32	4	2	0	0	0	0	0	0	5	0	4	2	0	0	0	0	4	0	0	0	0	0	0	0	0	0	0	0	0	0	0	0	0	0	0	Archaea_Crenarchaeota_Bathyarchaeia___
ASV_3601	0	8	5	31	0	7	0	0	0	8	0	2	2	0	0	0	0	0	2	2	0	0	0	0	0	0	0	0	0	0	0	0	0	0	0	0	0	0	0	Archaea_Crenarchaeota_Bathyarchaeia___
ASV_1121	0	0	0	0	0	0	0	0	0	0	6	0	0	0	0	3	4	0	0	0	28	3	0	0	22	0	0	0	0	0	0	0	0	0	0	0	0	0	0	Archaea_Crenarchaeota_Bathyarchaeia___
ASV_2896	0	0	0	0	0	0	0	0	0	0	0	0	0	0	0	0	0	0	0	0	0	0	0	62	0	0	0	4	0	0	0	0	0	0	0	0	0	0	0	Archaea_Crenarchaeota_Bathyarchaeia___
ASV_2942	2	3	4	11	0	3	3	0	0	2	2	0	9	0	0	0	7	0	0	8	9	3	0	0	0	0	0	0	0	0	0	0	0	0	0	0	0	0	0	Archaea_Crenarchaeota_Bathyarchaeia___
ASV_3172	0	2	0	10	5	2	0	0	0	2	0	0	0	0	0	0	3	0	3	29	10	0	0	0	0	0	0	0	0	0	0	0	0	0	0	0	0	0	0	Archaea_Crenarchaeota_Bathyarchaeia___
ASV_3550	0	0	0	0	0	0	0	0	0	0	0	0	0	0	0	0	6	0	0	60	0	0	0	0	0	0	0	0	0	0	0	0	0	0	0	0	0	0	0	Archaea_Crenarchaeota_Bathyarchaeia___
ASV_3554	0	0	0	0	0	2	0	0	0	0	0	0	3	0	0	3	5	0	2	2	4	0	0	0	2	3	0	7	0	0	0	5	28	0	0	0	0	0	0	Archaea_Crenarchaeota_Bathyarchaeia___
ASV_3572	0	4	2	49	2	0	0	0	0	4	0	0	0	0	0	3	0	0	2	0	0	0	0	0	0	0	0	0	0	0	0	0	0	0	0	0	0	0	0	Archaea_Crenarchaeota_Bathyarchaeia___
ASV_3573	0	0	0	0	0	0	0	7	0	4	4	0	5	0	2	2	3	0	4	4	28	0	0	0	0	0	0	3	0	0	0	0	0	0	0	0	0	0	0	Archaea_Crenarchaeota_Bathyarchaeia___
ASV_3626	8	9	2	22	5	0	0	5	0	7	8	0	0	0	0	0	0	0	0	0	0	0	0	0	0	0	0	0	0	0	0	0	0	0	0	0	0	0	0	Archaea_Crenarchaeota_Bathyarchaeia___
ASV_3662	0	0	0	17	0	5	0	3	0	12	8	0	6	0	3	4	2	3	3	0	0	0	0	0	0	0	0	0	0	0	0	0	0	0	0	0	0	0	0	Archaea_Crenarchaeota_Bathyarchaeia___
ASV_3700	0	0	0	0	0	0	0	0	0	0	0	0	0	0	0	0	0	0	0	0	0	0	0	0	0	0	0	0	0	0	0	0	0	0	0	0	0	0	66	Archaea_Crenarchaeota_Bathyarchaeia___
ASV_3704	0	0	0	0	0	0	0	0	0	0	0	0	0	0	0	0	0	0	0	0	0	0	0	0	0	0	61	0	0	0	0	0	0	5	0	0	0	0	0	Archaea_Crenarchaeota_Bathyarchaeia___
ASV_2338	0	0	0	0	0	0	0	0	0	3	0	0	3	0	2	2	6	2	2	34	2	6	0	0	3	0	0	0	0	0	0	0	0	0	0	0	0	0	0	Archaea_Crenarchaeota_Bathyarchaeia___
ASV_2895	0	0	0	0	0	0	0	0	0	0	0	0	0	0	0	0	2	0	0	0	61	2	0	0	0	0	0	0	0	0	0	0	0	0	0	0	0	0	0	Archaea_Crenarchaeota_Bathyarchaeia___
ASV_3468	0	0	0	7	3	2	0	0	0	2	0	0	5	0	2	0	4	0	0	8	5	2	0	0	0	0	0	0	0	0	25	0	0	0	0	0	0	0	0	Archaea_Crenarchaeota_Bathyarchaeia___
ASV_3540	0	0	3	42	0	4	0	0	0	9	0	0	0	0	0	2	0	2	3	0	0	0	0	0	0	0	0	0	0	0	0	0	0	0	0	0	0	0	0	Archaea_Crenarchaeota_Bathyarchaeia___
ASV_3578	0	0	0	0	0	0	0	0	0	5	0	2	7	0	2	0	11	3	7	19	9	0	0	0	0	0	0	0	0	0	0	0	0	0	0	0	0	0	0	Archaea_Crenarchaeota_Bathyarchaeia___
ASV_3610	0	0	0	0	0	0	0	0	0	0	0	0	0	0	0	0	0	0	0	63	0	2	0	0	0	0	0	0	0	0	0	0	0	0	0	0	0	0	0	Archaea_Crenarchaeota_Bathyarchaeia___
ASV_3670	0	0	0	0	0	0	0	0	0	0	0	0	0	0	0	0	0	0	0	0	0	0	0	0	0	0	0	0	0	0	0	0	65	0	0	0	0	0	0	Archaea_Crenarchaeota_Bathyarchaeia___
ASV_3696	0	0	3	23	0	9	2	0	0	9	0	0	2	0	6	2	7	0	0	0	2	0	0	0	0	0	0	0	0	0	0	0	0	0	0	0	0	0	0	Archaea_Crenarchaeota_Bathyarchaeia___
ASV_3773	0	0	0	0	0	0	0	0	0	0	0	0	0	0	0	0	0	0	0	0	0	0	0	0	0	0	0	0	0	0	0	0	0	0	7	0	0	0	58	Archaea_Crenarchaeota_Bathyarchaeia___
ASV_3419	3	0	0	20	3	15	0	0	0	5	0	2	10	0	0	0	0	0	2	2	2	0	0	0	0	0	0	0	0	0	0	0	0	0	0	0	0	0	0	Archaea_Crenarchaeota_Bathyarchaeia___
ASV_3525	6	8	10	24	2	5	0	0	0	7	0	0	0	0	2	0	0	0	0	0	0	0	0	0	0	0	0	0	0	0	0	0	0	0	0	0	0	0	0	Archaea_Crenarchaeota_Bathyarchaeia___
ASV_3529	4	5	3	29	0	3	0	0	0	6	2	0	8	0	0	0	2	0	2	0	0	0	0	0	0	0	0	0	0	0	0	0	0	0	0	0	0	0	0	Archaea_Crenarchaeota_Bathyarchaeia___
ASV_3581	0	0	0	0	0	0	0	0	0	0	0	0	0	0	0	0	0	0	0	5	0	7	0	0	0	0	0	0	0	0	0	0	0	0	10	0	0	42	0	Archaea_Crenarchaeota_Bathyarchaeia___
ASV_3603	0	0	4	20	0	3	0	4	0	15	0	0	11	0	3	0	0	0	0	4	0	0	0	0	0	0	0	0	0	0	0	0	0	0	0	0	0	0	0	Archaea_Crenarchaeota_Bathyarchaeia___
ASV_3764	0	0	0	0	0	0	0	0	0	0	0	0	0	0	0	0	0	0	0	5	0	8	0	0	18	0	0	22	0	0	0	11	0	0	0	0	0	0	0	Archaea_Crenarchaeota_Bathyarchaeia___
ASV_3121	0	0	0	0	0	0	0	0	0	0	0	0	0	0	15	4	20	4	0	20	0	0	0	0	0	0	0	0	0	0	0	0	0	0	0	0	0	0	0	Archaea_Crenarchaeota_Bathyarchaeia___
ASV_3602	0	0	5	12	0	10	0	0	0	6	10	2	9	0	0	5	4	0	0	0	0	0	0	0	0	0	0	0	0	0	0	0	0	0	0	0	0	0	0	Archaea_Crenarchaeota_Bathyarchaeia___
ASV_3635	0	0	0	13	0	5	2	0	0	4	9	0	5	0	0	3	0	0	2	2	18	0	0	0	0	0	0	0	0	0	0	0	0	0	0	0	0	0	0	Archaea_Crenarchaeota_Bathyarchaeia___
ASV_3686	3	0	15	24	2	2	2	0	0	2	0	0	0	0	3	0	2	2	2	0	0	0	0	0	0	0	0	0	0	0	0	0	0	0	4	0	0	0	0	Archaea_Crenarchaeota_Bathyarchaeia___
ASV_3739	0	0	0	0	0	0	0	0	0	0	0	0	0	0	0	0	0	0	0	0	0	0	0	0	0	0	0	0	0	0	0	0	0	0	63	0	0	0	0	Archaea_Crenarchaeota_Bathyarchaeia___
ASV_3756	0	0	3	20	3	9	0	0	0	13	8	0	7	0	0	0	0	0	0	0	0	0	0	0	0	0	0	0	0	0	0	0	0	0	0	0	0	0	0	Archaea_Crenarchaeota_Bathyarchaeia___
ASV_3784	0	0	0	3	0	2	0	0	0	4	4	0	3	2	5	6	10	6	5	2	11	0	0	0	0	0	0	0	0	0	0	0	0	0	0	0	0	0	0	Archaea_Crenarchaeota_Bathyarchaeia___
ASV_3604	0	0	4	11	11	5	0	2	0	8	6	0	0	0	2	0	4	0	9	0	0	0	0	0	0	0	0	0	0	0	0	0	0	0	0	0	0	0	0	Archaea_Crenarchaeota_Bathyarchaeia___
ASV_3779	0	0	0	5	2	3	3	0	0	8	3	0	8	0	17	0	13	0	0	0	0	0	0	0	0	0	0	0	0	0	0	0	0	0	0	0	0	0	0	Archaea_Crenarchaeota_Bathyarchaeia___
ASV_3833	0	0	0	0	0	0	0	0	0	0	0	0	0	0	0	0	0	0	0	0	0	0	0	0	0	0	0	62	0	0	0	0	0	0	0	0	0	0	0	Archaea_Crenarchaeota_Bathyarchaeia___
ASV_3873	0	0	0	0	0	0	0	0	0	0	0	0	0	0	0	0	0	0	0	0	0	0	0	58	0	4	0	0	0	0	0	0	0	0	0	0	0	0	0	Archaea_Crenarchaeota_Bathyarchaeia___
ASV_1174	0	0	0	0	0	0	0	0	0	0	0	0	0	0	0	0	0	0	0	40	0	21	0	0	0	0	0	0	0	0	0	0	0	0	0	0	0	0	0	Archaea_Crenarchaeota_Bathyarchaeia___
ASV_2819	0	0	0	4	0	0	0	2	0	15	0	2	6	0	9	3	12	0	2	6	0	0	0	0	0	0	0	0	0	0	0	0	0	0	0	0	0	0	0	Archaea_Crenarchaeota_Bathyarchaeia___
ASV_3534	0	0	6	10	0	4	0	0	0	2	3	0	2	0	0	0	0	0	0	0	0	0	0	0	0	0	0	0	0	0	0	0	0	0	0	0	0	34	0	Archaea_Crenarchaeota_Bathyarchaeia___
ASV_3636	0	0	2	5	0	3	0	0	0	3	0	0	8	0	9	3	11	3	0	8	6	0	0	0	0	0	0	0	0	0	0	0	0	0	0	0	0	0	0	Archaea_Crenarchaeota_Bathyarchaeia___
ASV_3693	0	0	12	20	0	6	0	0	0	5	0	0	7	0	2	2	4	3	0	0	0	0	0	0	0	0	0	0	0	0	0	0	0	0	0	0	0	0	0	Archaea_Crenarchaeota_Bathyarchaeia___
ASV_3717	5	3	4	19	0	0	0	0	2	8	0	3	2	0	4	2	4	0	0	5	0	0	0	0	0	0	0	0	0	0	0	0	0	0	0	0	0	0	0	Archaea_Crenarchaeota_Bathyarchaeia___
ASV_3733	0	0	0	0	0	0	0	0	0	0	0	0	0	0	0	0	0	0	0	0	0	0	0	0	0	0	0	34	4	0	0	0	0	0	3	0	0	0	20	Archaea_Crenarchaeota_Bathyarchaeia___
ASV_3785	0	0	0	0	0	3	0	0	0	7	0	0	14	0	24	2	6	5	0	0	0	0	0	0	0	0	0	0	0	0	0	0	0	0	0	0	0	0	0	Archaea_Crenarchaeota_Bathyarchaeia___
ASV_3818	0	0	0	16	0	5	0	0	0	14	9	0	4	0	5	0	4	0	4	0	0	0	0	0	0	0	0	0	0	0	0	0	0	0	0	0	0	0	0	Archaea_Crenarchaeota_Bathyarchaeia___
ASV_2244	0	0	0	2	0	0	0	0	0	2	0	0	5	0	0	0	3	0	4	19	3	0	0	0	0	15	0	0	0	0	7	0	0	0	0	0	0	0	0	Archaea_Crenarchaeota_Bathyarchaeia___
ASV_2724	0	0	0	0	0	0	0	0	0	0	0	0	0	0	0	0	4	0	0	38	2	13	0	0	0	3	0	0	0	0	0	0	0	0	0	0	0	0	0	Archaea_Crenarchaeota_Bathyarchaeia___
ASV_3650	0	0	7	23	0	6	0	0	0	7	0	0	6	0	4	2	5	0	0	0	0	0	0	0	0	0	0	0	0	0	0	0	0	0	0	0	0	0	0	Archaea_Crenarchaeota_Bathyarchaeia___
ASV_3722	0	0	3	15	0	2	0	0	0	9	0	0	9	0	5	3	8	0	0	0	6	0	0	0	0	0	0	0	0	0	0	0	0	0	0	0	0	0	0	Archaea_Crenarchaeota_Bathyarchaeia___
ASV_3807	3	0	5	40	4	0	0	0	0	0	0	0	0	0	0	0	0	0	0	0	8	0	0	0	0	0	0	0	0	0	0	0	0	0	0	0	0	0	0	Archaea_Crenarchaeota_Bathyarchaeia___
ASV_341	0	0	0	0	0	0	0	0	0	0	0	0	0	0	0	0	0	0	0	31	0	17	0	0	4	2	0	0	0	0	0	5	0	0	0	0	0	0	0	Archaea_Crenarchaeota_Bathyarchaeia___
ASV_3233	0	0	0	0	0	0	0	0	0	0	0	0	0	0	0	0	0	0	0	0	0	0	0	0	0	19	0	40	0	0	0	0	0	0	0	0	0	0	0	Archaea_Crenarchaeota_Bathyarchaeia___
ASV_3472	0	0	0	0	0	0	0	0	0	0	0	0	0	0	0	0	0	0	0	0	0	14	0	0	0	0	0	45	0	0	0	0	0	0	0	0	0	0	0	Archaea_Crenarchaeota_Bathyarchaeia___
ASV_3555	0	0	0	3	0	0	0	0	0	0	0	0	2	0	0	0	0	0	0	0	0	0	0	8	0	0	0	0	0	0	0	0	46	0	0	0	0	0	0	Archaea_Crenarchaeota_Bathyarchaeia___
ASV_3668	0	0	0	0	0	0	0	0	0	0	0	0	0	0	0	0	0	0	0	2	27	2	0	0	0	0	0	0	0	0	0	0	0	0	28	0	0	0	0	Archaea_Crenarchaeota_Bathyarchaeia___
ASV_3816	0	0	4	20	3	2	0	0	0	3	0	0	4	0	0	0	3	0	0	0	8	0	0	0	2	0	0	10	0	0	0	0	0	0	0	0	0	0	0	Archaea_Crenarchaeota_Bathyarchaeia___
ASV_3858	0	0	0	2	0	0	2	0	0	0	4	2	10	0	22	0	11	2	0	0	0	4	0	0	0	0	0	0	0	0	0	0	0	0	0	0	0	0	0	Archaea_Crenarchaeota_Bathyarchaeia___
ASV_3862	0	0	0	0	0	2	0	3	0	8	2	2	13	4	13	4	4	0	0	4	0	0	0	0	0	0	0	0	0	0	0	0	0	0	0	0	0	0	0	Archaea_Crenarchaeota_Bathyarchaeia___
ASV_3901	2	0	0	0	0	0	0	0	0	0	0	0	0	0	0	0	3	0	0	33	0	0	0	0	2	0	0	17	0	0	0	0	0	0	0	0	0	0	2	Archaea_Crenarchaeota_Bathyarchaeia___
ASV_3908	0	0	0	6	0	3	0	4	0	18	16	0	4	0	0	0	0	0	3	5	0	0	0	0	0	0	0	0	0	0	0	0	0	0	0	0	0	0	0	Archaea_Crenarchaeota_Bathyarchaeia___
ASV_1954	0	0	0	0	0	0	0	0	0	0	0	0	0	0	0	0	0	0	0	7	4	19	0	0	8	9	0	0	0	0	0	11	0	0	0	0	0	0	0	Archaea_Crenarchaeota_Bathyarchaeia___
ASV_3071	0	0	0	0	0	0	0	0	0	0	0	0	0	0	2	0	4	0	0	2	0	0	0	0	0	0	0	0	0	0	0	0	50	0	0	0	0	0	0	Archaea_Crenarchaeota_Bathyarchaeia___
ASV_3221	0	0	3	14	0	3	0	2	0	4	0	0	4	0	0	3	4	0	0	0	3	0	0	0	0	3	0	15	0	0	0	0	0	0	0	0	0	0	0	Archaea_Crenarchaeota_Bathyarchaeia___
ASV_3323	0	0	0	0	0	0	0	0	0	0	0	0	0	0	0	0	0	0	0	5	19	18	0	0	8	0	0	0	0	0	0	0	0	0	0	0	0	0	8	Archaea_Crenarchaeota_Bathyarchaeia___
ASV_3607	0	0	0	0	0	3	0	0	0	0	3	0	0	0	0	0	2	0	0	3	3	2	0	0	0	0	0	0	0	0	0	0	0	0	0	0	0	42	0	Archaea_Crenarchaeota_Bathyarchaeia___
ASV_3702	0	0	0	0	0	0	0	0	0	0	0	0	0	0	0	0	0	0	0	0	0	0	0	0	0	5	0	53	0	0	0	0	0	0	0	0	0	0	0	Archaea_Crenarchaeota_Bathyarchaeia___
ASV_3849	3	0	2	18	2	10	0	3	0	2	0	4	10	0	0	0	4	0	0	0	0	0	0	0	0	0	0	0	0	0	0	0	0	0	0	0	0	0	0	Archaea_Crenarchaeota_Bathyarchaeia___
ASV_3856	0	0	0	22	0	5	0	0	0	2	3	0	3	0	3	3	11	4	0	2	0	0	0	0	0	0	0	0	0	0	0	0	0	0	0	0	0	0	0	Archaea_Crenarchaeota_Bathyarchaeia___
ASV_3996	0	0	0	0	0	0	0	0	0	0	0	0	0	0	0	0	0	0	0	0	0	0	0	0	0	0	0	0	0	58	0	0	0	0	0	0	0	0	0	Archaea_Crenarchaeota_Bathyarchaeia___
ASV_3087	0	0	0	11	0	7	0	0	0	9	8	0	5	0	3	3	3	0	0	3	3	2	0	0	0	0	0	0	0	0	0	0	0	0	0	0	0	0	0	Archaea_Crenarchaeota_Bathyarchaeia___
ASV_3316	0	0	0	2	0	0	0	2	0	2	0	0	16	0	12	0	5	0	2	2	0	0	0	0	0	0	0	0	0	0	0	0	0	0	14	0	0	0	0	Archaea_Crenarchaeota_Bathyarchaeia___
ASV_3431	0	0	0	0	0	0	0	0	0	9	0	0	5	2	7	0	2	0	6	3	15	4	4	0	0	0	0	0	0	0	0	0	0	0	0	0	0	0	0	Archaea_Crenarchaeota_Bathyarchaeia___
ASV_3724	0	0	0	0	0	0	2	0	0	0	0	0	0	0	0	0	5	0	5	11	25	4	0	0	0	0	0	0	0	0	0	0	0	0	5	0	0	0	0	Archaea_Crenarchaeota_Bathyarchaeia___
ASV_3865	0	0	2	5	0	0	0	0	0	2	0	0	0	0	0	0	2	0	0	3	21	0	0	0	5	0	0	0	0	0	0	0	0	0	17	0	0	0	0	Archaea_Crenarchaeota_Bathyarchaeia___
ASV_3891	6	0	5	38	0	2	0	0	0	0	2	0	2	0	0	0	2	0	0	0	0	0	0	0	0	0	0	0	0	0	0	0	0	0	0	0	0	0	0	Archaea_Crenarchaeota_Bathyarchaeia___
ASV_3936	8	8	5	27	3	4	0	0	0	0	2	0	0	0	0	0	0	0	0	0	0	0	0	0	0	0	0	0	0	0	0	0	0	0	0	0	0	0	0	Archaea_Crenarchaeota_Bathyarchaeia___
ASV_3937	4	3	3	4	2	5	0	2	0	12	2	2	6	0	8	0	4	0	0	0	0	0	0	0	0	0	0	0	0	0	0	0	0	0	0	0	0	0	0	Archaea_Crenarchaeota_Bathyarchaeia___
ASV_3939	2	3	0	24	5	4	3	0	0	7	0	0	0	0	0	0	2	0	0	0	5	2	0	0	0	0	0	0	0	0	0	0	0	0	0	0	0	0	0	Archaea_Crenarchaeota_Bathyarchaeia___
ASV_3944	0	0	0	5	4	3	4	4	0	9	4	0	3	0	11	2	4	4	0	0	0	0	0	0	0	0	0	0	0	0	0	0	0	0	0	0	0	0	0	Archaea_Crenarchaeota_Bathyarchaeia___
ASV_3981	0	7	9	32	0	6	0	0	3	0	0	0	0	0	0	0	0	0	0	0	0	0	0	0	0	0	0	0	0	0	0	0	0	0	0	0	0	0	0	Archaea_Crenarchaeota_Bathyarchaeia___
ASV_4018	2	0	0	0	0	0	0	0	0	0	0	0	2	0	2	0	0	0	0	0	0	0	0	0	0	0	0	0	0	0	0	0	0	0	0	0	0	0	51	Archaea_Crenarchaeota_Bathyarchaeia___
ASV_4048	0	0	0	0	0	0	0	0	0	0	0	0	0	0	0	0	0	0	0	0	0	0	0	0	0	0	0	0	0	0	0	0	0	0	0	0	0	57	0	Archaea_Crenarchaeota_Bathyarchaeia___
ASV_1431	0	0	0	0	0	0	0	0	0	0	0	0	0	0	0	0	0	0	2	14	0	9	0	0	0	0	0	0	0	0	0	0	0	0	31	0	0	0	0	Archaea_Crenarchaeota_Bathyarchaeia___
ASV_2285	0	0	0	0	0	0	3	0	0	0	0	0	3	0	3	0	0	0	0	23	0	3	0	0	0	0	0	0	0	0	15	3	3	0	0	0	0	0	0	Archaea_Crenarchaeota_Bathyarchaeia___
ASV_2468	0	0	0	0	0	0	0	0	0	0	0	0	0	0	0	0	0	0	0	0	0	0	0	0	0	38	0	18	0	0	0	0	0	0	0	0	0	0	0	Archaea_Crenarchaeota_Bathyarchaeia___
ASV_3688	0	3	0	15	0	0	0	0	0	2	0	0	4	0	0	0	0	0	2	5	8	5	3	0	2	0	0	5	0	0	0	2	0	0	0	0	0	0	0	Archaea_Crenarchaeota_Bathyarchaeia___
ASV_3698	0	0	0	0	0	0	0	0	0	0	2	0	7	0	6	0	18	3	0	5	0	4	0	0	0	0	0	0	0	0	0	11	0	0	0	0	0	0	0	Archaea_Crenarchaeota_Bathyarchaeia___
ASV_3861	0	0	3	30	7	2	0	2	0	4	2	0	2	0	0	0	0	0	2	2	0	0	0	0	0	0	0	0	0	0	0	0	0	0	0	0	0	0	0	Archaea_Crenarchaeota_Bathyarchaeia___
ASV_3979	2	0	5	29	4	5	0	2	0	9	0	0	0	0	0	0	0	0	0	0	0	0	0	0	0	0	0	0	0	0	0	0	0	0	0	0	0	0	0	Archaea_Crenarchaeota_Bathyarchaeia___
ASV_3983	0	0	0	2	0	2	6	2	0	15	6	0	5	0	5	0	7	0	3	0	3	0	0	0	0	0	0	0	0	0	0	0	0	0	0	0	0	0	0	Archaea_Crenarchaeota_Bathyarchaeia___
ASV_4028	0	0	0	0	0	0	0	5	0	9	0	0	8	0	11	5	18	0	0	0	0	0	0	0	0	0	0	0	0	0	0	0	0	0	0	0	0	0	0	Archaea_Crenarchaeota_Bathyarchaeia___
ASV_4038	0	0	0	0	0	0	0	0	0	0	0	0	0	0	0	0	0	0	0	0	0	0	0	0	0	0	0	0	56	0	0	0	0	0	0	0	0	0	0	Archaea_Crenarchaeota_Bathyarchaeia___
ASV_4087	5	8	5	30	2	4	0	2	0	0	0	0	0	0	0	0	0	0	0	0	0	0	0	0	0	0	0	0	0	0	0	0	0	0	0	0	0	0	0	Archaea_Crenarchaeota_Bathyarchaeia___
ASV_1069	0	0	0	0	2	0	0	0	0	0	2	0	0	0	0	0	0	0	0	0	0	0	3	0	48	0	0	0	0	0	0	0	0	0	0	0	0	0	0	Archaea_Crenarchaeota_Bathyarchaeia___
ASV_1449	0	0	0	0	0	0	0	0	0	0	0	0	0	0	0	0	0	0	0	13	0	0	0	0	0	28	0	14	0	0	0	0	0	0	0	0	0	0	0	Archaea_Crenarchaeota_Bathyarchaeia___
ASV_1818	0	0	0	0	0	0	0	0	0	0	0	0	2	0	2	0	6	0	0	11	0	34	0	0	0	0	0	0	0	0	0	0	0	0	0	0	0	0	0	Archaea_Crenarchaeota_Bathyarchaeia___
ASV_2772	0	0	0	23	0	2	0	2	0	7	0	0	0	0	0	0	0	0	0	2	0	4	0	0	0	0	0	0	0	0	0	0	0	0	0	0	0	0	15	Archaea_Crenarchaeota_Bathyarchaeia___
ASV_3536	0	0	0	15	2	4	0	0	0	4	0	0	0	0	2	0	3	0	7	9	3	4	0	0	2	0	0	0	0	0	0	0	0	0	0	0	0	0	0	Archaea_Crenarchaeota_Bathyarchaeia___
ASV_3689	0	8	5	16	0	0	0	0	0	0	4	0	3	0	0	0	0	0	4	2	10	0	0	0	3	0	0	0	0	0	0	0	0	0	0	0	0	0	0	Archaea_Crenarchaeota_Bathyarchaeia___
ASV_3763	0	0	0	0	0	0	0	0	0	0	0	0	0	0	0	0	0	0	0	0	0	0	0	0	0	0	0	0	0	40	0	0	0	15	0	0	0	0	0	Archaea_Crenarchaeota_Bathyarchaeia___
ASV_3890	7	2	5	23	2	3	0	0	0	5	3	2	3	0	0	0	0	0	0	0	0	0	0	0	0	0	0	0	0	0	0	0	0	0	0	0	0	0	0	Archaea_Crenarchaeota_Bathyarchaeia___
ASV_3912	0	0	3	25	0	3	0	0	0	0	2	0	0	0	7	7	4	2	2	0	0	0	0	0	0	0	0	0	0	0	0	0	0	0	0	0	0	0	0	Archaea_Crenarchaeota_Bathyarchaeia___
ASV_3938	4	2	2	10	2	4	0	0	0	3	0	0	5	0	0	2	2	0	0	0	13	3	0	0	0	0	0	0	0	0	0	3	0	0	0	0	0	0	0	Archaea_Crenarchaeota_Bathyarchaeia___
ASV_3943	0	0	0	3	0	2	0	0	0	0	0	0	3	0	0	0	0	0	0	3	0	0	0	0	0	0	0	0	0	0	0	0	0	0	44	0	0	0	0	Archaea_Crenarchaeota_Bathyarchaeia___
ASV_3992	0	0	0	0	0	0	0	0	0	0	0	0	0	0	0	0	2	0	0	0	0	0	0	0	0	0	0	0	0	0	0	0	0	0	0	0	53	0	0	Archaea_Crenarchaeota_Bathyarchaeia___
ASV_4033	0	0	6	36	0	3	0	2	0	0	0	0	5	0	0	0	3	0	0	0	0	0	0	0	0	0	0	0	0	0	0	0	0	0	0	0	0	0	0	Archaea_Crenarchaeota_Bathyarchaeia___
ASV_4057	9	8	9	26	0	3	0	0	0	0	0	0	0	0	0	0	0	0	0	0	0	0	0	0	0	0	0	0	0	0	0	0	0	0	0	0	0	0	0	Archaea_Crenarchaeota_Bathyarchaeia___
ASV_4069	0	0	0	4	0	0	0	3	0	7	0	0	13	2	8	0	18	0	0	0	0	0	0	0	0	0	0	0	0	0	0	0	0	0	0	0	0	0	0	Archaea_Crenarchaeota_Bathyarchaeia___
ASV_4085	10	6	4	28	0	2	0	3	0	2	0	0	0	0	0	0	0	0	0	0	0	0	0	0	0	0	0	0	0	0	0	0	0	0	0	0	0	0	0	Archaea_Crenarchaeota_Bathyarchaeia___
ASV_4104	0	0	0	0	0	0	0	0	0	0	0	0	0	0	0	0	0	0	0	0	0	7	0	0	0	0	0	0	0	0	0	21	27	0	0	0	0	0	0	Archaea_Crenarchaeota_Bathyarchaeia___
ASV_1217	0	0	0	0	0	0	0	0	0	0	0	0	0	0	3	0	0	0	0	4	0	0	0	0	0	28	0	19	0	0	0	0	0	0	0	0	0	0	0	Archaea_Crenarchaeota_Bathyarchaeia___
ASV_3314	0	2	0	3	3	2	0	0	0	9	0	0	3	0	0	5	2	7	4	8	6	0	0	0	0	0	0	0	0	0	0	0	0	0	0	0	0	0	0	Archaea_Crenarchaeota_Bathyarchaeia___
ASV_3373	0	0	0	0	0	0	0	0	0	9	0	0	11	0	18	3	9	2	0	0	0	2	0	0	0	0	0	0	0	0	0	0	0	0	0	0	0	0	0	Archaea_Crenarchaeota_Bathyarchaeia___
ASV_3494	0	0	0	0	0	3	0	0	0	0	2	0	0	0	0	0	0	0	2	21	14	5	0	0	7	0	0	0	0	0	0	0	0	0	0	0	0	0	0	Archaea_Crenarchaeota_Bathyarchaeia___
ASV_3571	0	0	7	19	0	3	0	0	0	0	5	0	6	0	2	0	0	2	2	6	0	0	0	0	2	0	0	0	0	0	0	0	0	0	0	0	0	0	0	Archaea_Crenarchaeota_Bathyarchaeia___
ASV_3660	0	0	0	23	0	9	0	0	0	5	8	0	3	0	2	0	0	0	2	0	2	0	0	0	0	0	0	0	0	0	0	0	0	0	0	0	0	0	0	Archaea_Crenarchaeota_Bathyarchaeia___
ASV_3758	0	0	0	3	0	2	0	0	0	4	0	0	2	0	2	0	19	0	2	20	0	0	0	0	0	0	0	0	0	0	0	0	0	0	0	0	0	0	0	Archaea_Crenarchaeota_Bathyarchaeia___
ASV_3765	0	0	0	0	0	0	0	0	0	0	0	0	0	0	0	0	0	0	0	4	0	6	0	0	5	0	0	0	0	0	0	0	0	0	39	0	0	0	0	Archaea_Crenarchaeota_Bathyarchaeia___
ASV_3787	0	0	0	6	3	0	0	0	0	0	0	0	0	0	0	0	0	0	0	23	2	6	0	0	14	0	0	0	0	0	0	0	0	0	0	0	0	0	0	Archaea_Crenarchaeota_Bathyarchaeia___
ASV_3868	0	0	0	0	0	0	0	0	0	2	0	0	0	0	0	2	7	0	8	31	0	4	0	0	0	0	0	0	0	0	0	0	0	0	0	0	0	0	0	Archaea_Crenarchaeota_Bathyarchaeia___
ASV_3940	0	0	0	22	0	15	0	0	0	9	0	0	6	0	0	2	0	0	0	0	0	0	0	0	0	0	0	0	0	0	0	0	0	0	0	0	0	0	0	Archaea_Crenarchaeota_Bathyarchaeia___
ASV_3990	0	0	0	8	6	7	0	0	0	2	0	0	5	0	10	0	3	0	0	0	8	0	5	0	0	0	0	0	0	0	0	0	0	0	0	0	0	0	0	Archaea_Crenarchaeota_Bathyarchaeia___
ASV_4106	0	0	0	0	0	0	0	0	0	0	0	0	0	0	0	0	0	0	2	0	0	0	0	0	0	0	0	0	0	0	52	0	0	0	0	0	0	0	0	Archaea_Crenarchaeota_Bathyarchaeia___
ASV_4159	0	0	0	0	0	0	0	0	0	0	0	0	0	0	0	0	0	0	0	0	0	0	0	0	0	5	18	31	0	0	0	0	0	0	0	0	0	0	0	Archaea_Crenarchaeota_Bathyarchaeia___
ASV_4212	0	0	0	0	0	0	0	0	0	0	0	0	0	0	0	0	0	0	0	0	0	0	0	0	0	0	0	0	0	0	0	0	54	0	0	0	0	0	0	Archaea_Crenarchaeota_Bathyarchaeia___
ASV_1250	0	0	0	0	0	0	0	0	0	0	0	0	0	0	0	0	2	0	2	7	4	8	0	0	6	0	0	0	0	0	8	0	0	0	0	0	0	16	0	Archaea_Crenarchaeota_Bathyarchaeia___
ASV_3291	0	0	0	2	3	0	0	0	0	0	0	0	0	0	0	2	0	0	0	10	9	0	0	0	0	0	0	0	0	3	20	0	0	0	4	0	0	0	0	Archaea_Crenarchaeota_Bathyarchaeia___
ASV_4068	0	0	0	4	0	0	0	0	0	0	3	0	10	0	13	3	20	0	0	0	0	0	0	0	0	0	0	0	0	0	0	0	0	0	0	0	0	0	0	Archaea_Crenarchaeota_Bathyarchaeia___
ASV_4149	0	2	4	18	2	3	0	0	0	13	2	0	3	0	3	0	0	0	3	0	0	0	0	0	0	0	0	0	0	0	0	0	0	0	0	0	0	0	0	Archaea_Crenarchaeota_Bathyarchaeia___
ASV_4262	0	0	0	0	0	0	0	0	0	0	0	0	0	0	0	0	0	0	0	0	0	0	0	0	0	0	0	0	0	0	0	0	0	0	0	0	0	53	0	Archaea_Crenarchaeota_Bathyarchaeia___
ASV_386	0	0	0	0	0	0	0	0	0	0	0	0	0	0	0	0	0	0	0	0	0	0	0	0	0	34	0	18	0	0	0	0	0	0	0	0	0	0	0	Archaea_Crenarchaeota_Bathyarchaeia___
ASV_2228	0	0	0	0	0	0	0	0	0	0	0	0	0	0	0	0	0	0	0	3	0	0	0	0	0	8	0	0	0	41	0	0	0	0	0	0	0	0	0	Archaea_Crenarchaeota_Bathyarchaeia___
ASV_3947	0	0	0	0	0	0	0	0	0	0	0	0	0	0	0	0	0	0	0	0	0	0	0	0	0	0	0	0	0	0	0	0	0	0	0	0	0	52	0	Archaea_Crenarchaeota_Bathyarchaeia___
ASV_4040	0	0	0	0	0	0	0	0	0	0	0	0	0	0	0	0	0	0	0	0	34	13	0	0	0	5	0	0	0	0	0	0	0	0	0	0	0	0	0	Archaea_Crenarchaeota_Bathyarchaeia___
ASV_4060	0	0	3	21	3	12	0	0	0	3	0	0	4	0	2	2	0	2	0	0	0	0	0	0	0	0	0	0	0	0	0	0	0	0	0	0	0	0	0	Archaea_Crenarchaeota_Bathyarchaeia___
ASV_4124	12	18	10	6	0	0	0	0	0	2	2	0	2	0	0	0	0	0	0	0	0	0	0	0	0	0	0	0	0	0	0	0	0	0	0	0	0	0	0	Archaea_Crenarchaeota_Bathyarchaeia___
ASV_4127	6	10	10	20	3	3	0	0	0	0	0	0	0	0	0	0	0	0	0	0	0	0	0	0	0	0	0	0	0	0	0	0	0	0	0	0	0	0	0	Archaea_Crenarchaeota_Bathyarchaeia___
ASV_4182	4	7	0	27	3	9	0	0	0	0	0	2	0	0	0	0	0	0	0	0	0	0	0	0	0	0	0	0	0	0	0	0	0	0	0	0	0	0	0	Archaea_Crenarchaeota_Bathyarchaeia___
ASV_4186	2	0	0	14	3	4	0	2	0	6	2	0	2	0	5	0	3	0	2	3	4	0	0	0	0	0	0	0	0	0	0	0	0	0	0	0	0	0	0	Archaea_Crenarchaeota_Bathyarchaeia___
ASV_4260	0	0	0	0	0	0	0	0	0	0	0	0	0	0	0	0	0	0	0	0	0	0	0	0	0	0	0	0	0	0	0	52	0	0	0	0	0	0	0	Archaea_Crenarchaeota_Bathyarchaeia___
ASV_1892	0	0	0	3	0	4	0	2	0	11	2	0	4	0	2	0	6	0	3	7	0	0	0	0	0	0	0	0	0	0	0	2	0	0	5	0	0	0	0	Archaea_Crenarchaeota_Bathyarchaeia___
ASV_2483	0	0	0	0	0	0	0	0	0	2	2	0	5	0	8	2	7	0	0	0	8	7	0	0	0	0	0	0	0	0	0	6	0	0	4	0	0	0	0	Archaea_Crenarchaeota_Bathyarchaeia___
ASV_3822	0	0	0	0	0	0	0	0	0	0	0	0	0	0	4	0	0	0	0	6	0	0	0	0	0	0	0	0	0	0	0	0	41	0	0	0	0	0	0	Archaea_Crenarchaeota_Bathyarchaeia___
ASV_4086	8	5	3	11	3	0	0	0	0	5	11	0	3	0	0	0	0	0	0	0	0	0	0	0	0	0	0	2	0	0	0	0	0	0	0	0	0	0	0	Archaea_Crenarchaeota_Bathyarchaeia___
ASV_4205	0	0	0	0	0	0	0	0	0	0	0	0	6	0	3	0	24	0	12	4	0	0	0	0	0	0	0	0	0	0	0	2	0	0	0	0	0	0	0	Archaea_Crenarchaeota_Bathyarchaeia___
ASV_4360	0	0	0	0	0	0	0	0	0	0	0	0	0	0	0	0	0	0	0	0	0	0	0	11	0	0	0	2	0	0	38	0	0	0	0	0	0	0	0	Archaea_Crenarchaeota_Bathyarchaeia___
ASV_1374	0	0	0	0	0	0	0	0	0	0	0	0	0	0	0	0	6	0	0	0	0	0	0	0	0	0	0	0	0	28	2	14	0	0	0	0	0	0	0	Archaea_Crenarchaeota_Bathyarchaeia___
ASV_2645	0	0	0	0	0	0	0	0	0	0	0	0	0	0	0	0	0	0	0	7	24	19	0	0	0	0	0	0	0	0	0	0	0	0	0	0	0	0	0	Archaea_Crenarchaeota_Bathyarchaeia___
ASV_3026	0	0	5	27	3	7	0	0	2	0	0	0	0	0	0	0	0	0	6	0	0	0	0	0	0	0	0	0	0	0	0	0	0	0	0	0	0	0	0	Archaea_Crenarchaeota_Bathyarchaeia___
ASV_3946	0	0	0	0	0	0	0	0	0	0	0	0	0	0	3	3	9	2	5	25	0	0	0	0	3	0	0	0	0	0	0	0	0	0	0	0	0	0	0	Archaea_Crenarchaeota_Bathyarchaeia___
ASV_4150	0	0	2	41	2	3	0	0	0	2	0	0	0	0	0	0	0	0	0	0	0	0	0	0	0	0	0	0	0	0	0	0	0	0	0	0	0	0	0	Archaea_Crenarchaeota_Bathyarchaeia___
ASV_4180	5	9	8	18	0	3	0	0	0	3	0	2	0	0	0	0	2	0	0	0	0	0	0	0	0	0	0	0	0	0	0	0	0	0	0	0	0	0	0	Archaea_Crenarchaeota_Bathyarchaeia___
ASV_4206	0	0	0	0	0	0	0	0	0	0	0	0	4	0	4	0	12	0	0	24	0	4	0	0	2	0	0	0	0	0	0	0	0	0	0	0	0	0	0	Archaea_Crenarchaeota_Bathyarchaeia___
ASV_4208	0	0	0	0	0	0	0	0	0	0	0	0	0	0	0	0	0	0	3	3	44	0	0	0	0	0	0	0	0	0	0	0	0	0	0	0	0	0	0	Archaea_Crenarchaeota_Bathyarchaeia___
ASV_4244	0	0	0	0	0	3	2	0	0	5	3	3	6	0	7	0	10	0	4	4	3	0	0	0	0	0	0	0	0	0	0	0	0	0	0	0	0	0	0	Archaea_Crenarchaeota_Bathyarchaeia___
ASV_4298	0	0	0	0	2	0	0	0	0	2	0	0	0	0	0	0	3	0	2	5	0	0	0	0	0	0	0	0	0	0	0	0	36	0	0	0	0	0	0	Archaea_Crenarchaeota_Bathyarchaeia___
ASV_4408	0	0	0	0	0	0	0	0	0	0	0	0	0	0	0	0	0	0	0	0	0	0	0	0	0	0	0	0	0	0	0	0	0	0	10	0	0	0	40	Archaea_Crenarchaeota_Bathyarchaeia___
ASV_2836	0	0	0	0	0	0	0	0	0	0	0	0	0	0	0	0	0	0	0	0	0	3	0	0	23	2	0	21	0	0	0	0	0	0	0	0	0	0	0	Archaea_Crenarchaeota_Bathyarchaeia___
ASV_3374	0	0	0	7	0	5	0	0	0	2	0	0	0	0	0	0	6	0	4	17	3	3	0	0	2	0	0	0	0	0	0	0	0	0	0	0	0	0	0	Archaea_Crenarchaeota_Bathyarchaeia___
ASV_3725	0	0	3	22	3	2	0	0	0	3	0	0	0	0	6	0	6	2	0	2	0	0	0	0	0	0	0	0	0	0	0	0	0	0	0	0	0	0	0	Archaea_Crenarchaeota_Bathyarchaeia___
ASV_3982	0	0	0	0	0	0	0	0	0	0	0	0	0	0	0	0	3	0	0	0	0	0	0	0	0	0	0	0	0	0	0	0	46	0	0	0	0	0	0	Archaea_Crenarchaeota_Bathyarchaeia___
ASV_4021	0	0	0	4	0	0	0	0	0	5	4	0	2	0	3	0	7	0	3	4	13	4	0	0	0	0	0	0	0	0	0	0	0	0	0	0	0	0	0	Archaea_Crenarchaeota_Bathyarchaeia___
ASV_4143	0	0	4	36	0	4	0	2	0	0	3	0	0	0	0	0	0	0	0	0	0	0	0	0	0	0	0	0	0	0	0	0	0	0	0	0	0	0	0	Archaea_Crenarchaeota_Bathyarchaeia___
ASV_4198	0	0	0	0	0	0	2	0	0	0	0	0	0	0	2	0	0	0	0	0	0	0	0	0	0	0	0	0	0	0	0	0	0	0	45	0	0	0	0	Archaea_Crenarchaeota_Bathyarchaeia___
ASV_4247	0	0	0	0	0	0	0	0	0	0	0	0	0	0	0	0	2	0	4	37	0	0	0	0	0	0	0	0	0	0	0	6	0	0	0	0	0	0	0	Archaea_Crenarchaeota_Bathyarchaeia___
ASV_4280	2	4	2	19	0	2	0	2	0	6	4	0	4	0	0	0	4	0	0	0	0	0	0	0	0	0	0	0	0	0	0	0	0	0	0	0	0	0	0	Archaea_Crenarchaeota_Bathyarchaeia___
ASV_4332	2	2	0	15	2	3	0	3	0	2	3	0	6	0	0	0	0	0	3	0	8	0	0	0	0	0	0	0	0	0	0	0	0	0	0	0	0	0	0	Archaea_Crenarchaeota_Bathyarchaeia___
ASV_4096	0	0	0	0	2	0	0	0	0	5	5	0	4	0	0	0	9	0	4	0	14	0	3	0	2	0	0	0	0	0	0	0	0	0	0	0	0	0	0	Archaea_Crenarchaeota_Bathyarchaeia___
ASV_4235	2	0	4	34	0	4	0	0	0	0	2	0	2	0	0	0	0	0	0	0	0	0	0	0	0	0	0	0	0	0	0	0	0	0	0	0	0	0	0	Archaea_Crenarchaeota_Bathyarchaeia___
ASV_4292	0	0	3	12	0	5	2	0	0	10	10	0	3	0	3	0	0	0	0	0	0	0	0	0	0	0	0	0	0	0	0	0	0	0	0	0	0	0	0	Archaea_Crenarchaeota_Bathyarchaeia___
ASV_4306	0	0	0	0	0	0	0	0	0	0	0	0	0	0	0	0	0	0	0	0	0	0	0	0	2	0	0	0	0	0	0	0	0	0	0	0	46	0	0	Archaea_Crenarchaeota_Bathyarchaeia___
ASV_4329	5	7	0	11	0	5	0	0	0	4	3	2	7	0	0	4	0	0	0	0	0	0	0	0	0	0	0	0	0	0	0	0	0	0	0	0	0	0	0	Archaea_Crenarchaeota_Bathyarchaeia___
ASV_4378	12	8	16	12	0	0	0	0	0	0	0	0	0	0	0	0	0	0	0	0	0	0	0	0	0	0	0	0	0	0	0	0	0	0	0	0	0	0	0	Archaea_Crenarchaeota_Bathyarchaeia___
ASV_4381	3	3	0	5	2	0	0	0	0	0	0	0	2	0	0	0	0	0	2	0	0	0	0	0	0	0	0	0	0	0	0	0	31	0	0	0	0	0	0	Archaea_Crenarchaeota_Bathyarchaeia___
ASV_4494	0	0	0	0	0	0	0	0	0	0	0	0	0	0	0	0	0	0	0	0	0	0	0	0	0	6	0	42	0	0	0	0	0	0	0	0	0	0	0	Archaea_Crenarchaeota_Bathyarchaeia___
ASV_4502	0	0	0	0	0	0	0	0	0	0	0	0	0	0	0	0	0	0	0	0	0	0	0	0	0	0	0	0	0	0	0	0	0	0	0	0	0	0	48	Archaea_Crenarchaeota_Bathyarchaeia___
ASV_1213	0	0	0	0	0	0	0	0	0	0	0	0	0	0	0	0	0	0	0	47	0	0	0	0	0	0	0	0	0	0	0	0	0	0	0	0	0	0	0	Archaea_Crenarchaeota_Bathyarchaeia___
ASV_3350	0	0	0	0	0	0	0	0	0	0	0	0	0	0	0	0	0	0	0	0	0	0	0	0	0	25	0	22	0	0	0	0	0	0	0	0	0	0	0	Archaea_Crenarchaeota_Bathyarchaeia___
ASV_3582	0	0	0	0	0	0	0	0	0	0	0	0	0	0	0	0	0	0	0	0	0	5	0	0	0	0	0	5	0	0	0	0	0	0	0	0	0	37	0	Archaea_Crenarchaeota_Bathyarchaeia___
ASV_4231	3	0	5	30	0	5	0	2	0	2	0	0	0	0	0	0	0	0	0	0	0	0	0	0	0	0	0	0	0	0	0	0	0	0	0	0	0	0	0	Archaea_Crenarchaeota_Bathyarchaeia___
ASV_4250	0	0	0	0	0	0	0	0	0	0	0	0	0	0	0	0	0	0	0	0	0	17	0	0	30	0	0	0	0	0	0	0	0	0	0	0	0	0	0	Archaea_Crenarchaeota_Bathyarchaeia___
ASV_4284	0	3	0	22	0	4	0	3	0	3	4	3	3	0	0	0	0	0	0	0	0	2	0	0	0	0	0	0	0	0	0	0	0	0	0	0	0	0	0	Archaea_Crenarchaeota_Bathyarchaeia___
ASV_4425	0	0	0	6	2	0	2	4	0	7	7	0	7	0	7	0	3	0	2	0	0	0	0	0	0	0	0	0	0	0	0	0	0	0	0	0	0	0	0	Archaea_Crenarchaeota_Bathyarchaeia___
ASV_4544	0	0	0	0	0	0	0	0	0	0	0	0	0	0	0	0	0	0	0	0	0	0	0	0	0	0	0	47	0	0	0	0	0	0	0	0	0	0	0	Archaea_Crenarchaeota_Bathyarchaeia___
ASV_1822	0	0	0	0	0	0	0	0	0	0	0	0	0	0	0	0	0	0	0	0	0	0	0	0	46	0	0	0	0	0	0	0	0	0	0	0	0	0	0	Archaea_Crenarchaeota_Bathyarchaeia___
ASV_2313	0	0	0	3	0	0	2	0	0	2	0	0	7	0	4	0	10	0	2	0	0	2	0	0	0	0	0	14	0	0	0	0	0	0	0	0	0	0	0	Archaea_Crenarchaeota_Bathyarchaeia___
ASV_3124	0	0	0	0	0	0	0	0	0	0	0	0	0	0	0	0	0	0	0	0	3	0	0	0	0	0	2	0	0	0	7	5	0	0	0	0	0	29	0	Archaea_Crenarchaeota_Bathyarchaeia___
ASV_4152	0	0	0	7	0	0	2	0	0	4	0	0	3	0	2	0	0	0	0	0	0	0	0	0	0	0	0	0	0	0	0	0	28	0	0	0	0	0	0	Archaea_Crenarchaeota_Bathyarchaeia___
ASV_4282	0	5	3	26	0	6	0	0	0	4	0	0	2	0	0	0	0	0	0	0	0	0	0	0	0	0	0	0	0	0	0	0	0	0	0	0	0	0	0	Archaea_Crenarchaeota_Bathyarchaeia___
ASV_4283	0	2	6	34	2	0	0	0	0	0	0	0	0	0	0	0	0	0	2	0	0	0	0	0	0	0	0	0	0	0	0	0	0	0	0	0	0	0	0	Archaea_Crenarchaeota_Bathyarchaeia___
ASV_4285	0	0	0	15	0	6	0	2	0	8	6	0	4	0	5	0	0	0	0	0	0	0	0	0	0	0	0	0	0	0	0	0	0	0	0	0	0	0	0	Archaea_Crenarchaeota_Bathyarchaeia___
ASV_4323	15	16	6	5	0	0	0	0	0	0	0	0	2	0	0	0	0	0	0	2	0	0	0	0	0	0	0	0	0	0	0	0	0	0	0	0	0	0	0	Archaea_Crenarchaeota_Bathyarchaeia___
ASV_4397	0	0	0	18	2	2	0	0	0	4	6	0	4	0	2	0	4	0	2	0	0	0	0	0	0	0	0	0	0	0	2	0	0	0	0	0	0	0	0	Archaea_Crenarchaeota_Bathyarchaeia___
ASV_4459	2	0	7	22	4	0	0	0	0	4	0	0	7	0	0	0	0	0	0	0	0	0	0	0	0	0	0	0	0	0	0	0	0	0	0	0	0	0	0	Archaea_Crenarchaeota_Bathyarchaeia___
ASV_4461	2	2	5	22	2	0	0	3	0	0	0	0	0	0	0	0	6	0	0	2	2	0	0	0	0	0	0	0	0	0	0	0	0	0	0	0	0	0	0	Archaea_Crenarchaeota_Bathyarchaeia___
ASV_4489	0	0	0	0	0	0	0	0	0	0	0	0	0	0	0	0	2	0	0	0	0	0	0	0	0	0	0	0	0	0	44	0	0	0	0	0	0	0	0	Archaea_Crenarchaeota_Bathyarchaeia___
ASV_4539	0	0	0	0	0	0	0	0	0	0	0	0	0	0	0	0	0	0	0	0	46	0	0	0	0	0	0	0	0	0	0	0	0	0	0	0	0	0	0	Archaea_Crenarchaeota_Bathyarchaeia___
ASV_4596	0	0	0	0	0	0	0	0	0	0	0	0	0	0	0	0	0	0	0	0	0	0	0	0	0	0	0	46	0	0	0	0	0	0	0	0	0	0	0	Archaea_Crenarchaeota_Bathyarchaeia___
ASV_4599	0	0	0	0	0	0	0	0	0	0	0	0	0	0	0	0	0	0	0	0	0	0	0	0	0	0	0	0	0	0	0	0	0	0	0	0	0	46	0	Archaea_Crenarchaeota_Bathyarchaeia___
ASV_487	0	0	0	0	0	0	0	0	0	0	0	0	0	0	0	0	0	0	0	2	7	0	0	0	15	0	0	0	0	0	0	0	0	0	21	0	0	0	0	Archaea_Crenarchaeota_Bathyarchaeia___
ASV_2419	0	0	0	0	0	0	0	0	0	0	0	0	0	0	0	0	0	0	0	0	0	0	0	0	0	45	0	0	0	0	0	0	0	0	0	0	0	0	0	Archaea_Crenarchaeota_Bathyarchaeia___
ASV_3950	0	0	0	0	0	0	0	0	0	0	0	0	0	0	0	0	0	0	0	0	8	3	0	11	3	0	0	0	0	0	0	0	2	0	0	3	2	13	0	Archaea_Crenarchaeota_Bathyarchaeia___
ASV_4342	0	0	0	7	8	18	0	0	0	7	0	0	0	0	2	0	0	0	0	3	0	0	0	0	0	0	0	0	0	0	0	0	0	0	0	0	0	0	0	Archaea_Crenarchaeota_Bathyarchaeia___
ASV_4392	0	0	0	0	0	3	0	2	0	14	4	0	0	2	0	0	2	0	9	9	0	0	0	0	0	0	0	0	0	0	0	0	0	0	0	0	0	0	0	Archaea_Crenarchaeota_Bathyarchaeia___
ASV_4393	0	0	0	0	3	0	0	0	0	7	0	0	7	2	7	3	0	0	0	16	0	0	0	0	0	0	0	0	0	0	0	0	0	0	0	0	0	0	0	Archaea_Crenarchaeota_Bathyarchaeia___
ASV_4434	0	0	0	0	0	0	0	0	0	0	0	0	0	0	0	0	9	0	0	36	0	0	0	0	0	0	0	0	0	0	0	0	0	0	0	0	0	0	0	Archaea_Crenarchaeota_Bathyarchaeia___
ASV_4477	0	0	0	26	2	4	0	0	0	0	2	0	7	0	0	0	0	0	0	4	0	0	0	0	0	0	0	0	0	0	0	0	0	0	0	0	0	0	0	Archaea_Crenarchaeota_Bathyarchaeia___
ASV_4527	0	0	0	0	0	0	0	0	0	0	0	0	0	0	0	4	0	0	0	2	0	0	0	0	0	0	0	37	0	0	0	0	0	0	0	0	0	0	2	Archaea_Crenarchaeota_Bathyarchaeia___
ASV_4607	0	0	0	0	0	0	0	0	0	0	0	0	0	0	0	0	0	0	0	0	0	0	0	0	0	0	0	0	0	0	0	0	0	0	45	0	0	0	0	Archaea_Crenarchaeota_Bathyarchaeia___
ASV_728	0	0	0	0	0	0	0	0	0	0	0	0	0	0	0	0	0	0	0	0	0	0	0	0	0	0	0	0	0	0	0	0	0	0	0	0	0	0	44	Archaea_Crenarchaeota_Bathyarchaeia___
ASV_2009	0	0	0	0	0	0	0	0	0	0	0	0	2	0	0	0	0	2	0	12	9	15	0	0	2	0	0	2	0	0	0	0	0	0	0	0	0	0	0	Archaea_Crenarchaeota_Bathyarchaeia___
ASV_2041	0	0	0	0	3	0	0	0	0	0	0	0	0	0	0	0	6	0	4	25	0	6	0	0	0	0	0	0	0	0	0	0	0	0	0	0	0	0	0	Archaea_Crenarchaeota_Bathyarchaeia___
ASV_2559	0	0	0	0	0	0	0	0	0	0	0	0	0	0	0	0	0	0	0	0	0	0	0	0	0	44	0	0	0	0	0	0	0	0	0	0	0	0	0	Archaea_Crenarchaeota_Bathyarchaeia___
ASV_2697	8	2	12	20	0	0	0	0	0	0	0	0	0	0	0	0	0	0	2	0	0	0	0	0	0	0	0	0	0	0	0	0	0	0	0	0	0	0	0	Archaea_Crenarchaeota_Bathyarchaeia___
ASV_3203	0	0	0	0	0	0	0	0	0	0	0	0	0	0	0	0	0	0	0	28	7	0	0	0	9	0	0	0	0	0	0	0	0	0	0	0	0	0	0	Archaea_Crenarchaeota_Bathyarchaeia___
ASV_3863	0	0	0	4	0	3	0	3	0	2	0	0	9	0	4	5	10	2	0	0	2	0	0	0	0	0	0	0	0	0	0	0	0	0	0	0	0	0	0	Archaea_Crenarchaeota_Bathyarchaeia___
ASV_3866	0	0	0	0	0	0	0	0	0	0	0	0	0	0	0	0	0	0	3	0	17	0	0	0	2	0	0	0	0	0	9	0	0	0	13	0	0	0	0	Archaea_Crenarchaeota_Bathyarchaeia___
ASV_4070	0	0	0	0	0	0	0	0	0	3	3	2	2	0	0	2	2	5	0	0	25	0	0	0	0	0	0	0	0	0	0	0	0	0	0	0	0	0	0	Archaea_Crenarchaeota_Bathyarchaeia___
ASV_4191	0	4	0	17	2	7	2	0	0	4	0	0	3	0	2	0	0	0	0	0	3	0	0	0	0	0	0	0	0	0	0	0	0	0	0	0	0	0	0	Archaea_Crenarchaeota_Bathyarchaeia___
ASV_4199	0	0	0	22	2	3	2	2	0	2	0	0	4	0	0	3	2	0	0	0	0	2	0	0	0	0	0	0	0	0	0	0	0	0	0	0	0	0	0	Archaea_Crenarchaeota_Bathyarchaeia___
ASV_4490	0	0	0	0	0	0	0	0	0	0	0	0	0	0	0	0	0	0	0	0	37	7	0	0	0	0	0	0	0	0	0	0	0	0	0	0	0	0	0	Archaea_Crenarchaeota_Bathyarchaeia___
ASV_4529	0	0	0	6	0	5	0	0	0	6	0	0	0	0	0	0	2	0	2	0	23	0	0	0	0	0	0	0	0	0	0	0	0	0	0	0	0	0	0	Archaea_Crenarchaeota_Bathyarchaeia___
ASV_4556	8	4	11	21	0	0	0	0	0	0	0	0	0	0	0	0	0	0	0	0	0	0	0	0	0	0	0	0	0	0	0	0	0	0	0	0	0	0	0	Archaea_Crenarchaeota_Bathyarchaeia___
ASV_4590	0	0	0	0	0	0	0	0	0	0	0	0	6	0	23	2	5	0	6	2	0	0	0	0	0	0	0	0	0	0	0	0	0	0	0	0	0	0	0	Archaea_Crenarchaeota_Bathyarchaeia___
ASV_4638	0	0	0	0	0	0	0	0	0	0	0	0	0	0	0	0	0	0	0	0	0	0	0	0	0	0	0	0	0	0	0	0	0	0	0	0	44	0	0	Archaea_Crenarchaeota_Bathyarchaeia___
ASV_4661	0	0	0	0	0	0	0	0	0	0	0	0	0	0	0	0	0	0	0	0	0	0	0	0	0	0	0	44	0	0	0	0	0	0	0	0	0	0	0	Archaea_Crenarchaeota_Bathyarchaeia___
ASV_475	0	0	0	0	0	0	0	0	0	0	0	0	0	0	0	0	0	0	0	4	3	4	0	0	13	4	0	0	0	0	0	15	0	0	0	0	0	0	0	Archaea_Crenarchaeota_Bathyarchaeia___
ASV_891	0	0	0	0	0	0	0	0	0	0	0	0	0	0	0	0	0	0	0	0	0	0	0	0	0	43	0	0	0	0	0	0	0	0	0	0	0	0	0	Archaea_Crenarchaeota_Bathyarchaeia___
ASV_917	0	0	0	2	0	0	0	0	0	0	0	0	0	0	0	0	0	0	0	0	0	0	0	0	41	0	0	0	0	0	0	0	0	0	0	0	0	0	0	Archaea_Crenarchaeota_Bathyarchaeia___
ASV_3665	0	0	0	2	0	0	0	0	0	0	0	0	0	0	0	0	0	0	0	29	12	0	0	0	0	0	0	0	0	0	0	0	0	0	0	0	0	0	0	Archaea_Crenarchaeota_Bathyarchaeia___
ASV_4396	0	0	0	0	0	0	0	0	0	4	0	0	7	0	0	0	9	0	3	4	0	0	0	0	0	0	0	0	0	0	0	4	12	0	0	0	0	0	0	Archaea_Crenarchaeota_Bathyarchaeia___
ASV_4437	0	0	0	0	0	0	0	0	0	0	0	0	0	0	0	0	2	0	0	0	0	11	0	0	14	6	0	0	0	0	0	0	0	0	0	0	10	0	0	Archaea_Crenarchaeota_Bathyarchaeia___
ASV_4473	0	0	0	0	0	0	0	0	0	0	0	0	3	0	4	3	10	2	2	6	7	0	0	0	0	6	0	0	0	0	0	0	0	0	0	0	0	0	0	Archaea_Crenarchaeota_Bathyarchaeia___
ASV_4576	0	2	3	18	0	2	0	2	0	5	0	0	2	0	0	0	4	0	3	2	0	0	0	0	0	0	0	0	0	0	0	0	0	0	0	0	0	0	0	Archaea_Crenarchaeota_Bathyarchaeia___
ASV_4592	0	0	0	0	0	0	0	0	0	0	0	0	0	0	0	0	0	0	0	0	0	0	0	0	0	0	43	0	0	0	0	0	0	0	0	0	0	0	0	Archaea_Crenarchaeota_Bathyarchaeia___
ASV_4708	0	0	0	0	0	0	0	0	0	0	0	0	0	0	0	0	5	0	0	2	0	0	0	0	0	0	21	0	0	0	0	0	15	0	0	0	0	0	0	Archaea_Crenarchaeota_Bathyarchaeia___
ASV_4776	0	0	0	0	0	0	0	0	0	0	0	0	0	0	0	0	0	0	0	0	0	0	0	0	0	0	0	43	0	0	0	0	0	0	0	0	0	0	0	Archaea_Crenarchaeota_Bathyarchaeia___
ASV_1184	0	0	0	4	0	0	0	0	0	3	0	0	3	0	0	7	0	0	0	14	2	0	0	0	2	0	0	0	0	0	0	2	0	0	0	0	0	5	0	Archaea_Crenarchaeota_Bathyarchaeia___
ASV_3094	0	0	0	0	0	0	0	0	0	0	0	0	0	0	0	0	0	0	0	0	0	0	0	0	0	14	0	28	0	0	0	0	0	0	0	0	0	0	0	Archaea_Crenarchaeota_Bathyarchaeia___
ASV_4203	0	0	0	10	2	2	0	0	0	3	4	0	4	0	2	3	2	0	4	0	6	0	0	0	0	0	0	0	0	0	0	0	0	0	0	0	0	0	0	Archaea_Crenarchaeota_Bathyarchaeia___
ASV_4467	0	0	0	12	6	4	0	0	0	4	3	0	0	0	8	3	2	0	0	0	0	0	0	0	0	0	0	0	0	0	0	0	0	0	0	0	0	0	0	Archaea_Crenarchaeota_Bathyarchaeia___
ASV_4472	0	0	0	2	2	4	0	0	0	13	0	0	4	0	9	0	8	0	0	0	0	0	0	0	0	0	0	0	0	0	0	0	0	0	0	0	0	0	0	Archaea_Crenarchaeota_Bathyarchaeia___
ASV_4521	0	0	0	28	6	0	0	2	0	0	0	0	2	0	0	0	0	2	0	2	0	0	0	0	0	0	0	0	0	0	0	0	0	0	0	0	0	0	0	Archaea_Crenarchaeota_Bathyarchaeia___
ASV_4536	0	0	0	0	0	0	0	0	0	0	0	0	0	0	0	0	0	0	0	0	24	3	0	0	2	0	0	0	0	3	0	0	10	0	0	0	0	0	0	Archaea_Crenarchaeota_Bathyarchaeia___
ASV_4644	0	0	0	5	0	0	0	0	2	4	0	0	4	0	4	0	14	2	2	5	0	0	0	0	0	0	0	0	0	0	0	0	0	0	0	0	0	0	0	Archaea_Crenarchaeota_Bathyarchaeia___
ASV_4681	4	6	9	21	0	0	0	0	0	0	0	0	0	0	0	2	0	0	0	0	0	0	0	0	0	0	0	0	0	0	0	0	0	0	0	0	0	0	0	Archaea_Crenarchaeota_Bathyarchaeia___
ASV_4703	0	0	2	19	0	0	0	0	0	8	8	0	2	0	0	0	3	0	0	0	0	0	0	0	0	0	0	0	0	0	0	0	0	0	0	0	0	0	0	Archaea_Crenarchaeota_Bathyarchaeia___
ASV_4722	0	0	0	0	0	0	0	0	0	0	0	0	0	0	0	0	0	0	0	42	0	0	0	0	0	0	0	0	0	0	0	0	0	0	0	0	0	0	0	Archaea_Crenarchaeota_Bathyarchaeia___
ASV_4829	0	0	0	0	0	0	0	0	0	0	0	0	0	0	0	0	0	0	0	0	0	0	0	0	0	0	0	0	42	0	0	0	0	0	0	0	0	0	0	Archaea_Crenarchaeota_Bathyarchaeia___
ASV_3449	0	0	0	5	0	0	0	0	0	5	0	0	0	0	0	2	14	0	2	9	0	2	0	0	0	0	0	0	0	0	0	2	0	0	0	0	0	0	0	Archaea_Crenarchaeota_Bathyarchaeia___
ASV_2179	0	0	0	0	0	0	0	0	0	0	0	0	0	0	0	0	0	0	0	2	0	0	0	0	0	39	0	0	0	0	0	0	0	0	0	0	0	0	0	Archaea_Crenarchaeota_Bathyarchaeia___
ASV_3790	0	0	0	0	0	0	0	0	0	0	0	0	0	0	0	0	0	0	0	25	0	2	0	0	14	0	0	0	0	0	0	0	0	0	0	0	0	0	0	Archaea_Crenarchaeota_Bathyarchaeia___
ASV_4154	0	0	0	14	0	2	0	0	0	0	0	0	4	0	2	0	2	0	0	6	11	0	0	0	0	0	0	0	0	0	0	0	0	0	0	0	0	0	0	Archaea_Crenarchaeota_Bathyarchaeia___
ASV_4297	0	0	0	0	0	0	0	0	0	3	0	0	3	0	9	2	4	0	2	0	0	4	0	0	14	0	0	0	0	0	0	0	0	0	0	0	0	0	0	Archaea_Crenarchaeota_Bathyarchaeia___
ASV_4367	0	0	0	0	0	0	0	0	0	0	0	0	0	0	0	0	0	0	0	37	0	0	0	0	0	0	0	4	0	0	0	0	0	0	0	0	0	0	0	Archaea_Crenarchaeota_Bathyarchaeia___
ASV_4476	0	0	0	20	4	4	0	0	0	5	0	0	0	0	0	0	0	0	0	0	8	0	0	0	0	0	0	0	0	0	0	0	0	0	0	0	0	0	0	Archaea_Crenarchaeota_Bathyarchaeia___
ASV_4483	0	0	0	6	3	0	0	0	0	2	3	0	6	0	0	0	2	0	2	3	0	0	0	0	0	0	0	0	0	0	0	14	0	0	0	0	0	0	0	Archaea_Crenarchaeota_Bathyarchaeia___
ASV_4646	0	0	0	6	0	4	0	0	0	6	4	0	8	0	5	0	2	0	0	0	0	0	0	0	0	0	0	6	0	0	0	0	0	0	0	0	0	0	0	Archaea_Crenarchaeota_Bathyarchaeia___
ASV_4709	0	0	0	0	0	0	0	0	0	0	0	0	0	0	0	0	0	0	0	0	37	4	0	0	0	0	0	0	0	0	0	0	0	0	0	0	0	0	0	Archaea_Crenarchaeota_Bathyarchaeia___
ASV_4768	0	0	0	0	0	0	0	0	0	0	0	0	0	0	0	0	0	0	0	0	0	0	0	0	0	0	0	0	0	41	0	0	0	0	0	0	0	0	0	Archaea_Crenarchaeota_Bathyarchaeia___
ASV_4783	12	5	4	17	0	0	0	0	0	0	3	0	0	0	0	0	0	0	0	0	0	0	0	0	0	0	0	0	0	0	0	0	0	0	0	0	0	0	0	Archaea_Crenarchaeota_Bathyarchaeia___
ASV_3593	0	0	0	7	2	3	0	0	0	0	0	0	0	0	9	0	11	2	3	3	0	0	0	0	0	0	0	0	0	0	0	0	0	0	0	0	0	0	0	Archaea_Crenarchaeota_Bathyarchaeia___
ASV_2681	3	0	2	4	0	3	0	0	0	0	0	0	2	0	0	0	0	2	4	15	2	3	0	0	0	0	0	0	0	0	0	0	0	0	0	0	0	0	0	Archaea_Crenarchaeota_Bathyarchaeia___
ASV_3781	0	0	0	2	0	0	0	0	0	0	0	2	4	0	3	0	5	0	0	2	3	0	0	0	5	0	0	0	0	0	11	0	0	0	3	0	0	0	0	Archaea_Crenarchaeota_Bathyarchaeia___
ASV_3782	0	0	0	2	2	4	0	0	0	8	7	2	4	0	0	2	5	0	0	0	0	4	0	0	0	0	0	0	0	0	0	0	0	0	0	0	0	0	0	Archaea_Crenarchaeota_Bathyarchaeia___
ASV_3854	0	0	0	18	2	2	0	0	0	0	0	0	2	0	0	0	0	0	0	0	0	6	0	0	0	0	0	5	0	0	5	0	0	0	0	0	0	0	0	Archaea_Crenarchaeota_Bathyarchaeia___
ASV_4439	0	0	0	0	0	0	0	0	0	0	0	0	0	0	0	0	0	0	0	0	0	4	0	0	36	0	0	0	0	0	0	0	0	0	0	0	0	0	0	Archaea_Crenarchaeota_Bathyarchaeia___
ASV_4520	0	0	0	12	0	2	0	0	0	2	3	0	8	0	0	2	7	0	2	0	0	0	0	0	2	0	0	0	0	0	0	0	0	0	0	0	0	0	0	Archaea_Crenarchaeota_Bathyarchaeia___
ASV_4584	0	0	0	18	0	4	0	0	0	4	2	0	6	0	0	0	6	0	0	0	0	0	0	0	0	0	0	0	0	0	0	0	0	0	0	0	0	0	0	Archaea_Crenarchaeota_Bathyarchaeia___
ASV_4688	0	0	0	0	0	0	0	0	0	0	0	0	2	0	8	0	3	0	0	2	14	0	0	0	0	0	3	0	0	0	0	0	8	0	0	0	0	0	0	Archaea_Crenarchaeota_Bathyarchaeia___
ASV_4741	2	5	3	23	0	5	0	0	0	0	0	0	2	0	0	0	0	0	0	0	0	0	0	0	0	0	0	0	0	0	0	0	0	0	0	0	0	0	0	Archaea_Crenarchaeota_Bathyarchaeia___
ASV_4759	0	0	0	3	2	0	0	0	0	8	2	5	6	0	2	0	2	0	2	0	8	0	0	0	0	0	0	0	0	0	0	0	0	0	0	0	0	0	0	Archaea_Crenarchaeota_Bathyarchaeia___
ASV_4792	2	0	4	17	0	6	0	0	0	3	0	0	5	0	3	0	0	0	0	0	0	0	0	0	0	0	0	0	0	0	0	0	0	0	0	0	0	0	0	Archaea_Crenarchaeota_Bathyarchaeia___
ASV_4846	4	2	4	30	0	0	0	0	0	0	0	0	0	0	0	0	0	0	0	0	0	0	0	0	0	0	0	0	0	0	0	0	0	0	0	0	0	0	0	Archaea_Crenarchaeota_Bathyarchaeia___
ASV_4901	9	5	8	11	0	7	0	0	0	0	0	0	0	0	0	0	0	0	0	0	0	0	0	0	0	0	0	0	0	0	0	0	0	0	0	0	0	0	0	Archaea_Crenarchaeota_Bathyarchaeia___
ASV_4902	8	6	3	8	3	0	0	2	0	2	0	0	2	0	4	0	2	0	0	0	0	0	0	0	0	0	0	0	0	0	0	0	0	0	0	0	0	0	0	Archaea_Crenarchaeota_Bathyarchaeia___
ASV_4936	0	0	0	0	0	0	0	0	0	0	0	0	0	0	0	0	0	0	0	0	14	8	0	0	4	3	0	11	0	0	0	0	0	0	0	0	0	0	0	Archaea_Crenarchaeota_Bathyarchaeia___
ASV_4944	0	0	0	0	0	0	0	0	0	0	0	0	0	0	0	0	0	0	0	3	0	0	0	0	0	0	0	0	0	0	0	21	0	16	0	0	0	0	0	Archaea_Crenarchaeota_Bathyarchaeia___
ASV_2918	0	0	0	0	0	0	0	0	0	0	0	0	3	0	2	0	6	0	0	10	11	3	0	0	4	0	0	0	0	0	0	0	0	0	0	0	0	0	0	Archaea_Crenarchaeota_Bathyarchaeia___
ASV_3496	0	0	0	0	0	0	0	0	0	3	0	0	4	0	5	0	11	8	0	0	3	5	0	0	0	0	0	0	0	0	0	0	0	0	0	0	0	0	0	Archaea_Crenarchaeota_Bathyarchaeia___
ASV_4025	0	0	0	8	0	4	0	0	0	7	0	0	5	0	6	3	0	0	4	2	0	0	0	0	0	0	0	0	0	0	0	0	0	0	0	0	0	0	0	Archaea_Crenarchaeota_Bathyarchaeia___
ASV_4692	0	0	0	6	0	2	4	0	0	9	3	0	6	0	4	2	3	0	0	0	0	0	0	0	0	0	0	0	0	0	0	0	0	0	0	0	0	0	0	Archaea_Crenarchaeota_Bathyarchaeia___
ASV_4883	0	0	0	0	0	0	0	0	0	0	0	0	0	0	0	0	0	0	0	0	0	0	0	0	0	0	0	0	0	0	0	0	39	0	0	0	0	0	0	Archaea_Crenarchaeota_Bathyarchaeia___
ASV_5011	0	0	0	0	0	0	0	0	0	0	0	0	0	0	0	0	0	0	0	0	0	0	0	0	0	0	0	39	0	0	0	0	0	0	0	0	0	0	0	Archaea_Crenarchaeota_Bathyarchaeia___
ASV_964	0	0	0	0	0	0	0	0	0	0	0	0	0	0	0	0	2	0	0	0	0	4	0	0	0	0	0	0	0	10	0	22	0	0	0	0	0	0	0	Archaea_Crenarchaeota_Bathyarchaeia___
ASV_1076	0	0	0	0	0	0	0	0	0	0	0	0	0	0	0	0	0	0	0	0	0	0	0	0	0	0	0	18	0	15	0	5	0	0	0	0	0	0	0	Archaea_Crenarchaeota_Bathyarchaeia___
ASV_2176	0	0	0	0	0	0	0	0	0	0	0	0	0	0	2	0	0	0	0	0	0	36	0	0	0	0	0	0	0	0	0	0	0	0	0	0	0	0	0	Archaea_Crenarchaeota_Bathyarchaeia___
ASV_4251	0	0	0	0	0	0	0	0	0	0	0	0	0	0	0	0	0	0	0	0	0	3	0	0	0	35	0	0	0	0	0	0	0	0	0	0	0	0	0	Archaea_Crenarchaeota_Bathyarchaeia___
ASV_4335	0	0	0	0	0	2	0	0	0	0	0	0	4	0	5	0	3	0	0	24	0	0	0	0	0	0	0	0	0	0	0	0	0	0	0	0	0	0	0	Archaea_Crenarchaeota_Bathyarchaeia___
ASV_4514	0	0	0	3	0	0	0	0	0	0	0	0	0	0	0	0	0	0	0	5	11	0	0	0	0	19	0	0	0	0	0	0	0	0	0	0	0	0	0	Archaea_Crenarchaeota_Bathyarchaeia___
ASV_4587	0	0	0	9	0	2	0	0	0	2	0	0	2	0	0	0	4	0	0	6	13	0	0	0	0	0	0	0	0	0	0	0	0	0	0	0	0	0	0	Archaea_Crenarchaeota_Bathyarchaeia___
ASV_4626	2	8	2	14	4	3	0	0	0	5	0	0	0	0	0	0	0	0	0	0	0	0	0	0	0	0	0	0	0	0	0	0	0	0	0	0	0	0	0	Archaea_Crenarchaeota_Bathyarchaeia___
ASV_4632	0	2	0	9	0	0	0	0	0	3	0	0	4	0	0	0	2	0	3	2	0	0	0	0	0	0	0	0	0	0	13	0	0	0	0	0	0	0	0	Archaea_Crenarchaeota_Bathyarchaeia___
ASV_4642	0	0	0	2	3	2	0	0	0	0	3	0	2	0	3	0	4	0	2	0	17	0	0	0	0	0	0	0	0	0	0	0	0	0	0	0	0	0	0	Archaea_Crenarchaeota_Bathyarchaeia___
ASV_4683	2	3	0	27	2	0	0	0	0	2	0	2	0	0	0	0	0	0	0	0	0	0	0	0	0	0	0	0	0	0	0	0	0	0	0	0	0	0	0	Archaea_Crenarchaeota_Bathyarchaeia___
ASV_4694	0	0	2	20	0	0	2	2	2	6	0	0	0	0	0	0	4	0	0	0	0	0	0	0	0	0	0	0	0	0	0	0	0	0	0	0	0	0	0	Archaea_Crenarchaeota_Bathyarchaeia___
ASV_4696	0	0	0	2	0	0	0	0	0	5	3	0	14	0	5	2	5	0	0	2	0	0	0	0	0	0	0	0	0	0	0	0	0	0	0	0	0	0	0	Archaea_Crenarchaeota_Bathyarchaeia___
ASV_4705	0	0	0	14	0	2	0	0	0	0	0	0	2	0	0	0	0	0	0	7	13	0	0	0	0	0	0	0	0	0	0	0	0	0	0	0	0	0	0	Archaea_Crenarchaeota_Bathyarchaeia___
ASV_4764	0	0	0	0	0	0	0	0	0	0	0	0	5	3	3	0	8	2	0	15	0	2	0	0	0	0	0	0	0	0	0	0	0	0	0	0	0	0	0	Archaea_Crenarchaeota_Bathyarchaeia___
ASV_4799	0	2	4	11	0	0	0	0	0	0	0	0	0	0	0	0	0	0	0	0	0	0	0	0	0	0	0	0	0	0	0	0	0	0	21	0	0	0	0	Archaea_Crenarchaeota_Bathyarchaeia___
ASV_4815	0	0	0	0	0	0	0	0	0	0	0	0	0	0	0	0	4	0	0	23	2	3	0	0	4	0	0	0	0	0	0	0	2	0	0	0	0	0	0	Archaea_Crenarchaeota_Bathyarchaeia___
ASV_4816	0	0	0	0	0	0	0	0	0	0	0	0	0	0	0	0	0	0	0	0	0	0	0	0	0	0	0	0	0	0	0	0	0	0	0	38	0	0	0	Archaea_Crenarchaeota_Bathyarchaeia___
ASV_4898	12	3	5	16	0	0	0	0	0	0	0	0	2	0	0	0	0	0	0	0	0	0	0	0	0	0	0	0	0	0	0	0	0	0	0	0	0	0	0	Archaea_Crenarchaeota_Bathyarchaeia___
ASV_4903	7	3	3	23	0	0	0	0	0	2	0	0	0	0	0	0	0	0	0	0	0	0	0	0	0	0	0	0	0	0	0	0	0	0	0	0	0	0	0	Archaea_Crenarchaeota_Bathyarchaeia___
ASV_5078	0	0	0	0	0	0	0	0	0	0	0	0	0	0	0	0	0	0	0	0	0	0	0	0	0	0	0	0	0	38	0	0	0	0	0	0	0	0	0	Archaea_Crenarchaeota_Bathyarchaeia___
ASV_3377	0	0	0	2	0	0	0	0	0	0	0	0	2	0	2	0	0	0	0	0	8	2	0	0	0	0	0	0	0	3	0	0	0	0	18	0	0	0	0	Archaea_Crenarchaeota_Bathyarchaeia___
ASV_3611	0	0	0	0	0	0	0	0	0	0	0	0	0	0	0	0	0	0	0	22	0	0	0	0	0	0	0	0	0	0	0	15	0	0	0	0	0	0	0	Archaea_Crenarchaeota_Bathyarchaeia___
ASV_4535	0	0	0	0	0	0	0	0	0	0	0	0	0	0	0	0	0	0	0	0	0	12	0	0	0	4	0	21	0	0	0	0	0	0	0	0	0	0	0	Archaea_Crenarchaeota_Bathyarchaeia___
ASV_4637	0	2	0	21	0	0	0	0	0	3	0	2	3	0	4	0	0	0	0	2	0	0	0	0	0	0	0	0	0	0	0	0	0	0	0	0	0	0	0	Archaea_Crenarchaeota_Bathyarchaeia___
ASV_4650	0	0	0	0	0	0	0	0	0	0	0	0	0	0	0	0	0	0	0	0	0	0	0	0	0	0	0	0	0	0	0	0	0	0	37	0	0	0	0	Archaea_Crenarchaeota_Bathyarchaeia___
ASV_4740	2	0	2	22	0	11	0	0	0	0	0	0	0	0	0	0	0	0	0	0	0	0	0	0	0	0	0	0	0	0	0	0	0	0	0	0	0	0	0	Archaea_Crenarchaeota_Bathyarchaeia___
ASV_4749	0	2	0	23	0	3	0	0	0	0	4	0	2	0	3	0	0	0	0	0	0	0	0	0	0	0	0	0	0	0	0	0	0	0	0	0	0	0	0	Archaea_Crenarchaeota_Bathyarchaeia___
ASV_4789	2	4	4	14	0	0	0	0	0	3	4	2	2	0	0	0	2	0	0	0	0	0	0	0	0	0	0	0	0	0	0	0	0	0	0	0	0	0	0	Archaea_Crenarchaeota_Bathyarchaeia___
ASV_4801	0	0	0	25	0	2	0	0	0	3	0	0	4	0	3	0	0	0	0	0	0	0	0	0	0	0	0	0	0	0	0	0	0	0	0	0	0	0	0	Archaea_Crenarchaeota_Bathyarchaeia___
ASV_4806	0	0	2	4	0	4	0	3	0	6	3	0	5	0	0	0	5	0	0	0	5	0	0	0	0	0	0	0	0	0	0	0	0	0	0	0	0	0	0	Archaea_Crenarchaeota_Bathyarchaeia___
ASV_4910	2	0	0	2	3	7	0	2	0	8	0	4	3	0	0	0	3	3	0	0	0	0	0	0	0	0	0	0	0	0	0	0	0	0	0	0	0	0	0	Archaea_Crenarchaeota_Bathyarchaeia___
ASV_5032	5	5	4	16	5	2	0	0	0	0	0	0	0	0	0	0	0	0	0	0	0	0	0	0	0	0	0	0	0	0	0	0	0	0	0	0	0	0	0	Archaea_Crenarchaeota_Bathyarchaeia___
ASV_5138	0	0	0	0	0	0	0	0	0	0	0	0	3	0	0	0	0	0	0	0	0	0	0	20	0	0	0	0	0	0	0	0	0	0	14	0	0	0	0	Archaea_Crenarchaeota_Bathyarchaeia___
ASV_5163	0	0	0	0	0	0	0	0	0	0	0	0	0	0	0	0	0	0	0	0	0	0	0	0	0	0	0	0	0	0	0	0	0	0	0	0	0	0	37	Archaea_Crenarchaeota_Bathyarchaeia___
ASV_1438	0	0	0	0	0	0	0	0	0	0	0	0	0	0	0	0	0	0	0	0	0	24	0	0	0	12	0	0	0	0	0	0	0	0	0	0	0	0	0	Archaea_Crenarchaeota_Bathyarchaeia___
ASV_3661	0	0	0	0	0	0	0	0	0	0	0	0	0	0	0	0	0	0	0	7	26	3	0	0	0	0	0	0	0	0	0	0	0	0	0	0	0	0	0	Archaea_Crenarchaeota_Bathyarchaeia___
ASV_4346	0	0	0	0	0	0	0	0	0	0	0	0	5	0	3	0	3	0	0	9	5	11	0	0	0	0	0	0	0	0	0	0	0	0	0	0	0	0	0	Archaea_Crenarchaeota_Bathyarchaeia___
ASV_4482	0	0	0	4	0	0	0	0	0	3	0	2	8	0	0	5	4	0	2	2	0	6	0	0	0	0	0	0	0	0	0	0	0	0	0	0	0	0	0	Archaea_Crenarchaeota_Bathyarchaeia___
ASV_4579	0	0	0	7	0	2	0	0	0	0	0	0	2	0	0	0	2	0	2	7	0	0	0	0	0	0	0	0	0	0	0	10	0	4	0	0	0	0	0	Archaea_Crenarchaeota_Bathyarchaeia___
ASV_4753	0	0	0	6	0	2	0	0	0	7	0	0	2	0	12	0	3	4	0	0	0	0	0	0	0	0	0	0	0	0	0	0	0	0	0	0	0	0	0	Archaea_Crenarchaeota_Bathyarchaeia___
ASV_4765	0	0	0	0	0	0	0	0	0	0	0	0	3	0	0	0	0	0	0	12	13	0	0	0	0	0	0	0	0	0	0	8	0	0	0	0	0	0	0	Archaea_Crenarchaeota_Bathyarchaeia___
ASV_4905	4	0	0	25	2	0	0	0	0	0	0	0	3	0	0	0	0	0	0	2	0	0	0	0	0	0	0	0	0	0	0	0	0	0	0	0	0	0	0	Archaea_Crenarchaeota_Bathyarchaeia___
ASV_4982	3	0	8	16	0	6	0	0	0	0	3	0	0	0	0	0	0	0	0	0	0	0	0	0	0	0	0	0	0	0	0	0	0	0	0	0	0	0	0	Archaea_Crenarchaeota_Bathyarchaeia___
ASV_5062	0	0	0	0	0	0	0	0	0	0	0	0	5	0	2	0	0	0	0	2	24	3	0	0	0	0	0	0	0	0	0	0	0	0	0	0	0	0	0	Archaea_Crenarchaeota_Bathyarchaeia___
ASV_5226	0	0	0	0	0	0	0	0	0	0	0	0	0	0	0	0	0	0	0	0	0	0	0	0	0	0	0	36	0	0	0	0	0	0	0	0	0	0	0	Archaea_Crenarchaeota_Bathyarchaeia___
ASV_3155	0	0	0	0	0	0	0	0	0	0	0	0	0	0	0	0	0	0	0	0	0	13	0	0	0	22	0	0	0	0	0	0	0	0	0	0	0	0	0	Archaea_Crenarchaeota_Bathyarchaeia___
ASV_3788	0	0	0	0	0	0	0	0	0	0	0	0	0	0	0	0	3	0	0	17	12	3	0	0	0	0	0	0	0	0	0	0	0	0	0	0	0	0	0	Archaea_Crenarchaeota_Bathyarchaeia___
ASV_3817	0	0	0	0	0	0	0	3	0	3	0	0	0	0	0	0	5	0	0	12	6	4	0	0	2	0	0	0	0	0	0	0	0	0	0	0	0	0	0	Archaea_Crenarchaeota_Bathyarchaeia___
ASV_4074	0	0	0	0	0	0	0	0	0	0	0	0	0	0	0	0	0	0	0	0	0	2	0	0	0	0	0	0	0	0	0	0	0	0	0	0	0	30	3	Archaea_Crenarchaeota_Bathyarchaeia___
ASV_4078	0	0	0	0	0	0	0	0	0	0	0	0	0	0	0	0	0	0	0	0	0	0	0	0	0	0	0	0	0	0	35	0	0	0	0	0	0	0	0	Archaea_Crenarchaeota_Bathyarchaeia___
ASV_4103	0	0	0	0	0	0	0	0	0	0	0	0	0	0	0	0	4	0	0	21	0	5	0	0	0	0	0	0	0	0	0	0	5	0	0	0	0	0	0	Archaea_Crenarchaeota_Bathyarchaeia___
ASV_4848	3	0	2	7	3	5	0	0	0	7	0	0	5	0	3	0	0	0	0	0	0	0	0	0	0	0	0	0	0	0	0	0	0	0	0	0	0	0	0	Archaea_Crenarchaeota_Bathyarchaeia___
ASV_4981	3	6	5	13	0	2	0	0	0	4	2	0	0	0	0	0	0	0	0	0	0	0	0	0	0	0	0	0	0	0	0	0	0	0	0	0	0	0	0	Archaea_Crenarchaeota_Bathyarchaeia___
ASV_5035	3	5	0	12	3	8	0	0	0	2	0	0	0	0	0	0	0	0	2	0	0	0	0	0	0	0	0	0	0	0	0	0	0	0	0	0	0	0	0	Archaea_Crenarchaeota_Bathyarchaeia___
ASV_5306	0	0	0	0	0	0	0	0	0	0	0	0	0	0	0	0	0	0	0	0	0	0	0	0	0	0	0	0	0	0	0	0	0	0	0	0	0	35	0	Archaea_Crenarchaeota_Bathyarchaeia___
ASV_641	0	0	0	0	0	0	0	0	0	0	0	0	0	0	0	0	0	0	0	6	0	7	0	0	21	0	0	0	0	0	0	0	0	0	0	0	0	0	0	Archaea_Crenarchaeota_Bathyarchaeia___
ASV_1600	0	2	0	0	0	0	0	0	0	0	0	0	0	0	0	2	0	0	0	8	14	4	0	0	4	0	0	0	0	0	0	0	0	0	0	0	0	0	0	Archaea_Crenarchaeota_Bathyarchaeia___
ASV_1782	0	0	0	0	0	0	0	0	0	0	0	0	0	0	0	0	2	0	3	0	0	25	0	0	4	0	0	0	0	0	0	0	0	0	0	0	0	0	0	Archaea_Crenarchaeota_Bathyarchaeia___
ASV_2484	0	0	0	4	0	0	0	0	0	0	0	0	7	0	7	0	4	0	2	0	0	10	0	0	0	0	0	0	0	0	0	0	0	0	0	0	0	0	0	Archaea_Crenarchaeota_Bathyarchaeia___
ASV_2919	0	0	0	0	0	0	0	0	0	0	0	0	0	0	0	0	0	0	0	0	0	34	0	0	0	0	0	0	0	0	0	0	0	0	0	0	0	0	0	Archaea_Crenarchaeota_Bathyarchaeia___
ASV_4075	0	0	0	0	0	0	0	0	0	0	0	0	0	0	0	0	0	0	2	0	19	0	0	0	0	0	0	0	0	0	13	0	0	0	0	0	0	0	0	Archaea_Crenarchaeota_Bathyarchaeia___
ASV_4918	0	0	2	4	3	0	0	2	0	3	3	0	6	0	6	0	3	0	0	0	0	2	0	0	0	0	0	0	0	0	0	0	0	0	0	0	0	0	0	Archaea_Crenarchaeota_Bathyarchaeia___
ASV_4921	0	0	0	0	0	0	2	0	0	7	13	0	7	0	3	0	0	2	0	0	0	0	0	0	0	0	0	0	0	0	0	0	0	0	0	0	0	0	0	Archaea_Crenarchaeota_Bathyarchaeia___
ASV_4975	4	2	4	14	0	4	0	0	0	0	0	0	2	0	0	0	0	0	0	4	0	0	0	0	0	0	0	0	0	0	0	0	0	0	0	0	0	0	0	Archaea_Crenarchaeota_Bathyarchaeia___
ASV_4986	0	2	2	24	0	0	0	0	0	0	0	0	0	2	0	0	0	0	0	4	0	0	0	0	0	0	0	0	0	0	0	0	0	0	0	0	0	0	0	Archaea_Crenarchaeota_Bathyarchaeia___
ASV_4994	0	0	0	7	3	4	4	0	0	2	0	0	5	0	0	0	5	0	4	0	0	0	0	0	0	0	0	0	0	0	0	0	0	0	0	0	0	0	0	Archaea_Crenarchaeota_Bathyarchaeia___
ASV_5051	0	0	5	3	0	3	0	0	0	4	0	0	0	0	0	0	0	0	0	0	0	0	0	0	0	0	0	0	0	0	0	0	0	0	19	0	0	0	0	Archaea_Crenarchaeota_Bathyarchaeia___
ASV_5104	3	4	0	23	0	2	0	0	0	0	0	0	0	0	0	2	0	0	0	0	0	0	0	0	0	0	0	0	0	0	0	0	0	0	0	0	0	0	0	Archaea_Crenarchaeota_Bathyarchaeia___
ASV_5176	8	5	4	6	0	3	0	0	0	0	2	0	2	0	0	0	0	0	0	4	0	0	0	0	0	0	0	0	0	0	0	0	0	0	0	0	0	0	0	Archaea_Crenarchaeota_Bathyarchaeia___
ASV_5210	0	0	0	0	0	0	0	3	0	0	0	0	0	0	0	0	0	0	0	0	0	0	0	0	0	0	0	0	0	0	24	0	7	0	0	0	0	0	0	Archaea_Crenarchaeota_Bathyarchaeia___
ASV_5313	14	2	11	5	2	0	0	0	0	0	0	0	0	0	0	0	0	0	0	0	0	0	0	0	0	0	0	0	0	0	0	0	0	0	0	0	0	0	0	Archaea_Crenarchaeota_Bathyarchaeia___
ASV_2286	0	0	0	0	0	0	0	0	0	0	0	0	0	0	0	0	9	2	5	9	2	6	0	0	0	0	0	0	0	0	0	0	0	0	0	0	0	0	0	Archaea_Crenarchaeota_Bathyarchaeia___
ASV_4073	0	0	0	0	0	0	0	0	0	0	0	0	0	0	0	0	0	0	0	0	0	28	0	0	0	0	0	5	0	0	0	0	0	0	0	0	0	0	0	Archaea_Crenarchaeota_Bathyarchaeia___
ASV_4574	0	0	5	5	0	5	0	0	0	4	0	0	0	0	0	0	0	0	6	8	0	0	0	0	0	0	0	0	0	0	0	0	0	0	0	0	0	0	0	Archaea_Crenarchaeota_Bathyarchaeia___
ASV_4867	0	0	0	0	0	0	0	0	0	0	2	0	0	0	0	0	5	0	0	0	0	0	0	0	0	0	0	0	0	0	0	0	0	0	0	26	0	0	0	Archaea_Crenarchaeota_Bathyarchaeia___
ASV_4988	0	2	4	19	0	2	0	0	0	0	0	0	0	0	0	0	0	0	0	0	6	0	0	0	0	0	0	0	0	0	0	0	0	0	0	0	0	0	0	Archaea_Crenarchaeota_Bathyarchaeia___
ASV_5001	0	0	0	2	0	0	0	0	0	0	0	0	2	0	3	0	12	0	3	11	0	0	0	0	0	0	0	0	0	0	0	0	0	0	0	0	0	0	0	Archaea_Crenarchaeota_Bathyarchaeia___
ASV_5006	0	0	0	0	0	0	0	0	0	0	0	0	0	0	0	0	0	0	0	0	0	31	0	0	0	0	0	0	0	0	0	2	0	0	0	0	0	0	0	Archaea_Crenarchaeota_Bathyarchaeia___
ASV_5031	6	4	6	11	2	4	0	0	0	0	0	0	0	0	0	0	0	0	0	0	0	0	0	0	0	0	0	0	0	0	0	0	0	0	0	0	0	0	0	Archaea_Crenarchaeota_Bathyarchaeia___
ASV_5115	0	0	5	20	2	0	0	0	0	6	0	0	0	0	0	0	0	0	0	0	0	0	0	0	0	0	0	0	0	0	0	0	0	0	0	0	0	0	0	Archaea_Crenarchaeota_Bathyarchaeia___
ASV_5126	0	0	0	0	0	0	0	0	0	4	0	0	7	0	6	2	5	0	2	0	0	0	0	0	0	0	0	0	0	0	0	0	0	0	7	0	0	0	0	Archaea_Crenarchaeota_Bathyarchaeia___
ASV_5252	11	3	3	11	0	3	0	0	0	2	0	0	0	0	0	0	0	0	0	0	0	0	0	0	0	0	0	0	0	0	0	0	0	0	0	0	0	0	0	Archaea_Crenarchaeota_Bathyarchaeia___
ASV_5263	2	3	3	25	0	0	0	0	0	0	0	0	0	0	0	0	0	0	0	0	0	0	0	0	0	0	0	0	0	0	0	0	0	0	0	0	0	0	0	Archaea_Crenarchaeota_Bathyarchaeia___
ASV_5319	9	5	8	4	0	4	0	0	0	0	3	0	0	0	0	0	0	0	0	0	0	0	0	0	0	0	0	0	0	0	0	0	0	0	0	0	0	0	0	Archaea_Crenarchaeota_Bathyarchaeia___
ASV_5327	2	4	9	16	0	0	0	0	0	2	0	0	0	0	0	0	0	0	0	0	0	0	0	0	0	0	0	0	0	0	0	0	0	0	0	0	0	0	0	Archaea_Crenarchaeota_Bathyarchaeia___
ASV_2706	0	0	0	0	0	0	0	0	0	0	0	0	0	0	0	0	0	0	0	0	30	2	0	0	0	0	0	0	0	0	0	0	0	0	0	0	0	0	0	Archaea_Crenarchaeota_Bathyarchaeia___
ASV_3320	0	0	0	0	0	0	0	0	0	0	0	0	3	0	2	0	4	0	5	3	13	0	0	0	0	0	0	0	0	0	0	0	0	0	2	0	0	0	0	Archaea_Crenarchaeota_Bathyarchaeia___
ASV_4854	0	0	0	0	0	0	0	0	0	0	2	0	2	0	2	0	0	0	0	0	0	0	0	0	0	0	0	0	0	0	0	9	0	0	17	0	0	0	0	Archaea_Crenarchaeota_Bathyarchaeia___
ASV_4864	0	0	0	0	4	2	0	0	0	6	0	0	2	0	4	0	8	0	0	6	0	0	0	0	0	0	0	0	0	0	0	0	0	0	0	0	0	0	0	Archaea_Crenarchaeota_Bathyarchaeia___
ASV_5030	7	6	7	7	2	3	0	0	0	0	0	0	0	0	0	0	0	0	0	0	0	0	0	0	0	0	0	0	0	0	0	0	0	0	0	0	0	0	0	Archaea_Crenarchaeota_Bathyarchaeia___
ASV_5102	3	0	0	5	0	0	0	3	0	3	0	0	3	0	8	0	4	0	3	0	0	0	0	0	0	0	0	0	0	0	0	0	0	0	0	0	0	0	0	Archaea_Crenarchaeota_Bathyarchaeia___
ASV_5109	0	0	0	9	0	0	0	0	0	5	0	0	6	0	4	0	0	0	0	0	8	0	0	0	0	0	0	0	0	0	0	0	0	0	0	0	0	0	0	Archaea_Crenarchaeota_Bathyarchaeia___
ASV_5110	0	0	3	10	0	0	0	0	0	2	7	2	2	0	0	2	4	0	0	0	0	0	0	0	0	0	0	0	0	0	0	0	0	0	0	0	0	0	0	Archaea_Crenarchaeota_Bathyarchaeia___
ASV_5116	0	0	0	9	0	4	0	0	0	8	0	0	3	0	0	5	3	0	0	0	0	0	0	0	0	0	0	0	0	0	0	0	0	0	0	0	0	0	0	Archaea_Crenarchaeota_Bathyarchaeia___
ASV_5120	0	0	2	15	0	0	0	0	0	0	0	0	0	0	0	0	0	0	0	0	0	0	0	0	0	0	0	0	0	0	0	0	0	0	15	0	0	0	0	Archaea_Crenarchaeota_Bathyarchaeia___
ASV_5347	0	0	0	9	0	0	3	0	0	2	6	0	5	0	3	0	2	0	2	0	0	0	0	0	0	0	0	0	0	0	0	0	0	0	0	0	0	0	0	Archaea_Crenarchaeota_Bathyarchaeia___
ASV_5508	0	0	0	0	0	0	0	0	0	0	0	0	0	0	0	0	0	0	0	32	0	0	0	0	0	0	0	0	0	0	0	0	0	0	0	0	0	0	0	Archaea_Crenarchaeota_Bathyarchaeia___
ASV_2524	0	0	0	0	0	0	0	0	0	0	0	0	0	0	0	0	0	0	0	0	0	20	0	0	11	0	0	0	0	0	0	0	0	0	0	0	0	0	0	Archaea_Crenarchaeota_Bathyarchaeia___
ASV_2806	0	0	0	0	0	0	0	0	0	0	0	0	0	0	0	0	0	0	0	5	0	26	0	0	0	0	0	0	0	0	0	0	0	0	0	0	0	0	0	Archaea_Crenarchaeota_Bathyarchaeia___
ASV_3576	0	0	3	7	0	3	0	0	0	2	0	0	3	0	3	0	2	0	0	0	8	0	0	0	0	0	0	0	0	0	0	0	0	0	0	0	0	0	0	Archaea_Crenarchaeota_Bathyarchaeia___
ASV_3641	0	0	0	0	0	0	0	0	0	0	0	0	0	0	0	0	0	0	0	0	15	3	0	0	13	0	0	0	0	0	0	0	0	0	0	0	0	0	0	Archaea_Crenarchaeota_Bathyarchaeia___
ASV_5043	0	0	3	9	0	6	0	2	0	6	0	0	5	0	0	0	0	0	0	0	0	0	0	0	0	0	0	0	0	0	0	0	0	0	0	0	0	0	0	Archaea_Crenarchaeota_Bathyarchaeia___
ASV_5059	0	0	0	2	0	2	0	0	0	6	6	0	4	0	0	0	4	0	0	0	7	0	0	0	0	0	0	0	0	0	0	0	0	0	0	0	0	0	0	Archaea_Crenarchaeota_Bathyarchaeia___
ASV_5217	0	0	0	0	0	0	0	0	0	0	0	0	0	0	0	0	0	0	0	3	0	0	0	0	0	0	0	28	0	0	0	0	0	0	0	0	0	0	0	Archaea_Crenarchaeota_Bathyarchaeia___
ASV_5324	3	8	5	15	0	0	0	0	0	0	0	0	0	0	0	0	0	0	0	0	0	0	0	0	0	0	0	0	0	0	0	0	0	0	0	0	0	0	0	Archaea_Crenarchaeota_Bathyarchaeia___
ASV_5582	0	0	0	0	0	0	0	0	0	0	0	0	0	0	0	0	0	0	0	0	0	0	0	0	0	0	0	0	0	0	0	0	0	0	31	0	0	0	0	Archaea_Crenarchaeota_Bathyarchaeia___
ASV_2262	0	0	0	0	0	0	0	0	0	0	0	0	0	0	0	0	5	0	0	0	2	3	0	0	7	0	0	0	0	13	0	0	0	0	0	0	0	0	0	Archaea_Crenarchaeota_Bathyarchaeia___
ASV_3432	0	0	0	0	0	0	0	0	0	16	14	0	0	0	0	0	0	0	0	0	0	0	0	0	0	0	0	0	0	0	0	0	0	0	0	0	0	0	0	Archaea_Crenarchaeota_Bathyarchaeia___
ASV_4852	0	0	2	3	0	0	0	0	0	0	0	0	0	0	0	0	2	0	2	9	5	3	0	0	4	0	0	0	0	0	0	0	0	0	0	0	0	0	0	Archaea_Crenarchaeota_Bathyarchaeia___
ASV_5044	0	0	0	3	0	0	0	0	0	0	0	0	2	0	5	0	3	0	0	8	7	0	2	0	0	0	0	0	0	0	0	0	0	0	0	0	0	0	0	Archaea_Crenarchaeota_Bathyarchaeia___
ASV_5207	0	0	0	8	0	2	2	0	0	2	2	0	0	0	0	0	6	0	0	0	0	0	0	0	0	0	0	0	0	0	0	5	0	0	3	0	0	0	0	Archaea_Crenarchaeota_Bathyarchaeia___
ASV_5269	0	0	4	20	0	0	0	0	0	2	2	0	0	0	0	0	2	0	0	0	0	0	0	0	0	0	0	0	0	0	0	0	0	0	0	0	0	0	0	Archaea_Crenarchaeota_Bathyarchaeia___
ASV_5334	0	4	4	13	0	6	0	0	0	3	0	0	0	0	0	0	0	0	0	0	0	0	0	0	0	0	0	0	0	0	0	0	0	0	0	0	0	0	0	Archaea_Crenarchaeota_Bathyarchaeia___
ASV_5459	2	6	11	5	0	0	0	0	0	4	0	0	2	0	0	0	0	0	0	0	0	0	0	0	0	0	0	0	0	0	0	0	0	0	0	0	0	0	0	Archaea_Crenarchaeota_Bathyarchaeia___
ASV_5490	0	0	0	6	2	2	0	0	0	0	2	0	9	0	2	0	3	0	0	2	0	2	0	0	0	0	0	0	0	0	0	0	0	0	0	0	0	0	0	Archaea_Crenarchaeota_Bathyarchaeia___
ASV_5522	2	2	6	18	0	2	0	0	0	0	0	0	0	0	0	0	0	0	0	0	0	0	0	0	0	0	0	0	0	0	0	0	0	0	0	0	0	0	0	Archaea_Crenarchaeota_Bathyarchaeia___
ASV_5550	0	0	0	3	4	0	0	0	0	8	6	0	3	0	4	0	2	0	0	0	0	0	0	0	0	0	0	0	0	0	0	0	0	0	0	0	0	0	0	Archaea_Crenarchaeota_Bathyarchaeia___
ASV_4158	0	0	0	0	0	0	0	0	0	0	0	0	0	0	0	0	0	0	0	4	21	4	0	0	0	0	0	0	0	0	0	0	0	0	0	0	0	0	0	Archaea_Crenarchaeota_Bathyarchaeia___
ASV_4538	0	0	0	0	0	0	0	0	0	0	0	0	0	0	0	0	0	0	0	0	25	2	0	0	0	0	0	0	0	0	0	0	0	0	2	0	0	0	0	Archaea_Crenarchaeota_Bathyarchaeia___
ASV_5340	0	2	0	11	0	4	0	0	0	5	0	0	0	0	4	0	0	0	0	0	0	0	0	0	3	0	0	0	0	0	0	0	0	0	0	0	0	0	0	Archaea_Crenarchaeota_Bathyarchaeia___
ASV_5411	0	0	0	15	0	3	0	0	0	3	0	0	4	0	0	2	2	0	0	0	0	0	0	0	0	0	0	0	0	0	0	0	0	0	0	0	0	0	0	Archaea_Crenarchaeota_Bathyarchaeia___
ASV_5414	0	0	0	2	0	2	0	0	0	12	4	0	3	0	2	0	0	0	2	2	0	0	0	0	0	0	0	0	0	0	0	0	0	0	0	0	0	0	0	Archaea_Crenarchaeota_Bathyarchaeia___
ASV_5426	0	0	0	2	0	0	0	0	0	0	0	0	3	0	3	0	8	0	4	2	4	0	0	0	0	3	0	0	0	0	0	0	0	0	0	0	0	0	0	Archaea_Crenarchaeota_Bathyarchaeia___
ASV_5447	13	6	2	4	0	0	0	0	0	0	2	0	2	0	0	0	0	0	0	0	0	0	0	0	0	0	0	0	0	0	0	0	0	0	0	0	0	0	0	Archaea_Crenarchaeota_Bathyarchaeia___
ASV_5536	0	0	0	0	0	0	0	0	0	4	0	0	0	0	0	0	0	0	0	0	0	2	0	0	0	0	0	0	0	0	0	6	0	0	17	0	0	0	0	Archaea_Crenarchaeota_Bathyarchaeia___
ASV_5559	0	0	2	15	7	2	0	0	0	0	0	0	3	0	0	0	0	0	0	0	0	0	0	0	0	0	0	0	0	0	0	0	0	0	0	0	0	0	0	Archaea_Crenarchaeota_Bathyarchaeia___
ASV_5642	0	0	0	0	0	0	0	0	0	0	0	0	3	0	13	0	8	3	2	0	0	0	0	0	0	0	0	0	0	0	0	0	0	0	0	0	0	0	0	Archaea_Crenarchaeota_Bathyarchaeia___
ASV_5667	15	3	6	5	0	0	0	0	0	0	0	0	0	0	0	0	0	0	0	0	0	0	0	0	0	0	0	0	0	0	0	0	0	0	0	0	0	0	0	Archaea_Crenarchaeota_Bathyarchaeia___
ASV_5738	0	0	0	0	0	0	0	0	0	0	0	0	0	0	0	0	0	0	0	0	0	0	0	0	0	0	0	0	0	0	20	0	9	0	0	0	0	0	0	Archaea_Crenarchaeota_Bathyarchaeia___
ASV_895	0	0	0	9	0	2	0	3	0	4	0	0	2	0	0	0	0	0	0	0	0	3	0	0	0	0	0	5	0	0	0	0	0	0	0	0	0	0	0	Archaea_Crenarchaeota_Bathyarchaeia___
ASV_2380	0	0	0	3	0	0	0	0	0	0	0	0	2	0	0	0	3	0	0	2	2	0	0	14	0	0	0	0	0	0	0	2	0	0	0	0	0	0	0	Archaea_Crenarchaeota_Bathyarchaeia___
ASV_3404	0	0	0	0	0	0	0	0	0	0	0	0	0	0	0	0	0	0	0	0	0	0	0	0	0	28	0	0	0	0	0	0	0	0	0	0	0	0	0	Archaea_Crenarchaeota_Bathyarchaeia___
ASV_3830	0	0	0	0	0	0	0	0	0	0	0	0	0	0	0	0	0	0	0	4	0	0	0	0	0	24	0	0	0	0	0	0	0	0	0	0	0	0	0	Archaea_Crenarchaeota_Bathyarchaeia___
ASV_4302	0	0	0	0	0	0	0	0	0	0	0	0	0	0	0	0	0	0	0	4	0	3	0	0	0	5	0	0	0	0	0	0	16	0	0	0	0	0	0	Archaea_Crenarchaeota_Bathyarchaeia___
ASV_4357	0	0	0	0	0	0	0	0	0	0	0	0	0	0	0	0	0	0	0	7	0	6	0	15	0	0	0	0	0	0	0	0	0	0	0	0	0	0	0	Archaea_Crenarchaeota_Bathyarchaeia___
ASV_4819	0	0	0	0	0	0	0	0	0	0	0	0	0	0	0	0	2	0	0	24	0	2	0	0	0	0	0	0	0	0	0	0	0	0	0	0	0	0	0	Archaea_Crenarchaeota_Bathyarchaeia___
ASV_4860	0	0	0	3	0	2	0	0	0	5	2	0	7	0	2	0	7	0	0	0	0	0	0	0	0	0	0	0	0	0	0	0	0	0	0	0	0	0	0	Archaea_Crenarchaeota_Bathyarchaeia___
ASV_5060	0	0	0	0	0	0	0	0	0	0	3	0	3	0	2	0	0	0	4	10	0	2	0	0	0	0	0	0	0	0	0	4	0	0	0	0	0	0	0	Archaea_Crenarchaeota_Bathyarchaeia___
ASV_5127	0	0	0	7	3	0	0	0	0	0	5	0	4	0	0	2	4	0	0	3	0	0	0	0	0	0	0	0	0	0	0	0	0	0	0	0	0	0	0	Archaea_Crenarchaeota_Bathyarchaeia___
ASV_5355	0	0	0	7	0	5	0	0	0	5	0	0	2	0	2	0	2	0	0	2	3	0	0	0	0	0	0	0	0	0	0	0	0	0	0	0	0	0	0	Archaea_Crenarchaeota_Bathyarchaeia___
ASV_5356	0	0	0	0	0	0	0	0	0	2	0	0	0	0	0	0	0	0	0	0	10	5	0	8	3	0	0	0	0	0	0	0	0	0	0	0	0	0	0	Archaea_Crenarchaeota_Bathyarchaeia___
ASV_5358	0	0	0	0	0	0	0	0	0	0	0	0	0	0	0	0	0	0	0	0	25	3	0	0	0	0	0	0	0	0	0	0	0	0	0	0	0	0	0	Archaea_Crenarchaeota_Bathyarchaeia___
ASV_5461	2	0	6	20	0	0	0	0	0	0	0	0	0	0	0	0	0	0	0	0	0	0	0	0	0	0	0	0	0	0	0	0	0	0	0	0	0	0	0	Archaea_Crenarchaeota_Bathyarchaeia___
ASV_5544	0	0	0	0	0	0	0	0	0	0	0	0	9	0	5	0	10	0	0	4	0	0	0	0	0	0	0	0	0	0	0	0	0	0	0	0	0	0	0	Archaea_Crenarchaeota_Bathyarchaeia___
ASV_5562	0	0	0	0	0	0	0	0	0	0	0	0	2	0	0	2	0	0	2	0	0	0	0	0	0	0	0	22	0	0	0	0	0	0	0	0	0	0	0	Archaea_Crenarchaeota_Bathyarchaeia___
ASV_5644	0	0	0	2	0	0	0	0	0	0	0	0	0	0	0	0	0	0	0	0	0	0	0	0	0	26	0	0	0	0	0	0	0	0	0	0	0	0	0	Archaea_Crenarchaeota_Bathyarchaeia___
ASV_5725	0	0	2	22	0	2	0	0	0	0	0	0	0	0	2	0	0	0	0	0	0	0	0	0	0	0	0	0	0	0	0	0	0	0	0	0	0	0	0	Archaea_Crenarchaeota_Bathyarchaeia___
ASV_5779	0	4	3	15	0	0	0	0	0	4	2	0	0	0	0	0	0	0	0	0	0	0	0	0	0	0	0	0	0	0	0	0	0	0	0	0	0	0	0	Archaea_Crenarchaeota_Bathyarchaeia___
ASV_5812	0	0	0	0	0	0	0	0	0	0	0	0	0	0	0	0	0	0	0	8	0	12	0	0	0	0	0	0	0	0	0	8	0	0	0	0	0	0	0	Archaea_Crenarchaeota_Bathyarchaeia___
ASV_2396	0	0	0	2	2	0	0	0	0	0	0	0	2	0	0	0	0	0	0	0	0	0	0	0	0	0	0	0	0	0	0	0	0	0	21	0	0	0	0	Archaea_Crenarchaeota_Bathyarchaeia___
ASV_2739	0	0	0	2	0	0	0	0	0	0	0	0	0	0	2	0	2	0	0	2	0	2	0	0	0	0	0	0	0	0	0	3	14	0	0	0	0	0	0	Archaea_Crenarchaeota_Bathyarchaeia___
ASV_3093	0	0	0	0	0	0	0	0	0	0	0	0	0	0	0	0	0	0	0	0	0	0	0	0	0	27	0	0	0	0	0	0	0	0	0	0	0	0	0	Archaea_Crenarchaeota_Bathyarchaeia___
ASV_4204	0	0	2	2	0	0	0	0	0	0	0	0	0	0	0	0	0	0	3	12	8	0	0	0	0	0	0	0	0	0	0	0	0	0	0	0	0	0	0	Archaea_Crenarchaeota_Bathyarchaeia___
ASV_4387	0	3	0	2	0	0	0	0	0	0	0	0	0	0	0	0	0	0	0	22	0	0	0	0	0	0	0	0	0	0	0	0	0	0	0	0	0	0	0	Archaea_Crenarchaeota_Bathyarchaeia___
ASV_5339	0	0	2	15	2	0	0	0	0	3	0	0	3	0	0	0	2	0	0	0	0	0	0	0	0	0	0	0	0	0	0	0	0	0	0	0	0	0	0	Archaea_Crenarchaeota_Bathyarchaeia___
ASV_5422	0	0	0	0	0	0	0	0	0	0	0	0	0	0	2	0	0	0	0	0	0	0	0	0	0	0	0	0	0	0	25	0	0	0	0	0	0	0	0	Archaea_Crenarchaeota_Bathyarchaeia___
ASV_5435	0	0	0	0	0	0	0	0	0	0	0	0	0	0	0	0	0	0	0	0	0	0	0	0	0	0	0	0	0	0	0	7	0	0	0	20	0	0	0	Archaea_Crenarchaeota_Bathyarchaeia___
ASV_5483	0	0	0	21	0	2	0	0	0	0	0	2	2	0	0	0	0	0	0	0	0	0	0	0	0	0	0	0	0	0	0	0	0	0	0	0	0	0	0	Archaea_Crenarchaeota_Bathyarchaeia___
ASV_5554	0	0	0	0	0	0	0	0	0	0	0	0	2	0	0	4	19	0	0	0	0	2	0	0	0	0	0	0	0	0	0	0	0	0	0	0	0	0	0	Archaea_Crenarchaeota_Bathyarchaeia___
ASV_5604	4	5	4	9	0	3	0	0	0	2	0	0	0	0	0	0	0	0	0	0	0	0	0	0	0	0	0	0	0	0	0	0	0	0	0	0	0	0	0	Archaea_Crenarchaeota_Bathyarchaeia___
ASV_5616	0	3	0	16	0	6	0	0	0	0	0	0	2	0	0	0	0	0	0	0	0	0	0	0	0	0	0	0	0	0	0	0	0	0	0	0	0	0	0	Archaea_Crenarchaeota_Bathyarchaeia___
ASV_5911	0	0	0	0	0	0	0	0	0	0	0	0	0	0	0	0	0	0	0	0	0	0	0	17	0	0	0	0	0	0	10	0	0	0	0	0	0	0	0	Archaea_Crenarchaeota_Bathyarchaeia___
ASV_4729	0	0	0	0	0	0	0	0	0	0	0	0	3	0	9	0	10	0	0	4	0	0	0	0	0	0	0	0	0	0	0	0	0	0	0	0	0	0	0	Archaea_Crenarchaeota_Bathyarchaeia___
ASV_2408	0	0	0	0	0	0	0	0	0	0	0	0	0	0	0	0	0	0	0	0	0	0	0	0	0	26	0	0	0	0	0	0	0	0	0	0	0	0	0	Archaea_Crenarchaeota_Bathyarchaeia___
ASV_3825	0	0	0	0	0	0	0	0	0	0	0	0	0	0	0	0	0	0	0	0	0	0	0	0	0	23	0	3	0	0	0	0	0	0	0	0	0	0	0	Archaea_Crenarchaeota_Bathyarchaeia___
ASV_4095	0	0	0	0	0	0	0	0	0	0	0	0	2	0	2	0	0	0	3	0	5	5	0	0	0	0	0	0	0	0	9	0	0	0	0	0	0	0	0	Archaea_Crenarchaeota_Bathyarchaeia___
ASV_4255	0	0	0	0	0	0	0	0	0	0	0	0	0	0	0	0	0	0	0	3	0	0	0	0	0	2	0	21	0	0	0	0	0	0	0	0	0	0	0	Archaea_Crenarchaeota_Bathyarchaeia___
ASV_5423	0	0	0	0	0	0	0	0	0	0	0	0	0	0	3	2	0	0	4	4	13	0	0	0	0	0	0	0	0	0	0	0	0	0	0	0	0	0	0	Archaea_Crenarchaeota_Bathyarchaeia___
ASV_5599	6	7	3	10	0	0	0	0	0	0	0	0	0	0	0	0	0	0	0	0	0	0	0	0	0	0	0	0	0	0	0	0	0	0	0	0	0	0	0	Archaea_Crenarchaeota_Bathyarchaeia___
ASV_5703	0	0	0	6	0	0	0	0	0	5	6	0	5	0	2	0	2	0	0	0	0	0	0	0	0	0	0	0	0	0	0	0	0	0	0	0	0	0	0	Archaea_Crenarchaeota_Bathyarchaeia___
ASV_5807	0	0	0	0	0	2	0	0	0	0	0	0	2	0	3	3	2	0	0	4	10	0	0	0	0	0	0	0	0	0	0	0	0	0	0	0	0	0	0	Archaea_Crenarchaeota_Bathyarchaeia___
ASV_5843	14	3	3	6	0	0	0	0	0	0	0	0	0	0	0	0	0	0	0	0	0	0	0	0	0	0	0	0	0	0	0	0	0	0	0	0	0	0	0	Archaea_Crenarchaeota_Bathyarchaeia___
ASV_5848	8	7	3	8	0	0	0	0	0	0	0	0	0	0	0	0	0	0	0	0	0	0	0	0	0	0	0	0	0	0	0	0	0	0	0	0	0	0	0	Archaea_Crenarchaeota_Bathyarchaeia___
ASV_5948	3	6	5	12	0	0	0	0	0	0	0	0	0	0	0	0	0	0	0	0	0	0	0	0	0	0	0	0	0	0	0	0	0	0	0	0	0	0	0	Archaea_Crenarchaeota_Bathyarchaeia___
ASV_5953	3	0	5	18	0	0	0	0	0	0	0	0	0	0	0	0	0	0	0	0	0	0	0	0	0	0	0	0	0	0	0	0	0	0	0	0	0	0	0	Archaea_Crenarchaeota_Bathyarchaeia___
ASV_6012	0	0	0	0	0	0	0	0	0	0	0	0	0	0	0	0	0	0	0	12	0	0	0	0	0	14	0	0	0	0	0	0	0	0	0	0	0	0	0	Archaea_Crenarchaeota_Bathyarchaeia___
ASV_6027	0	0	0	0	0	0	0	0	0	0	0	0	0	0	0	0	0	0	0	7	19	0	0	0	0	0	0	0	0	0	0	0	0	0	0	0	0	0	0	Archaea_Crenarchaeota_Bathyarchaeia___
ASV_867	0	0	0	3	0	0	0	0	0	3	0	0	3	0	0	0	6	0	0	8	2	0	0	0	0	0	0	0	0	0	0	0	0	0	0	0	0	0	0	Archaea_Crenarchaeota_Bathyarchaeia___
ASV_1327	0	0	0	2	2	6	0	0	0	3	0	2	0	0	0	4	0	3	0	3	0	0	0	0	0	0	0	0	0	0	0	0	0	0	0	0	0	0	0	Archaea_Crenarchaeota_Bathyarchaeia___
ASV_1556	0	0	0	0	0	0	0	0	0	0	0	0	0	0	0	0	0	0	0	0	9	14	0	0	2	0	0	0	0	0	0	0	0	0	0	0	0	0	0	Archaea_Crenarchaeota_Bathyarchaeia___
ASV_4076	0	0	0	0	0	0	0	0	0	0	0	0	0	0	0	0	0	0	0	11	0	0	0	0	0	6	6	0	0	0	0	2	0	0	0	0	0	0	0	Archaea_Crenarchaeota_Bathyarchaeia___
ASV_4301	0	0	0	0	0	0	0	0	0	0	0	0	0	0	0	0	2	0	3	0	12	0	0	0	0	0	0	8	0	0	0	0	0	0	0	0	0	0	0	Archaea_Crenarchaeota_Bathyarchaeia___
ASV_4436	0	0	0	0	0	0	0	0	0	0	0	0	0	0	0	0	0	0	0	0	0	5	0	0	2	0	0	0	0	0	0	0	0	0	18	0	0	0	0	Archaea_Crenarchaeota_Bathyarchaeia___
ASV_4865	0	0	4	6	0	0	0	0	0	3	2	0	0	0	0	0	0	0	0	7	0	0	0	0	3	0	0	0	0	0	0	0	0	0	0	0	0	0	0	Archaea_Crenarchaeota_Bathyarchaeia___
ASV_4934	0	0	0	0	0	0	0	0	0	0	0	0	0	0	0	0	2	0	0	2	0	21	0	0	0	0	0	0	0	0	0	0	0	0	0	0	0	0	0	Archaea_Crenarchaeota_Bathyarchaeia___
ASV_5353	0	0	0	0	0	0	0	0	0	3	0	0	0	0	3	0	9	0	2	8	0	0	0	0	0	0	0	0	0	0	0	0	0	0	0	0	0	0	0	Archaea_Crenarchaeota_Bathyarchaeia___
ASV_5482	0	0	0	0	0	0	0	0	0	0	0	0	3	0	6	0	16	0	0	0	0	0	0	0	0	0	0	0	0	0	0	0	0	0	0	0	0	0	0	Archaea_Crenarchaeota_Bathyarchaeia___
ASV_5497	0	0	0	0	0	0	0	0	0	0	0	0	0	0	0	0	0	0	0	0	0	10	0	0	0	0	0	0	0	0	0	0	0	0	0	0	0	15	0	Archaea_Crenarchaeota_Bathyarchaeia___
ASV_5535	0	0	0	14	0	0	0	0	0	0	0	0	0	0	0	0	0	0	0	7	4	0	0	0	0	0	0	0	0	0	0	0	0	0	0	0	0	0	0	Archaea_Crenarchaeota_Bathyarchaeia___
ASV_5614	0	0	2	18	0	0	0	0	0	3	0	0	0	0	0	0	2	0	0	0	0	0	0	0	0	0	0	0	0	0	0	0	0	0	0	0	0	0	0	Archaea_Crenarchaeota_Bathyarchaeia___
ASV_5639	0	0	0	0	0	0	0	0	0	0	0	0	0	0	0	0	2	0	2	3	0	0	0	0	0	0	0	0	0	0	0	0	0	0	0	18	0	0	0	Archaea_Crenarchaeota_Bathyarchaeia___
ASV_5719	0	0	0	2	0	0	0	0	0	6	2	0	4	0	7	0	2	0	2	0	0	0	0	0	0	0	0	0	0	0	0	0	0	0	0	0	0	0	0	Archaea_Crenarchaeota_Bathyarchaeia___
ASV_5787	0	0	0	10	0	4	2	0	0	0	3	0	2	0	0	2	2	0	0	0	0	0	0	0	0	0	0	0	0	0	0	0	0	0	0	0	0	0	0	Archaea_Crenarchaeota_Bathyarchaeia___
ASV_5803	0	0	2	19	0	2	0	0	0	0	0	0	0	0	2	0	0	0	0	0	0	0	0	0	0	0	0	0	0	0	0	0	0	0	0	0	0	0	0	Archaea_Crenarchaeota_Bathyarchaeia___
ASV_4121	0	0	0	3	0	0	0	0	0	0	0	0	2	0	5	0	8	0	0	6	0	0	0	0	0	0	0	0	0	0	0	0	0	0	0	0	0	0	0	Archaea_Crenarchaeota_Bathyarchaeia___
ASV_1495	0	0	0	0	0	0	0	0	0	0	0	0	0	0	0	0	0	0	0	6	0	0	0	0	0	0	0	0	0	0	9	0	9	0	0	0	0	0	0	Archaea_Crenarchaeota_Bathyarchaeia___
ASV_1979	0	0	0	0	0	0	0	0	0	0	0	0	0	0	0	0	0	0	16	0	8	0	0	0	0	0	0	0	0	0	0	0	0	0	0	0	0	0	0	Archaea_Crenarchaeota_Bathyarchaeia___
ASV_4762	0	0	0	0	0	0	0	0	0	2	0	0	0	0	0	0	3	0	0	11	2	3	0	0	3	0	0	0	0	0	0	0	0	0	0	0	0	0	0	Archaea_Crenarchaeota_Bathyarchaeia___
ASV_4996	0	0	0	0	2	0	0	0	0	0	0	0	2	0	2	0	0	0	2	11	3	2	0	0	0	0	0	0	0	0	0	0	0	0	0	0	0	0	0	Archaea_Crenarchaeota_Bathyarchaeia___
ASV_5008	0	0	0	0	0	0	0	0	0	0	0	0	0	0	0	0	0	0	0	0	0	5	0	0	0	0	0	0	0	0	0	19	0	0	0	0	0	0	0	Archaea_Crenarchaeota_Bathyarchaeia___
ASV_5615	0	0	0	19	0	0	0	0	0	5	0	0	0	0	0	0	0	0	0	0	0	0	0	0	0	0	0	0	0	0	0	0	0	0	0	0	0	0	0	Archaea_Crenarchaeota_Bathyarchaeia___
ASV_5630	0	0	0	2	0	0	0	2	0	4	0	0	0	0	4	0	8	4	0	0	0	0	0	0	0	0	0	0	0	0	0	0	0	0	0	0	0	0	0	Archaea_Crenarchaeota_Bathyarchaeia___
ASV_5647	0	0	0	0	0	0	0	0	0	0	0	0	0	0	0	2	0	0	0	2	0	2	0	0	0	0	0	0	0	18	0	0	0	0	0	0	0	0	0	Archaea_Crenarchaeota_Bathyarchaeia___
ASV_5712	0	0	0	0	0	0	2	0	0	0	0	0	0	0	0	0	2	0	0	4	4	2	0	0	0	0	0	0	0	0	0	0	0	0	0	10	0	0	0	Archaea_Crenarchaeota_Bathyarchaeia___
ASV_5763	5	6	2	11	0	0	0	0	0	0	0	0	0	0	0	0	0	0	0	0	0	0	0	0	0	0	0	0	0	0	0	0	0	0	0	0	0	0	0	Archaea_Crenarchaeota_Bathyarchaeia___
ASV_5897	0	0	0	5	0	3	0	0	0	6	2	0	3	0	0	0	3	0	2	0	0	0	0	0	0	0	0	0	0	0	0	0	0	0	0	0	0	0	0	Archaea_Crenarchaeota_Bathyarchaeia___
ASV_5909	0	0	0	0	0	0	0	0	0	0	0	0	0	0	0	0	0	0	0	0	0	3	0	0	0	0	12	0	0	0	0	0	0	9	0	0	0	0	0	Archaea_Crenarchaeota_Bathyarchaeia___
ASV_5915	0	0	0	0	0	0	0	0	0	0	0	0	0	0	0	0	0	0	0	0	0	0	0	0	0	0	0	0	0	0	0	0	24	0	0	0	0	0	0	Archaea_Crenarchaeota_Bathyarchaeia___
ASV_5922	0	0	0	0	0	0	0	0	0	0	0	0	0	0	0	0	0	0	0	0	0	0	0	0	0	0	0	0	0	0	0	0	0	0	24	0	0	0	0	Archaea_Crenarchaeota_Bathyarchaeia___
ASV_5998	0	0	0	0	0	2	0	0	0	2	0	0	10	0	0	0	7	0	0	0	0	3	0	0	0	0	0	0	0	0	0	0	0	0	0	0	0	0	0	Archaea_Crenarchaeota_Bathyarchaeia___
ASV_6001	0	0	0	8	0	0	0	0	0	0	0	0	0	0	0	0	0	0	0	0	16	0	0	0	0	0	0	0	0	0	0	0	0	0	0	0	0	0	0	Archaea_Crenarchaeota_Bathyarchaeia___
ASV_6091	0	0	0	9	0	2	0	0	0	5	0	0	6	0	0	0	2	0	0	0	0	0	0	0	0	0	0	0	0	0	0	0	0	0	0	0	0	0	0	Archaea_Crenarchaeota_Bathyarchaeia___
ASV_6104	0	0	0	0	0	0	0	0	0	0	0	0	0	0	0	0	0	0	0	0	0	3	0	0	0	10	0	11	0	0	0	0	0	0	0	0	0	0	0	Archaea_Crenarchaeota_Bathyarchaeia___
ASV_6108	0	0	0	0	0	0	0	0	0	0	0	0	0	0	0	0	0	0	0	0	10	0	0	0	11	0	0	3	0	0	0	0	0	0	0	0	0	0	0	Archaea_Crenarchaeota_Bathyarchaeia___
ASV_1574	0	0	0	0	0	0	0	0	0	0	0	0	0	0	0	0	4	0	0	2	13	4	0	0	0	0	0	0	0	0	0	0	0	0	0	0	0	0	0	Archaea_Crenarchaeota_Bathyarchaeia___
ASV_5528	0	0	5	11	0	0	0	0	0	5	0	2	0	0	0	0	0	0	0	0	0	0	0	0	0	0	0	0	0	0	0	0	0	0	0	0	0	0	0	Archaea_Crenarchaeota_Bathyarchaeia___
ASV_5699	0	0	0	20	0	0	0	0	0	0	0	0	0	0	3	0	0	0	0	0	0	0	0	0	0	0	0	0	0	0	0	0	0	0	0	0	0	0	0	Archaea_Crenarchaeota_Bathyarchaeia___
ASV_5711	0	0	0	6	2	0	3	0	0	2	0	0	4	0	3	3	0	0	0	0	0	0	0	0	0	0	0	0	0	0	0	0	0	0	0	0	0	0	0	Archaea_Crenarchaeota_Bathyarchaeia___
ASV_5770	2	0	2	10	0	2	0	0	0	5	2	0	0	0	0	0	0	0	0	0	0	0	0	0	0	0	0	0	0	0	0	0	0	0	0	0	0	0	0	Archaea_Crenarchaeota_Bathyarchaeia___
ASV_5878	0	2	0	13	6	0	0	2	0	0	0	0	0	0	0	0	0	0	0	0	0	0	0	0	0	0	0	0	0	0	0	0	0	0	0	0	0	0	0	Archaea_Crenarchaeota_Bathyarchaeia___
ASV_5907	0	0	0	0	2	0	0	0	0	0	0	0	3	0	0	0	2	0	0	12	0	4	0	0	0	0	0	0	0	0	0	0	0	0	0	0	0	0	0	Archaea_Crenarchaeota_Bathyarchaeia___
ASV_6099	0	0	0	2	0	0	0	0	0	0	0	0	2	0	8	0	4	3	0	4	0	0	0	0	0	0	0	0	0	0	0	0	0	0	0	0	0	0	0	Archaea_Crenarchaeota_Bathyarchaeia___
ASV_6146	2	0	2	13	2	4	0	0	0	0	0	0	0	0	0	0	0	0	0	0	0	0	0	0	0	0	0	0	0	0	0	0	0	0	0	0	0	0	0	Archaea_Crenarchaeota_Bathyarchaeia___
ASV_6192	0	0	3	16	2	0	0	0	0	2	0	0	0	0	0	0	0	0	0	0	0	0	0	0	0	0	0	0	0	0	0	0	0	0	0	0	0	0	0	Archaea_Crenarchaeota_Bathyarchaeia___
ASV_6247	3	2	5	13	0	0	0	0	0	0	0	0	0	0	0	0	0	0	0	0	0	0	0	0	0	0	0	0	0	0	0	0	0	0	0	0	0	0	0	Archaea_Crenarchaeota_Bathyarchaeia___
ASV_6331	0	0	0	0	0	0	0	0	0	0	0	0	0	0	0	0	0	0	0	2	0	0	0	0	0	0	0	0	0	0	0	0	0	0	0	0	0	21	0	Archaea_Crenarchaeota_Bathyarchaeia___
ASV_4226	0	0	0	0	0	0	0	0	0	11	6	0	0	0	2	0	3	0	0	0	0	0	0	0	0	0	0	0	0	0	0	0	0	0	0	0	0	0	0	Archaea_Crenarchaeota_Bathyarchaeia___
ASV_983	0	0	0	0	0	0	0	0	0	0	0	0	0	0	0	0	0	0	0	13	0	2	0	7	0	0	0	0	0	0	0	0	0	0	0	0	0	0	0	Archaea_Crenarchaeota_Bathyarchaeia___
ASV_3599	2	0	0	18	0	0	0	0	0	2	0	0	0	0	0	0	0	0	0	0	0	0	0	0	0	0	0	0	0	0	0	0	0	0	0	0	0	0	0	Archaea_Crenarchaeota_Bathyarchaeia___
ASV_3913	0	0	0	0	0	0	0	0	0	0	0	0	0	0	0	0	0	0	0	6	13	0	0	0	3	0	0	0	0	0	0	0	0	0	0	0	0	0	0	Archaea_Crenarchaeota_Bathyarchaeia___
ASV_3987	0	0	0	3	0	0	2	0	0	0	0	0	2	0	0	0	0	3	0	9	0	0	0	3	0	0	0	0	0	0	0	0	0	0	0	0	0	0	0	Archaea_Crenarchaeota_Bathyarchaeia___
ASV_4478	0	0	0	0	0	0	0	0	0	0	2	0	2	0	0	0	0	0	0	5	0	2	0	0	0	0	0	0	0	0	11	0	0	0	0	0	0	0	0	Archaea_Crenarchaeota_Bathyarchaeia___
ASV_4810	0	0	0	0	0	0	0	0	0	3	0	0	4	0	5	0	8	0	2	0	0	0	0	0	0	0	0	0	0	0	0	0	0	0	0	0	0	0	0	Archaea_Crenarchaeota_Bathyarchaeia___
ASV_4813	0	0	0	0	0	0	0	0	0	0	0	0	0	0	0	0	3	0	2	4	8	5	0	0	0	0	0	0	0	0	0	0	0	0	0	0	0	0	0	Archaea_Crenarchaeota_Bathyarchaeia___
ASV_4820	0	0	0	0	0	0	0	0	0	0	0	0	0	0	0	0	0	0	0	0	0	17	0	0	0	0	0	0	0	0	0	0	0	0	5	0	0	0	0	Archaea_Crenarchaeota_Bathyarchaeia___
ASV_4935	0	0	0	0	0	0	0	0	0	0	0	0	0	0	0	0	0	0	0	5	2	15	0	0	0	0	0	0	0	0	0	0	0	0	0	0	0	0	0	Archaea_Crenarchaeota_Bathyarchaeia___
ASV_5197	0	0	0	0	0	0	0	0	0	0	0	0	5	0	4	0	2	0	2	4	5	0	0	0	0	0	0	0	0	0	0	0	0	0	0	0	0	0	0	Archaea_Crenarchaeota_Bathyarchaeia___
ASV_5589	0	0	0	11	0	2	0	0	0	2	0	3	2	0	0	0	2	0	0	0	0	0	0	0	0	0	0	0	0	0	0	0	0	0	0	0	0	0	0	Archaea_Crenarchaeota_Bathyarchaeia___
ASV_5646	0	0	0	0	0	0	0	0	0	0	0	0	0	0	6	0	8	0	0	4	4	0	0	0	0	0	0	0	0	0	0	0	0	0	0	0	0	0	0	Archaea_Crenarchaeota_Bathyarchaeia___
ASV_5775	0	2	0	4	0	0	0	0	0	3	0	0	0	0	0	0	2	0	0	0	3	2	0	0	0	0	0	0	0	0	0	6	0	0	0	0	0	0	0	Archaea_Crenarchaeota_Bathyarchaeia___
ASV_5904	0	0	0	0	0	0	0	0	0	0	0	0	2	0	2	0	0	0	3	15	0	0	0	0	0	0	0	0	0	0	0	0	0	0	0	0	0	0	0	Archaea_Crenarchaeota_Bathyarchaeia___
ASV_6058	0	0	3	13	0	4	0	0	0	0	2	0	0	0	0	0	0	0	0	0	0	0	0	0	0	0	0	0	0	0	0	0	0	0	0	0	0	0	0	Archaea_Crenarchaeota_Bathyarchaeia___
ASV_6238	6	0	3	6	3	2	0	0	0	0	0	0	2	0	0	0	0	0	0	0	0	0	0	0	0	0	0	0	0	0	0	0	0	0	0	0	0	0	0	Archaea_Crenarchaeota_Bathyarchaeia___
ASV_6447	0	0	0	0	0	0	0	0	0	0	0	0	0	0	0	0	0	0	0	0	0	0	0	0	0	0	0	0	0	0	0	0	0	0	0	0	0	22	0	Archaea_Crenarchaeota_Bathyarchaeia___
ASV_1950	0	0	0	0	0	0	0	0	0	0	0	0	2	0	4	0	2	0	4	0	9	0	0	0	0	0	0	0	0	0	0	0	0	0	0	0	0	0	0	Archaea_Crenarchaeota_Bathyarchaeia___
ASV_2862	0	0	0	5	0	0	0	0	0	0	0	0	2	0	2	5	0	0	0	0	3	0	0	0	4	0	0	0	0	0	0	0	0	0	0	0	0	0	0	Archaea_Crenarchaeota_Bathyarchaeia___
ASV_3470	0	0	0	0	0	0	0	0	0	0	0	0	0	0	0	0	7	0	0	4	0	0	0	0	2	0	0	0	0	0	0	8	0	0	0	0	0	0	0	Archaea_Crenarchaeota_Bathyarchaeia___
ASV_4484	0	0	0	5	0	2	0	0	0	0	3	0	2	0	0	0	0	0	0	4	5	0	0	0	0	0	0	0	0	0	0	0	0	0	0	0	0	0	0	Archaea_Crenarchaeota_Bathyarchaeia___
ASV_5342	0	2	3	10	0	2	0	0	0	0	0	0	0	0	0	0	0	0	2	0	0	2	0	0	0	0	0	0	0	0	0	0	0	0	0	0	0	0	0	Archaea_Crenarchaeota_Bathyarchaeia___
ASV_5553	0	0	0	0	0	0	0	0	0	0	0	2	6	0	5	0	2	0	0	0	0	2	0	0	0	0	0	0	0	0	0	4	0	0	0	0	0	0	0	Archaea_Crenarchaeota_Bathyarchaeia___
ASV_5686	3	3	3	5	0	2	0	0	0	2	3	0	0	0	0	0	0	0	0	0	0	0	0	0	0	0	0	0	0	0	0	0	0	0	0	0	0	0	0	Archaea_Crenarchaeota_Bathyarchaeia___
ASV_5887	0	0	0	5	0	0	0	2	0	0	2	0	3	0	7	2	0	0	0	0	0	0	0	0	0	0	0	0	0	0	0	0	0	0	0	0	0	0	0	Archaea_Crenarchaeota_Bathyarchaeia___
ASV_5984	0	0	0	0	0	0	2	0	0	0	0	0	2	0	2	6	5	0	0	0	0	0	0	0	0	0	0	0	0	0	0	0	0	0	0	0	0	0	4	Archaea_Crenarchaeota_Bathyarchaeia___
ASV_6077	0	0	0	5	0	2	0	2	0	5	2	0	0	0	3	0	2	0	0	0	0	0	0	0	0	0	0	0	0	0	0	0	0	0	0	0	0	0	0	Archaea_Crenarchaeota_Bathyarchaeia___
ASV_6084	0	0	0	14	0	0	0	0	0	2	3	0	0	0	0	0	2	0	0	0	0	0	0	0	0	0	0	0	0	0	0	0	0	0	0	0	0	0	0	Archaea_Crenarchaeota_Bathyarchaeia___
ASV_6129	10	3	2	6	0	0	0	0	0	0	0	0	0	0	0	0	0	0	0	0	0	0	0	0	0	0	0	0	0	0	0	0	0	0	0	0	0	0	0	Archaea_Crenarchaeota_Bathyarchaeia___
ASV_6155	0	2	0	10	4	3	0	0	0	0	2	0	0	0	0	0	0	0	0	0	0	0	0	0	0	0	0	0	0	0	0	0	0	0	0	0	0	0	0	Archaea_Crenarchaeota_Bathyarchaeia___
ASV_6162	0	2	0	9	0	3	0	0	0	0	0	0	0	0	4	0	3	0	0	0	0	0	0	0	0	0	0	0	0	0	0	0	0	0	0	0	0	0	0	Archaea_Crenarchaeota_Bathyarchaeia___
ASV_6183	0	0	0	2	0	0	0	0	0	6	0	0	4	0	2	0	5	0	0	2	0	0	0	0	0	0	0	0	0	0	0	0	0	0	0	0	0	0	0	Archaea_Crenarchaeota_Bathyarchaeia___
ASV_6233	8	4	3	2	0	0	0	0	0	2	0	0	0	0	0	0	2	0	0	0	0	0	0	0	0	0	0	0	0	0	0	0	0	0	0	0	0	0	0	Archaea_Crenarchaeota_Bathyarchaeia___
ASV_6287	0	0	0	13	6	2	0	0	0	0	0	0	0	0	0	0	0	0	0	0	0	0	0	0	0	0	0	0	0	0	0	0	0	0	0	0	0	0	0	Archaea_Crenarchaeota_Bathyarchaeia___
ASV_6302	0	0	0	0	0	0	0	0	0	0	0	0	4	0	2	2	4	0	9	0	0	0	0	0	0	0	0	0	0	0	0	0	0	0	0	0	0	0	0	Archaea_Crenarchaeota_Bathyarchaeia___
ASV_6334	0	0	0	0	0	0	0	0	0	0	0	0	0	0	0	0	0	0	0	21	0	0	0	0	0	0	0	0	0	0	0	0	0	0	0	0	0	0	0	Archaea_Crenarchaeota_Bathyarchaeia___
ASV_6361	5	0	4	10	0	2	0	0	0	0	0	0	0	0	0	0	0	0	0	0	0	0	0	0	0	0	0	0	0	0	0	0	0	0	0	0	0	0	0	Archaea_Crenarchaeota_Bathyarchaeia___
ASV_6368	3	4	5	7	0	0	0	0	0	2	0	0	0	0	0	0	0	0	0	0	0	0	0	0	0	0	0	0	0	0	0	0	0	0	0	0	0	0	0	Archaea_Crenarchaeota_Bathyarchaeia___
ASV_6541	0	0	0	0	0	0	0	0	0	0	0	0	0	0	0	0	0	0	0	0	0	0	0	0	0	0	0	0	0	0	0	0	21	0	0	0	0	0	0	Archaea_Crenarchaeota_Bathyarchaeia___
ASV_700	0	0	0	0	0	0	0	0	0	0	0	0	0	0	0	0	0	0	0	7	0	0	0	0	13	0	0	0	0	0	0	0	0	0	0	0	0	0	0	Archaea_Crenarchaeota_Bathyarchaeia___
ASV_3029	0	0	0	0	0	0	0	0	0	0	0	0	0	0	0	0	0	0	0	4	2	14	0	0	0	0	0	0	0	0	0	0	0	0	0	0	0	0	0	Archaea_Crenarchaeota_Bathyarchaeia___
ASV_3378	0	0	0	5	0	0	0	0	0	0	0	0	0	0	0	0	2	0	0	0	0	0	2	0	0	11	0	0	0	0	0	0	0	0	0	0	0	0	0	Archaea_Crenarchaeota_Bathyarchaeia___
ASV_3474	0	0	0	0	0	0	0	0	0	0	0	0	0	0	0	0	0	0	0	6	0	0	0	0	0	0	4	0	0	5	0	0	5	0	0	0	0	0	0	Archaea_Crenarchaeota_Bathyarchaeia___
ASV_4825	0	0	0	0	0	0	0	0	0	0	0	0	0	0	0	0	0	0	0	2	0	0	0	0	0	0	0	0	0	3	0	0	0	0	15	0	0	0	0	Archaea_Crenarchaeota_Bathyarchaeia___
ASV_5552	0	0	0	17	0	0	0	0	0	0	3	0	0	0	0	0	0	0	0	0	0	0	0	0	0	0	0	0	0	0	0	0	0	0	0	0	0	0	0	Archaea_Crenarchaeota_Bathyarchaeia___
ASV_5949	3	2	0	5	0	3	0	0	0	0	0	2	0	0	0	0	5	0	0	0	0	0	0	0	0	0	0	0	0	0	0	0	0	0	0	0	0	0	0	Archaea_Crenarchaeota_Bathyarchaeia___
ASV_6043	8	0	2	6	0	2	0	0	0	0	0	0	0	0	0	0	2	0	0	0	0	0	0	0	0	0	0	0	0	0	0	0	0	0	0	0	0	0	0	Archaea_Crenarchaeota_Bathyarchaeia___
ASV_6063	0	0	0	18	2	0	0	0	0	0	0	0	0	0	0	0	0	0	0	0	0	0	0	0	0	0	0	0	0	0	0	0	0	0	0	0	0	0	0	Archaea_Crenarchaeota_Bathyarchaeia___
ASV_6184	0	0	0	14	0	2	0	0	0	2	0	0	0	0	0	0	2	0	0	0	0	0	0	0	0	0	0	0	0	0	0	0	0	0	0	0	0	0	0	Archaea_Crenarchaeota_Bathyarchaeia___
ASV_6235	7	10	3	0	0	0	0	0	0	0	0	0	0	0	0	0	0	0	0	0	0	0	0	0	0	0	0	0	0	0	0	0	0	0	0	0	0	0	0	Archaea_Crenarchaeota_Bathyarchaeia___
ASV_6309	0	0	0	0	0	0	0	0	0	0	0	0	4	0	8	0	6	2	0	0	0	0	0	0	0	0	0	0	0	0	0	0	0	0	0	0	0	0	0	Archaea_Crenarchaeota_Bathyarchaeia___
ASV_6320	0	0	0	0	0	0	0	0	0	0	0	0	0	0	0	0	0	0	0	0	0	6	0	0	0	0	0	0	0	0	0	14	0	0	0	0	0	0	0	Archaea_Crenarchaeota_Bathyarchaeia___
ASV_6399	0	0	0	11	0	2	0	0	0	2	0	0	0	0	0	0	0	0	0	0	0	0	0	0	5	0	0	0	0	0	0	0	0	0	0	0	0	0	0	Archaea_Crenarchaeota_Bathyarchaeia___
ASV_6424	0	0	0	11	0	3	0	0	0	0	2	2	0	0	0	0	0	0	0	0	2	0	0	0	0	0	0	0	0	0	0	0	0	0	0	0	0	0	0	Archaea_Crenarchaeota_Bathyarchaeia___
ASV_6468	5	7	2	6	0	0	0	0	0	0	0	0	0	0	0	0	0	0	0	0	0	0	0	0	0	0	0	0	0	0	0	0	0	0	0	0	0	0	0	Archaea_Crenarchaeota_Bathyarchaeia___
ASV_6479	2	5	6	7	0	0	0	0	0	0	0	0	0	0	0	0	0	0	0	0	0	0	0	0	0	0	0	0	0	0	0	0	0	0	0	0	0	0	0	Archaea_Crenarchaeota_Bathyarchaeia___
ASV_1536	0	0	0	0	0	0	0	0	0	0	0	0	0	0	0	0	0	0	5	3	6	5	0	0	0	0	0	0	0	0	0	0	0	0	0	0	0	0	0	Archaea_Crenarchaeota_Bathyarchaeia___
ASV_2864	0	0	0	0	0	0	0	0	0	0	0	0	0	0	0	0	4	0	0	0	0	11	0	0	0	0	0	0	0	0	0	4	0	0	0	0	0	0	0	Archaea_Crenarchaeota_Bathyarchaeia___
ASV_3142	0	0	0	9	0	0	0	0	0	0	0	2	0	0	0	0	0	0	2	6	0	0	0	0	0	0	0	0	0	0	0	0	0	0	0	0	0	0	0	Archaea_Crenarchaeota_Bathyarchaeia___
ASV_3549	0	0	0	2	0	0	0	0	0	3	0	0	2	0	0	0	2	0	0	2	3	5	0	0	0	0	0	0	0	0	0	0	0	0	0	0	0	0	0	Archaea_Crenarchaeota_Bathyarchaeia___
ASV_5359	0	0	0	0	0	0	0	0	0	0	0	0	7	0	2	0	2	0	0	2	6	0	0	0	0	0	0	0	0	0	0	0	0	0	0	0	0	0	0	Archaea_Crenarchaeota_Bathyarchaeia___
ASV_5648	0	0	0	0	0	0	0	0	0	0	0	0	0	0	0	0	3	0	6	2	0	8	0	0	0	0	0	0	0	0	0	0	0	0	0	0	0	0	0	Archaea_Crenarchaeota_Bathyarchaeia___
ASV_5773	0	0	0	8	0	0	0	0	0	0	0	0	0	0	3	2	0	0	2	4	0	0	0	0	0	0	0	0	0	0	0	0	0	0	0	0	0	0	0	Archaea_Crenarchaeota_Bathyarchaeia___
ASV_6013	0	0	0	0	0	0	0	0	0	0	0	0	0	0	0	0	0	0	0	0	0	0	0	0	0	0	0	19	0	0	0	0	0	0	0	0	0	0	0	Archaea_Crenarchaeota_Bathyarchaeia___
ASV_6055	2	0	0	15	0	0	2	0	0	0	0	0	0	0	0	0	0	0	0	0	0	0	0	0	0	0	0	0	0	0	0	0	0	0	0	0	0	0	0	Archaea_Crenarchaeota_Bathyarchaeia___
ASV_6173	0	0	0	12	4	0	0	0	0	3	0	0	0	0	0	0	0	0	0	0	0	0	0	0	0	0	0	0	0	0	0	0	0	0	0	0	0	0	0	Archaea_Crenarchaeota_Bathyarchaeia___
ASV_6198	0	0	0	2	0	0	0	0	0	0	0	0	0	0	0	0	0	0	0	7	0	0	0	0	0	0	0	0	0	0	0	0	10	0	0	0	0	0	0	Archaea_Crenarchaeota_Bathyarchaeia___
ASV_6291	0	0	0	7	0	0	0	2	0	2	0	0	0	0	0	0	0	0	2	0	6	0	0	0	0	0	0	0	0	0	0	0	0	0	0	0	0	0	0	Archaea_Crenarchaeota_Bathyarchaeia___
ASV_6296	0	0	0	0	3	3	0	0	0	4	0	0	2	0	4	0	3	0	0	0	0	0	0	0	0	0	0	0	0	0	0	0	0	0	0	0	0	0	0	Archaea_Crenarchaeota_Bathyarchaeia___
[truncated: 5,959 more rows]

## Sheet: rarefied ASVs
ASV	TM0.1	TM1.2	TM2.4	TM4.6	TM6.8	TM8.10	TM10.12	TM12.14	TM14.16	TM16.18	TM18.20	TM20.25	TM25.30	TM30.35	TM35.40	TM40.45	TM45.50	TM50.55	C3	C5	G13	C14	C18	C19	C25	C28	C30	C31	C32	C35	C36	C37	C38	C40	C41	C42	C43	C44	C45	Taxonomy
ASV_4728	0	1	0	0	0	0	0	0	0	0	0	0	0	0	0	0	0	0	0	0	0	0	0	0	0	0	0	0	0	0	0	0	0	0	0	0	0	0	0	Archaea_____
ASV_92	9	26	14	29	50	18	22	6	8	6	16	17	4	7	3	7	5	5	1	2	2	1	0	0	0	0	0	0	0	3	5	1	0	0	0	0	0	0	0	Archaea_____
ASV_5245	0	0	0	0	0	0	0	0	0	0	0	0	0	2	1	0	1	1	0	0	0	0	0	0	0	0	0	0	0	0	0	0	0	0	0	0	0	0	0	Archaea_____
ASV_66	0	0	0	0	0	0	0	0	0	0	0	0	0	0	0	0	0	0	0	29	86	32	0	0	90	0	0	0	0	0	0	0	19	0	0	0	0	12	27	Archaea_____
ASV_71	1	2	0	0	1	1	0	0	0	2	0	0	4	0	1	0	0	1	0	0	50	26	1	41	19	0	3	0	0	0	0	4	11	0	27	0	0	0	0	Archaea_____
ASV_237	0	0	0	0	0	0	0	0	0	0	0	0	0	0	0	0	0	0	0	0	0	0	0	0	9	0	0	0	0	0	0	0	0	11	0	0	0	1	0	Archaea_____
ASV_288	0	0	0	0	0	0	0	0	0	0	0	0	0	0	0	0	0	0	0	0	0	0	0	0	0	0	0	0	0	0	0	0	0	0	0	47	4	61	0	Archaea_____
ASV_546	1	0	2	1	0	1	4	0	0	0	0	0	2	0	0	1	0	0	0	0	0	11	0	0	0	0	0	0	0	0	0	0	0	0	0	0	0	13	0	Archaea_____
ASV_624	0	0	0	0	0	0	0	0	0	0	0	0	0	0	0	0	0	0	0	7	0	0	0	0	2	0	0	0	0	0	0	0	0	0	0	0	0	0	0	Archaea_____
ASV_709	0	0	0	0	0	0	0	1	0	0	0	1	1	1	6	1	1	0	0	0	0	0	1	0	1	0	0	0	0	0	0	0	0	0	0	0	0	13	0	Archaea_____
ASV_1246	0	0	0	0	0	0	0	0	0	0	0	0	0	0	0	0	0	0	0	0	0	0	0	0	0	0	0	0	0	0	0	0	0	0	0	0	0	13	0	Archaea_____
ASV_1260	0	0	0	0	0	0	0	0	0	1	0	0	1	3	1	0	10	6	1	1	0	0	0	0	0	0	0	0	0	0	0	0	0	0	0	0	0	0	0	Archaea_____
ASV_1306	0	0	0	0	0	0	0	0	0	0	0	0	0	0	0	0	0	0	0	0	0	0	0	0	0	0	0	0	0	0	0	0	0	0	0	0	0	0	22	Archaea_____
ASV_1433	0	0	0	0	0	0	0	0	0	0	0	0	0	0	0	0	0	0	0	0	0	0	0	0	0	0	0	0	0	0	17	0	0	0	0	0	0	0	0	Archaea_____
ASV_1437	0	0	0	0	0	1	0	0	0	0	0	0	0	0	0	1	0	0	0	0	1	1	0	0	1	0	0	0	0	0	0	0	0	0	0	0	0	0	0	Archaea_____
ASV_1519	0	0	0	0	0	0	0	0	0	0	0	0	0	0	0	0	0	0	0	0	0	0	0	0	0	0	18	0	0	0	0	0	0	0	0	0	0	0	0	Archaea_____
ASV_1608	0	0	0	0	0	3	0	1	0	2	1	2	0	0	0	1	2	0	0	0	0	0	0	0	0	0	0	0	0	0	0	0	0	0	0	0	0	0	0	Archaea_____
ASV_1636	0	0	0	0	5	0	2	2	5	1	1	0	1	0	0	0	0	0	0	0	0	0	0	0	0	0	0	0	0	0	0	0	0	0	0	0	0	0	0	Archaea_____
ASV_1836	0	0	0	0	2	1	1	0	0	1	0	0	0	0	0	0	0	0	0	0	0	0	0	0	0	0	0	0	0	0	0	0	0	0	0	0	0	0	0	Archaea_____
ASV_1839	0	0	0	0	0	0	0	0	0	0	0	0	0	0	0	0	0	0	1	1	0	2	1	0	0	0	0	0	0	0	0	0	0	0	7	0	0	0	0	Archaea_____
ASV_2076	0	0	0	0	0	0	0	0	0	0	0	0	0	0	0	0	0	0	0	3	0	1	0	0	0	0	0	0	0	0	0	0	0	0	0	0	0	0	0	Archaea_____
ASV_2248	0	0	0	0	0	0	0	0	0	0	0	0	0	0	0	0	0	0	0	0	0	0	0	0	0	0	0	0	0	0	0	0	0	0	2	0	0	0	0	Archaea_____
ASV_2608	0	0	0	0	0	1	0	1	0	1	0	0	0	0	0	0	0	0	0	0	0	0	0	0	0	0	0	0	0	0	0	0	0	0	0	0	0	0	0	Archaea_____
ASV_2688	0	0	0	0	0	0	0	1	0	0	0	1	5	2	0	2	1	0	0	0	0	0	0	0	0	0	0	0	0	0	0	0	0	0	0	0	0	0	0	Archaea_____
ASV_2993	0	1	0	1	1	0	2	0	0	0	0	0	0	0	0	0	0	0	0	0	0	0	0	0	0	0	0	0	0	0	0	0	0	0	0	0	0	0	0	Archaea_____
ASV_3048	0	0	0	0	0	0	0	0	0	0	0	0	0	0	0	0	0	0	0	0	1	0	0	0	1	0	0	0	0	0	0	0	0	0	0	0	0	0	0	Archaea_____
ASV_3217	0	0	2	0	2	0	0	1	0	0	0	0	0	0	0	0	0	0	0	0	0	0	0	0	0	0	0	0	0	0	0	0	0	0	0	0	0	0	0	Archaea_____
ASV_3223	0	0	1	1	1	0	0	0	0	0	0	0	0	0	0	0	0	0	0	0	0	0	0	0	0	0	0	0	0	0	0	0	0	0	0	0	0	0	0	Archaea_____
ASV_3370	0	0	0	0	1	1	0	1	0	0	0	2	0	1	0	1	0	1	0	0	0	0	0	0	0	0	0	0	0	0	0	0	0	0	0	0	0	0	0	Archaea_____
ASV_3393	0	0	0	0	0	0	3	2	0	0	0	2	1	2	0	1	0	4	0	0	0	0	0	0	0	0	0	0	0	0	0	0	0	0	0	0	0	0	0	Archaea_____
ASV_3633	0	0	0	0	0	1	1	0	0	1	0	0	0	0	0	0	0	1	0	0	0	0	0	0	0	0	0	0	0	0	0	0	0	0	0	0	0	0	0	Archaea_____
ASV_3719	0	1	0	0	0	0	0	0	0	0	0	0	0	0	0	0	0	0	0	0	0	0	0	0	0	0	0	0	0	0	0	0	0	0	0	0	0	0	0	Archaea_____
ASV_3745	0	0	2	0	0	0	0	0	0	0	0	0	0	0	0	0	0	0	0	0	0	0	0	0	0	0	0	0	0	0	0	0	0	0	0	0	0	0	0	Archaea_____
ASV_3750	1	0	2	1	1	0	1	0	0	1	0	0	0	0	0	0	0	0	0	0	0	0	0	0	0	0	0	0	0	0	0	0	0	0	0	0	0	0	0	Archaea_____
ASV_3844	0	3	1	0	0	0	0	0	0	0	0	0	0	0	0	0	0	0	0	0	0	0	0	0	0	0	0	0	0	0	0	0	0	0	0	0	0	0	0	Archaea_____
ASV_3900	1	0	0	0	0	0	0	0	0	0	0	0	0	0	0	0	0	0	0	0	0	0	0	0	0	0	0	0	0	0	0	0	0	0	0	0	0	0	0	Archaea_____
ASV_4066	0	0	0	0	0	0	1	0	0	0	0	0	0	2	0	0	1	0	0	0	0	0	0	0	0	0	0	0	0	0	0	0	0	0	0	0	0	0	0	Archaea_____
ASV_4624	1	0	0	1	0	0	0	0	0	0	0	0	0	0	0	0	0	0	0	0	0	0	0	0	0	0	0	0	0	0	0	0	0	0	0	0	0	0	0	Archaea_____
ASV_4640	0	0	0	0	1	0	0	0	0	0	0	0	0	0	1	0	0	0	0	0	0	0	0	0	0	0	0	0	0	0	0	0	0	0	0	0	0	0	0	Archaea_____
ASV_4652	0	0	0	0	0	0	0	0	0	0	0	0	0	0	0	0	0	0	0	0	0	1	0	0	0	0	0	0	0	0	0	0	0	0	0	0	0	0	0	Archaea_____
ASV_4837	1	0	0	1	0	0	0	0	0	0	0	0	0	0	0	0	0	0	0	0	0	0	0	0	0	0	0	0	0	0	0	0	0	0	0	0	0	0	0	Archaea_____
ASV_4919	0	0	0	0	0	0	1	1	0	0	1	0	0	0	0	0	0	0	0	0	0	0	0	0	0	0	0	0	0	0	0	0	0	0	0	0	0	0	0	Archaea_____
ASV_5385	1	0	2	0	0	0	0	0	0	0	0	0	0	0	0	0	0	0	0	0	0	0	0	0	0	0	0	0	0	0	0	0	0	0	0	0	0	0	0	Archaea_____
ASV_5493	0	0	1	1	1	0	0	0	0	0	0	0	0	0	0	0	0	0	0	0	0	0	0	0	0	0	0	0	0	0	0	0	0	0	0	0	0	0	0	Archaea_____
ASV_5558	0	0	1	1	1	0	0	0	0	0	0	0	0	0	0	0	0	0	0	0	0	0	0	0	0	0	0	0	0	0	0	0	0	0	0	0	0	0	0	Archaea_____
ASV_5674	0	3	0	1	0	0	0	0	2	0	0	0	0	0	0	0	0	0	0	0	0	0	0	0	0	0	0	0	0	0	0	0	0	0	0	0	0	0	0	Archaea_____
ASV_5722	0	0	0	0	0	0	0	0	0	2	0	0	0	0	0	0	0	1	0	0	0	0	0	0	0	0	0	0	0	0	0	0	0	0	0	0	0	0	0	Archaea_____
ASV_5761	3	0	1	0	0	0	0	0	0	0	0	0	0	0	0	0	0	0	0	0	0	0	0	0	0	0	0	0	0	0	0	0	0	0	0	0	0	0	0	Archaea_____
ASV_5790	0	0	0	0	0	0	0	1	2	0	0	0	0	0	0	2	0	0	0	0	0	0	0	0	0	0	0	0	0	0	0	0	0	0	0	0	0	0	0	Archaea_____
ASV_5792	0	0	0	1	1	0	0	0	0	0	0	0	0	0	0	0	0	0	0	0	0	0	0	0	0	0	0	0	0	0	0	0	0	0	0	0	0	0	0	Archaea_____
ASV_5851	0	1	1	0	1	0	0	0	0	0	0	0	0	0	0	0	0	0	0	0	0	0	0	0	0	0	0	0	0	0	0	0	0	0	0	0	0	0	0	Archaea_____
ASV_5971	0	0	0	0	0	0	1	0	0	0	0	0	0	0	0	0	0	0	0	0	0	0	0	0	0	0	0	0	0	0	0	0	0	0	0	0	0	0	0	Archaea_____
ASV_6142	1	0	1	0	0	0	0	2	0	0	0	0	0	0	0	0	0	0	0	0	0	0	0	0	0	0	0	0	0	0	0	0	0	0	0	0	0	0	0	Archaea_____
ASV_6370	0	0	0	0	0	0	0	1	0	0	0	0	0	0	0	0	0	0	0	0	0	0	0	0	0	0	0	0	0	0	0	0	0	0	0	0	0	0	0	Archaea_____
ASV_6392	0	0	0	0	0	0	0	0	2	0	0	0	0	0	0	0	0	0	0	0	0	0	0	0	0	0	0	0	0	0	0	0	0	0	0	0	0	0	0	Archaea_____
ASV_6567	1	0	0	0	0	0	0	0	0	0	0	0	0	0	0	0	0	0	0	0	0	0	0	0	0	0	0	0	0	0	0	0	0	0	0	0	0	0	0	Archaea_____
ASV_6690	1	0	1	0	0	0	0	0	0	0	0	0	0	0	0	0	0	0	0	0	0	0	0	0	0	0	0	0	0	0	0	0	0	0	0	0	0	0	0	Archaea_____
ASV_6701	0	0	0	0	1	0	0	0	0	0	0	0	0	0	0	0	0	0	0	0	0	0	0	0	0	0	0	0	0	0	0	0	0	0	0	0	0	0	0	Archaea_____
ASV_6769	0	0	0	0	1	0	0	0	0	0	0	0	0	0	0	0	0	0	0	0	0	0	0	0	0	0	0	0	0	0	0	0	0	0	0	0	0	0	0	Archaea_____
ASV_6845	1	0	0	0	0	0	0	0	0	0	0	0	0	0	0	0	0	0	0	0	0	0	0	0	0	0	0	0	0	0	0	0	0	0	0	0	0	0	0	Archaea_____
ASV_7015	0	0	0	0	1	1	0	0	0	1	0	0	0	0	0	0	0	0	0	0	0	0	0	0	0	0	0	0	0	0	0	0	0	0	0	0	0	0	0	Archaea_____
ASV_7111	0	0	1	0	0	0	0	0	0	0	0	0	0	0	0	0	0	0	0	0	0	0	0	0	0	0	0	0	0	0	0	0	0	0	0	0	0	0	0	Archaea_____
ASV_7271	0	0	0	0	0	0	0	0	0	0	0	0	0	0	0	0	1	0	0	0	0	0	0	0	0	0	0	0	0	0	0	0	0	0	0	0	0	0	0	Archaea_____
ASV_7525	0	0	0	0	0	0	0	0	0	0	0	1	0	0	0	0	0	0	0	0	0	0	0	0	0	0	0	0	0	0	0	0	0	0	0	0	0	0	0	Archaea_____
ASV_7564	0	0	0	0	0	0	1	0	0	1	0	0	0	0	0	0	0	0	0	0	0	0	0	0	0	0	0	0	0	0	0	0	0	0	0	0	0	0	0	Archaea_____
ASV_7576	0	0	0	0	0	0	0	1	0	0	0	0	0	0	0	0	0	0	0	0	0	0	0	0	0	0	0	0	0	0	0	0	0	0	0	0	0	0	0	Archaea_____
ASV_7652	0	1	0	0	0	0	0	0	0	0	0	0	0	0	0	0	0	0	0	0	0	0	0	0	0	0	0	0	0	0	0	0	0	0	0	0	0	0	0	Archaea_____
ASV_7704	0	1	1	0	0	0	0	0	0	0	0	0	0	0	0	0	0	0	0	0	0	0	0	0	0	0	0	0	0	0	0	0	0	0	0	0	0	0	0	Archaea_____
ASV_7759	0	0	0	0	0	0	0	0	0	0	0	0	1	0	0	0	0	0	0	0	0	0	0	0	0	0	0	0	0	0	0	0	0	0	0	0	0	0	0	Archaea_____
ASV_7831	0	0	1	0	0	0	0	0	0	0	0	0	0	0	0	0	0	0	0	0	0	0	0	0	0	0	0	0	0	0	0	0	0	0	0	0	0	0	0	Archaea_____
ASV_7996	1	0	0	0	0	0	0	0	0	0	0	0	0	0	0	0	0	0	0	0	0	0	0	0	0	0	0	0	0	0	0	0	0	0	0	0	0	0	0	Archaea_____
ASV_8162	1	0	0	0	0	0	0	0	0	0	0	0	0	0	0	0	0	0	0	0	0	0	0	0	0	0	0	0	0	0	0	0	0	0	0	0	0	0	0	Archaea_____
ASV_8180	0	1	0	0	0	0	0	0	0	0	0	0	0	0	0	0	0	0	0	0	0	0	0	0	0	0	0	0	0	0	0	0	0	0	0	0	0	0	0	Archaea_____
ASV_8291	0	0	0	0	0	1	0	0	0	0	0	0	0	0	0	0	0	0	0	0	0	0	0	0	0	0	0	0	0	0	0	0	0	0	0	0	0	0	0	Archaea_____
ASV_8352	1	0	0	0	0	0	0	0	0	0	0	0	0	0	0	0	0	0	0	0	0	0	0	0	0	0	0	0	0	0	0	0	0	0	0	0	0	0	0	Archaea_____
ASV_8415	0	0	0	1	0	0	0	0	0	0	0	0	0	0	0	0	0	0	0	0	0	0	0	0	0	0	0	0	0	0	0	0	0	0	0	0	0	0	0	Archaea_____
ASV_8782	0	0	0	0	0	0	0	1	0	0	0	0	0	0	0	0	0	0	0	0	0	0	0	0	0	0	0	0	0	0	0	0	0	0	0	0	0	0	0	Archaea_____
ASV_8904	0	0	1	0	0	0	0	0	0	0	0	0	0	0	0	0	0	0	0	0	0	0	0	0	0	0	0	0	0	0	0	0	0	0	0	0	0	0	0	Archaea_____
ASV_8993	0	0	0	0	1	0	0	0	0	0	0	0	0	0	0	0	0	0	0	0	0	0	0	0	0	0	0	0	0	0	0	0	0	0	0	0	0	0	0	Archaea_____
ASV_9004	0	0	0	0	0	0	0	0	0	0	0	0	0	0	0	0	0	0	0	0	0	2	0	0	0	0	0	0	0	0	0	0	0	0	0	0	0	0	0	Archaea_____
ASV_9059	1	0	0	0	0	0	0	0	0	0	0	0	0	0	0	0	0	0	0	0	0	0	0	0	0	0	0	0	0	0	0	0	0	0	0	0	0	0	0	Archaea_____
ASV_9068	0	1	0	0	0	0	0	0	0	0	0	0	0	0	0	0	0	0	0	0	0	0	0	0	0	0	0	0	0	0	0	0	0	0	0	0	0	0	0	Archaea_____
ASV_9318	0	0	0	0	0	0	0	0	0	0	0	0	0	0	0	0	1	0	0	0	0	0	0	0	0	0	0	0	0	0	0	0	0	0	0	0	0	0	0	Archaea_____
ASV_9413	0	0	0	0	0	0	0	0	0	0	2	0	0	0	0	0	0	0	0	0	0	0	0	0	0	0	0	0	0	0	0	0	0	0	0	0	0	0	0	Archaea_____
ASV_633	0	0	0	0	0	0	0	0	0	0	0	0	0	0	0	0	0	0	0	0	0	0	0	0	0	1	0	9	0	0	0	0	0	0	0	0	0	0	0	Archaea_Aenigmarchaeota____
ASV_1022	1	0	5	1	6	0	8	1	0	0	1	0	1	0	0	2	1	0	0	0	0	0	0	0	0	0	0	0	0	0	0	0	0	0	0	0	0	0	0	Archaea_Aenigmarchaeota____
ASV_1091	0	0	0	0	1	2	5	4	0	3	0	2	1	0	0	1	1	1	0	0	0	0	0	0	0	0	0	0	0	0	0	0	0	0	0	0	0	0	0	Archaea_Aenigmarchaeota____
ASV_1567	0	0	0	0	2	0	4	2	0	0	1	2	0	0	0	0	0	0	0	0	0	0	0	0	0	0	0	0	0	0	0	0	0	0	0	0	0	0	0	Archaea_Aenigmarchaeota____
ASV_5613	0	0	0	0	0	0	0	0	0	0	0	0	0	0	0	0	0	11	0	0	0	0	0	0	0	0	0	0	0	0	0	0	0	0	0	0	0	0	0	Archaea_Aenigmarchaeota____
ASV_7432	0	0	0	0	0	0	0	0	0	0	0	1	1	0	0	0	0	0	0	0	0	0	0	0	0	0	0	0	0	0	0	0	0	0	0	0	0	0	0	Archaea_Aenigmarchaeota____
ASV_8030	0	0	0	1	0	0	0	0	0	0	0	0	0	0	0	0	0	0	0	0	0	0	0	0	0	0	0	0	0	0	0	0	0	0	0	0	0	0	0	Archaea_Aenigmarchaeota____
ASV_8064	0	0	0	0	0	0	0	1	0	0	1	0	0	0	0	0	0	0	0	0	0	0	0	0	0	0	0	0	0	0	0	0	0	0	0	0	0	0	0	Archaea_Aenigmarchaeota____
ASV_2489	0	0	0	0	0	0	0	0	0	0	0	0	1	13	0	1	4	0	0	0	0	0	0	0	0	0	0	0	0	0	0	0	0	0	0	0	0	0	0	Archaea_Aenigmarchaeota_Aenigmarchaeia_Aenigmarchaeales__
ASV_3386	0	0	1	0	0	1	0	0	0	1	0	0	0	0	0	0	0	0	0	0	0	0	0	0	0	0	0	0	0	0	0	0	0	0	0	0	0	0	0	Archaea_Aenigmarchaeota_Aenigmarchaeia_Aenigmarchaeales__
ASV_866	0	0	4	0	4	3	3	2	3	0	1	2	1	0	0	0	1	0	0	0	0	0	0	0	0	0	0	0	0	0	0	0	0	0	0	0	0	0	0	Archaea_Aenigmarchaeota_Aenigmarchaeia_Aenigmarchaeales__
ASV_1191	0	0	0	0	0	0	0	0	0	1	0	0	0	0	0	0	0	0	0	0	0	0	0	0	0	1	0	0	0	0	0	0	0	0	0	0	0	0	0	Archaea_Aenigmarchaeota_Aenigmarchaeia_Aenigmarchaeales__
ASV_1342	0	0	2	1	5	7	2	5	0	0	0	0	0	3	0	0	0	0	0	0	0	0	0	0	0	0	0	0	0	0	0	0	0	0	0	0	0	0	0	Archaea_Aenigmarchaeota_Aenigmarchaeia_Aenigmarchaeales__
ASV_1573	0	0	3	1	4	0	0	0	0	0	0	0	1	0	0	0	0	0	0	0	0	0	0	0	0	0	0	0	0	0	0	0	0	0	0	0	0	0	0	Archaea_Aenigmarchaeota_Aenigmarchaeia_Aenigmarchaeales__
ASV_1735	0	0	0	0	0	0	0	0	0	0	0	0	0	0	0	0	0	0	0	0	0	0	0	0	0	0	0	7	0	0	0	0	0	0	0	0	0	0	0	Archaea_Aenigmarchaeota_Aenigmarchaeia_Aenigmarchaeales__
ASV_1779	0	0	1	0	2	1	2	3	0	0	0	0	1	0	0	1	1	0	0	0	0	0	0	0	0	0	0	0	0	0	0	0	0	0	0	0	0	0	0	Archaea_Aenigmarchaeota_Aenigmarchaeia_Aenigmarchaeales__
ASV_1866	0	0	0	0	2	3	1	1	0	0	0	0	1	5	0	0	1	0	0	0	0	0	0	0	0	0	0	0	0	0	0	0	0	0	0	0	0	0	0	Archaea_Aenigmarchaeota_Aenigmarchaeia_Aenigmarchaeales__
ASV_2109	0	0	0	1	0	0	0	0	0	0	0	0	0	0	0	0	0	0	0	0	0	0	0	0	0	0	0	9	0	0	0	0	0	0	0	0	0	0	0	Archaea_Aenigmarchaeota_Aenigmarchaeia_Aenigmarchaeales__
ASV_2255	0	0	0	1	0	1	3	1	0	0	0	0	0	0	0	0	0	0	0	0	0	0	0	0	0	0	0	0	0	0	0	0	0	0	0	0	0	0	0	Archaea_Aenigmarchaeota_Aenigmarchaeia_Aenigmarchaeales__
ASV_2293	2	1	1	1	2	0	0	0	0	0	0	0	0	0	0	0	0	0	0	0	0	0	0	0	0	0	0	0	0	0	0	0	0	0	0	0	0	0	0	Archaea_Aenigmarchaeota_Aenigmarchaeia_Aenigmarchaeales__
ASV_2295	0	0	1	1	0	0	0	0	0	0	0	0	0	0	0	0	0	0	0	0	0	0	0	0	0	0	0	0	0	0	0	0	0	0	0	0	0	0	0	Archaea_Aenigmarchaeota_Aenigmarchaeia_Aenigmarchaeales__
ASV_2394	0	0	0	1	4	1	1	0	0	1	0	0	0	0	0	0	0	0	0	0	0	0	0	0	0	0	0	0	0	0	0	0	0	0	0	0	0	0	0	Archaea_Aenigmarchaeota_Aenigmarchaeia_Aenigmarchaeales__
ASV_2591	0	0	1	1	3	0	0	1	0	1	0	0	0	0	0	0	0	0	0	0	0	0	0	0	0	0	0	0	0	0	0	0	0	0	0	0	0	0	0	Archaea_Aenigmarchaeota_Aenigmarchaeia_Aenigmarchaeales__
ASV_2662	0	0	2	3	2	0	0	0	0	0	0	0	0	0	0	0	0	0	0	0	0	0	0	0	0	0	0	0	0	0	0	0	0	0	0	0	0	0	0	Archaea_Aenigmarchaeota_Aenigmarchaeia_Aenigmarchaeales__
ASV_2752	0	0	0	3	1	0	1	1	0	2	0	0	1	0	0	0	0	0	0	0	0	0	0	0	0	0	0	0	0	0	0	0	0	0	0	0	0	0	0	Archaea_Aenigmarchaeota_Aenigmarchaeia_Aenigmarchaeales__
ASV_2793	1	0	1	3	2	1	0	0	0	0	0	0	0	0	0	0	0	0	0	0	0	0	0	0	0	0	0	0	0	0	0	0	0	0	0	0	0	0	0	Archaea_Aenigmarchaeota_Aenigmarchaeia_Aenigmarchaeales__
ASV_2881	1	0	0	0	2	0	0	0	0	0	0	0	0	0	0	1	0	0	0	0	0	0	0	0	0	0	0	0	0	0	0	0	0	0	0	0	0	0	0	Archaea_Aenigmarchaeota_Aenigmarchaeia_Aenigmarchaeales__
ASV_2965	3	3	2	0	0	0	0	0	0	0	0	0	0	0	0	0	0	0	0	0	0	0	0	0	0	0	0	0	0	0	0	0	0	0	0	0	0	0	0	Archaea_Aenigmarchaeota_Aenigmarchaeia_Aenigmarchaeales__
ASV_3021	0	1	0	0	0	1	0	0	0	0	0	0	1	0	0	0	0	0	0	0	0	0	0	0	0	0	0	0	0	0	0	0	0	0	0	0	0	0	0	Archaea_Aenigmarchaeota_Aenigmarchaeia_Aenigmarchaeales__
ASV_3110	0	0	0	1	0	0	0	0	0	0	0	0	0	0	0	0	0	0	0	0	0	0	0	0	0	0	0	0	0	0	0	0	0	0	0	0	0	0	0	Archaea_Aenigmarchaeota_Aenigmarchaeia_Aenigmarchaeales__
ASV_3112	1	0	1	1	1	0	0	0	0	0	0	0	0	0	0	0	0	0	0	0	0	0	0	0	0	0	0	0	0	0	0	0	0	0	0	0	0	0	0	Archaea_Aenigmarchaeota_Aenigmarchaeia_Aenigmarchaeales__
ASV_3254	0	0	0	0	0	0	1	1	0	0	1	0	0	0	0	0	0	0	0	0	0	0	0	0	0	0	0	0	0	0	0	0	0	0	0	0	0	0	0	Archaea_Aenigmarchaeota_Aenigmarchaeia_Aenigmarchaeales__
ASV_3499	0	0	2	0	1	0	0	0	0	0	0	0	0	0	0	0	0	0	0	0	0	0	0	0	0	0	0	0	0	0	0	0	0	0	0	0	0	0	0	Archaea_Aenigmarchaeota_Aenigmarchaeia_Aenigmarchaeales__
ASV_3716	0	1	1	0	1	0	0	0	0	0	0	0	0	0	0	0	0	0	0	0	0	0	0	0	0	0	0	0	0	0	0	0	0	0	0	0	0	0	0	Archaea_Aenigmarchaeota_Aenigmarchaeia_Aenigmarchaeales__
ASV_3749	0	0	1	2	0	0	0	0	0	0	0	0	0	0	0	0	0	0	0	0	0	0	0	0	0	0	0	0	0	0	0	0	0	0	0	0	0	0	0	Archaea_Aenigmarchaeota_Aenigmarchaeia_Aenigmarchaeales__
ASV_3809	0	0	0	0	3	1	0	0	0	0	0	0	0	0	0	0	0	0	0	0	0	0	0	0	0	0	0	0	0	0	0	0	0	0	0	0	0	0	0	Archaea_Aenigmarchaeota_Aenigmarchaeia_Aenigmarchaeales__
ASV_3887	2	0	1	0	1	0	0	0	0	0	0	0	0	0	0	0	0	0	0	0	0	0	0	0	0	0	0	0	0	0	0	0	0	0	0	0	0	0	0	Archaea_Aenigmarchaeota_Aenigmarchaeia_Aenigmarchaeales__
ASV_4022	0	0	0	0	0	0	0	0	0	0	1	0	1	0	0	0	0	0	0	0	0	0	0	0	0	0	0	0	0	0	0	0	0	0	0	0	0	0	0	Archaea_Aenigmarchaeota_Aenigmarchaeia_Aenigmarchaeales__
ASV_4293	0	0	0	0	0	0	3	0	0	0	0	0	0	0	0	0	1	0	0	0	0	0	0	0	0	0	0	0	0	0	0	0	0	0	0	0	0	0	0	Archaea_Aenigmarchaeota_Aenigmarchaeia_Aenigmarchaeales__
ASV_4295	0	0	0	0	1	0	0	1	1	0	0	1	0	2	0	0	0	0	0	0	0	0	0	0	0	0	0	0	0	0	0	0	0	0	0	0	0	0	0	Archaea_Aenigmarchaeota_Aenigmarchaeia_Aenigmarchaeales__
ASV_4337	0	0	0	0	0	0	0	1	3	1	1	0	0	0	0	0	0	0	0	0	0	0	0	0	0	0	0	0	0	0	0	0	0	0	0	0	0	0	0	Archaea_Aenigmarchaeota_Aenigmarchaeia_Aenigmarchaeales__
ASV_4458	0	0	0	0	0	0	1	1	0	0	0	0	0	0	0	0	0	0	0	0	0	0	0	0	0	0	0	0	0	0	0	0	0	0	0	0	0	0	0	Archaea_Aenigmarchaeota_Aenigmarchaeia_Aenigmarchaeales__
ASV_4474	0	0	0	0	0	0	0	1	0	1	0	0	0	0	0	0	0	0	0	0	0	0	0	0	0	0	0	0	0	0	0	0	0	0	0	0	0	0	0	Archaea_Aenigmarchaeota_Aenigmarchaeia_Aenigmarchaeales__
ASV_4522	0	0	0	0	0	0	2	1	0	0	0	0	0	0	0	0	0	0	0	0	0	0	0	0	0	0	0	0	0	0	0	0	0	0	0	0	0	0	0	Archaea_Aenigmarchaeota_Aenigmarchaeia_Aenigmarchaeales__
ASV_4523	0	0	0	0	0	0	1	1	0	1	0	1	0	0	0	0	0	1	0	0	0	0	0	0	0	0	0	0	0	0	0	0	0	0	0	0	0	0	0	Archaea_Aenigmarchaeota_Aenigmarchaeia_Aenigmarchaeales__
ASV_4531	0	0	0	0	0	0	0	0	0	0	0	0	0	2	0	0	0	0	0	0	0	0	0	0	0	0	0	0	0	0	0	0	0	0	0	0	0	0	0	Archaea_Aenigmarchaeota_Aenigmarchaeia_Aenigmarchaeales__
ASV_4532	0	0	0	0	0	0	0	0	0	0	0	0	0	0	0	0	0	0	0	0	0	0	0	3	0	0	0	0	0	0	0	0	0	0	0	0	0	0	0	Archaea_Aenigmarchaeota_Aenigmarchaeia_Aenigmarchaeales__
ASV_4585	0	0	0	0	0	0	0	2	0	0	0	0	0	0	0	0	0	0	0	0	0	0	0	0	0	0	0	0	0	0	0	0	0	0	0	0	0	0	0	Archaea_Aenigmarchaeota_Aenigmarchaeia_Aenigmarchaeales__
ASV_4641	0	0	0	0	0	0	0	1	0	0	0	0	0	2	0	0	0	0	0	0	0	0	0	0	0	0	0	0	0	0	0	0	0	0	0	0	0	0	0	Archaea_Aenigmarchaeota_Aenigmarchaeia_Aenigmarchaeales__
ASV_4739	0	0	1	0	0	1	2	0	0	0	0	0	1	0	0	0	0	0	0	0	0	0	0	0	0	0	0	0	0	0	0	0	0	0	0	0	0	0	0	Archaea_Aenigmarchaeota_Aenigmarchaeia_Aenigmarchaeales__
ASV_4782	0	0	0	1	0	0	0	0	0	0	0	0	0	0	0	0	0	0	0	0	0	0	0	0	0	0	0	0	0	0	0	0	0	0	0	0	0	0	0	Archaea_Aenigmarchaeota_Aenigmarchaeia_Aenigmarchaeales__
ASV_4809	0	0	0	0	0	0	0	0	0	0	0	2	0	0	0	0	0	0	0	0	0	0	0	0	0	0	0	0	0	0	0	0	0	0	0	0	0	0	0	Archaea_Aenigmarchaeota_Aenigmarchaeia_Aenigmarchaeales__
ASV_4853	0	0	0	0	2	0	0	0	0	0	0	0	0	0	0	0	0	0	0	0	0	0	0	0	0	0	0	0	0	0	0	0	0	0	0	0	0	0	0	Archaea_Aenigmarchaeota_Aenigmarchaeia_Aenigmarchaeales__
ASV_4900	1	1	0	0	0	0	0	0	0	0	0	0	0	0	0	0	0	0	0	0	0	0	0	0	0	0	0	0	0	0	0	0	0	0	0	0	0	0	0	Archaea_Aenigmarchaeota_Aenigmarchaeia_Aenigmarchaeales__
ASV_4916	0	0	1	0	0	1	0	0	0	0	0	0	0	0	0	0	1	0	0	0	0	0	0	0	0	0	0	0	0	0	0	0	0	0	0	0	0	0	0	Archaea_Aenigmarchaeota_Aenigmarchaeia_Aenigmarchaeales__
ASV_4923	0	0	0	1	1	0	0	0	0	0	0	0	0	0	0	0	0	0	0	0	0	0	0	0	0	0	0	0	0	0	0	0	0	0	0	0	0	0	0	Archaea_Aenigmarchaeota_Aenigmarchaeia_Aenigmarchaeales__
ASV_4924	0	0	0	2	2	0	0	1	0	0	0	0	0	0	0	0	0	0	0	0	0	0	0	0	0	0	0	0	0	0	0	0	0	0	0	0	0	0	0	Archaea_Aenigmarchaeota_Aenigmarchaeia_Aenigmarchaeales__
ASV_5048	0	1	0	0	0	0	0	0	0	0	0	0	0	0	1	0	0	0	0	0	0	0	0	0	0	0	0	0	0	0	0	0	0	0	0	0	0	0	0	Archaea_Aenigmarchaeota_Aenigmarchaeia_Aenigmarchaeales__
ASV_5055	0	0	0	0	0	0	0	3	0	0	0	0	0	0	0	0	0	0	0	0	0	0	0	0	0	0	0	0	0	0	0	0	0	0	0	0	0	0	0	Archaea_Aenigmarchaeota_Aenigmarchaeia_Aenigmarchaeales__
ASV_5096	0	0	4	0	0	0	0	0	0	0	0	0	0	0	0	0	0	0	0	0	0	0	0	0	0	0	0	0	0	0	0	0	0	0	0	0	0	0	0	Archaea_Aenigmarchaeota_Aenigmarchaeia_Aenigmarchaeales__
ASV_5111	0	0	0	1	0	0	1	0	0	0	0	0	0	0	0	0	0	0	0	0	0	0	0	0	0	0	0	0	0	0	0	0	0	0	0	0	0	0	0	Archaea_Aenigmarchaeota_Aenigmarchaeia_Aenigmarchaeales__
ASV_5122	0	0	0	0	0	0	2	0	0	1	0	0	0	0	0	0	0	0	0	0	0	0	0	0	0	0	0	0	0	0	0	0	0	0	0	0	0	0	0	Archaea_Aenigmarchaeota_Aenigmarchaeia_Aenigmarchaeales__
ASV_5209	0	0	0	0	0	0	0	2	0	0	0	1	2	0	1	0	0	0	0	0	0	0	0	0	0	0	0	0	0	0	0	0	0	0	0	0	0	0	0	Archaea_Aenigmarchaeota_Aenigmarchaeia_Aenigmarchaeales__
ASV_5211	0	0	0	0	0	0	0	2	0	0	0	0	0	0	0	0	0	0	0	0	0	0	0	0	0	0	0	0	0	0	0	0	0	0	0	0	0	0	0	Archaea_Aenigmarchaeota_Aenigmarchaeia_Aenigmarchaeales__
ASV_5275	0	1	2	0	0	0	0	0	0	0	0	0	0	0	0	0	0	0	0	0	0	0	0	0	0	0	0	0	0	0	0	0	0	0	0	0	0	0	0	Archaea_Aenigmarchaeota_Aenigmarchaeia_Aenigmarchaeales__
ASV_5278	0	0	1	1	0	0	0	0	0	0	0	0	0	0	0	0	0	0	0	0	0	0	0	0	0	0	0	0	0	0	0	0	0	0	0	0	0	0	0	Archaea_Aenigmarchaeota_Aenigmarchaeia_Aenigmarchaeales__
ASV_5283	0	0	0	0	0	1	2	2	0	0	0	0	1	0	0	0	0	0	0	0	0	0	0	0	0	0	0	0	0	0	0	0	0	0	0	0	0	0	0	Archaea_Aenigmarchaeota_Aenigmarchaeia_Aenigmarchaeales__
ASV_5323	0	0	0	1	0	0	0	0	0	0	0	0	0	0	0	0	0	0	0	0	0	0	0	0	0	0	0	0	0	0	0	0	0	0	0	0	0	0	0	Archaea_Aenigmarchaeota_Aenigmarchaeia_Aenigmarchaeales__
ASV_5478	0	0	0	0	0	0	3	0	0	0	0	0	0	0	0	0	0	0	0	0	0	0	0	0	0	0	0	0	0	0	0	0	0	0	0	0	0	0	0	Archaea_Aenigmarchaeota_Aenigmarchaeia_Aenigmarchaeales__
ASV_5608	1	0	1	0	0	0	0	0	0	0	0	0	0	0	0	0	0	0	0	0	0	0	0	0	0	0	0	0	0	0	0	0	0	0	0	0	0	0	0	Archaea_Aenigmarchaeota_Aenigmarchaeia_Aenigmarchaeales__
ASV_5672	1	0	1	0	0	0	0	0	0	0	0	0	0	0	0	0	0	0	0	0	0	0	0	0	0	0	0	0	0	0	0	0	0	0	0	0	0	0	0	Archaea_Aenigmarchaeota_Aenigmarchaeia_Aenigmarchaeales__
ASV_5691	0	0	0	0	1	0	0	1	0	0	0	0	0	0	0	0	0	0	0	0	0	0	0	0	0	0	0	0	0	0	0	0	0	0	0	0	0	0	0	Archaea_Aenigmarchaeota_Aenigmarchaeia_Aenigmarchaeales__
ASV_5692	0	0	0	0	0	0	0	0	0	1	0	1	0	0	0	0	0	0	0	0	0	0	0	0	0	0	0	0	0	0	0	0	0	0	0	0	0	0	0	Archaea_Aenigmarchaeota_Aenigmarchaeia_Aenigmarchaeales__
ASV_5713	0	0	0	0	0	0	0	0	0	0	0	0	1	0	0	1	0	0	0	0	0	0	0	0	0	0	0	0	0	0	0	0	0	0	0	0	0	0	0	Archaea_Aenigmarchaeota_Aenigmarchaeia_Aenigmarchaeales__
ASV_5769	0	0	1	0	0	0	0	1	0	1	0	0	0	0	0	0	0	0	0	0	0	0	0	0	0	0	0	0	0	0	0	0	0	0	0	0	0	0	0	Archaea_Aenigmarchaeota_Aenigmarchaeia_Aenigmarchaeales__
ASV_5782	0	0	0	1	1	0	0	2	0	0	0	0	0	0	0	0	0	0	0	0	0	0	0	0	0	0	0	0	0	0	0	0	0	0	0	0	0	0	0	Archaea_Aenigmarchaeota_Aenigmarchaeia_Aenigmarchaeales__
ASV_5785	0	0	1	0	0	0	1	0	0	0	0	0	0	0	0	0	0	0	0	0	0	0	0	0	0	0	0	0	0	0	0	0	0	0	0	0	0	0	0	Archaea_Aenigmarchaeota_Aenigmarchaeia_Aenigmarchaeales__
ASV_5795	0	0	1	0	0	0	0	0	0	0	0	0	0	0	0	0	0	0	0	0	0	0	0	0	0	0	0	0	0	0	0	0	0	0	0	0	0	0	0	Archaea_Aenigmarchaeota_Aenigmarchaeia_Aenigmarchaeales__
ASV_5890	0	0	0	0	0	0	0	0	0	0	0	0	0	0	0	1	0	0	0	0	0	0	0	0	0	0	0	0	0	0	0	0	0	0	0	0	0	0	0	Archaea_Aenigmarchaeota_Aenigmarchaeia_Aenigmarchaeales__
ASV_5892	0	0	0	0	0	0	0	1	0	0	0	0	0	0	0	0	0	0	0	0	0	0	0	0	0	0	0	0	0	0	0	0	0	0	0	0	0	0	0	Archaea_Aenigmarchaeota_Aenigmarchaeia_Aenigmarchaeales__
ASV_5893	0	0	0	0	1	0	0	0	0	0	0	0	0	0	0	0	0	0	0	0	0	0	0	0	0	0	0	0	0	0	0	0	0	0	0	0	0	0	0	Archaea_Aenigmarchaeota_Aenigmarchaeia_Aenigmarchaeales__
ASV_5950	1	0	0	1	0	0	0	0	0	0	0	0	0	0	0	0	0	0	0	0	0	0	0	0	0	0	0	0	0	0	0	0	0	0	0	0	0	0	0	Archaea_Aenigmarchaeota_Aenigmarchaeia_Aenigmarchaeales__
ASV_5981	0	0	0	0	1	0	1	0	0	0	0	0	0	0	0	0	0	0	0	0	0	0	0	0	0	0	0	0	0	0	0	0	0	0	0	0	0	0	0	Archaea_Aenigmarchaeota_Aenigmarchaeia_Aenigmarchaeales__
ASV_5983	0	0	0	0	1	0	1	0	0	0	0	0	0	0	0	0	0	0	0	0	0	0	0	0	0	0	0	0	0	0	0	0	0	0	0	0	0	0	0	Archaea_Aenigmarchaeota_Aenigmarchaeia_Aenigmarchaeales__
ASV_5985	0	0	0	0	0	0	2	0	0	0	0	0	0	0	0	0	0	0	0	0	0	0	0	0	0	0	0	0	0	0	0	0	0	0	0	0	0	0	0	Archaea_Aenigmarchaeota_Aenigmarchaeia_Aenigmarchaeales__
ASV_5986	0	0	0	0	0	0	0	1	0	0	0	0	0	0	0	0	0	0	0	0	0	0	0	0	0	0	0	0	0	0	0	0	0	0	0	0	0	0	0	Archaea_Aenigmarchaeota_Aenigmarchaeia_Aenigmarchaeales__
ASV_6054	0	0	0	0	0	0	0	0	0	0	0	0	0	0	0	0	2	0	0	0	0	0	0	0	0	0	0	0	0	0	0	0	0	0	0	0	0	0	0	Archaea_Aenigmarchaeota_Aenigmarchaeia_Aenigmarchaeales__
ASV_6073	0	0	0	1	0	0	0	0	0	0	0	0	0	0	0	0	0	0	0	0	0	0	0	0	0	0	0	0	0	0	0	0	0	0	0	0	0	0	0	Archaea_Aenigmarchaeota_Aenigmarchaeia_Aenigmarchaeales__
ASV_6169	0	0	0	0	0	0	3	0	0	0	0	0	1	0	1	0	1	0	0	0	0	0	0	0	0	0	0	0	0	0	0	0	0	0	0	0	0	0	0	Archaea_Aenigmarchaeota_Aenigmarchaeia_Aenigmarchaeales__
ASV_6170	0	0	0	0	0	0	2	0	0	0	0	0	0	2	0	0	0	0	0	0	0	0	0	0	0	0	0	0	0	0	0	0	0	0	0	0	0	0	0	Archaea_Aenigmarchaeota_Aenigmarchaeia_Aenigmarchaeales__
ASV_6181	0	0	0	0	1	0	0	0	0	1	0	0	0	0	2	0	0	0	0	0	0	0	0	0	0	0	0	0	0	0	0	0	0	0	0	0	0	0	0	Archaea_Aenigmarchaeota_Aenigmarchaeia_Aenigmarchaeales__
ASV_6262	0	1	0	1	0	0	0	0	0	0	0	0	0	0	0	0	0	0	0	0	0	0	0	0	0	0	0	0	0	0	0	0	0	0	0	0	0	0	0	Archaea_Aenigmarchaeota_Aenigmarchaeia_Aenigmarchaeales__
ASV_6281	0	0	0	0	1	0	2	1	0	0	0	0	0	0	0	0	0	0	0	0	0	0	0	0	0	0	0	0	0	0	0	0	0	0	0	0	0	0	0	Archaea_Aenigmarchaeota_Aenigmarchaeia_Aenigmarchaeales__
ASV_6508	0	0	0	0	0	0	0	0	0	0	0	0	0	2	0	0	0	0	0	0	0	0	0	0	0	0	0	0	0	0	0	0	0	0	0	0	0	0	0	Archaea_Aenigmarchaeota_Aenigmarchaeia_Aenigmarchaeales__
ASV_6565	0	1	2	0	0	0	0	0	0	0	0	0	0	0	0	0	0	0	0	0	0	0	0	0	0	0	0	0	0	0	0	0	0	0	0	0	0	0	0	Archaea_Aenigmarchaeota_Aenigmarchaeia_Aenigmarchaeales__
ASV_6602	0	0	0	0	0	0	0	1	0	1	0	0	0	0	0	0	0	0	0	0	0	0	0	0	0	0	0	0	0	0	0	0	0	0	0	0	0	0	0	Archaea_Aenigmarchaeota_Aenigmarchaeia_Aenigmarchaeales__
ASV_6621	0	0	0	0	0	0	0	2	0	0	1	0	0	0	0	0	0	0	0	0	0	0	0	0	0	0	0	0	0	0	0	0	0	0	0	0	0	0	0	Archaea_Aenigmarchaeota_Aenigmarchaeia_Aenigmarchaeales__
ASV_6993	0	0	0	1	0	0	0	0	0	0	0	0	0	0	0	0	0	0	0	0	0	0	0	0	0	0	0	0	0	0	0	0	0	0	0	0	0	0	0	Archaea_Aenigmarchaeota_Aenigmarchaeia_Aenigmarchaeales__
ASV_7284	0	0	0	0	0	0	0	0	0	0	0	0	0	0	0	1	0	0	0	0	0	0	0	0	0	0	0	0	0	0	0	0	0	0	0	0	0	0	0	Archaea_Aenigmarchaeota_Aenigmarchaeia_Aenigmarchaeales__
ASV_7358	1	1	0	0	0	0	0	0	0	0	0	0	0	0	0	0	0	0	0	0	0	0	0	0	0	0	0	0	0	0	0	0	0	0	0	0	0	0	0	Archaea_Aenigmarchaeota_Aenigmarchaeia_Aenigmarchaeales__
ASV_7365	0	0	0	0	0	0	0	1	0	2	0	0	0	0	0	0	0	0	0	0	0	0	0	0	0	0	0	0	0	0	0	0	0	0	0	0	0	0	0	Archaea_Aenigmarchaeota_Aenigmarchaeia_Aenigmarchaeales__
ASV_7418	0	0	0	0	0	0	0	0	0	1	0	0	0	0	0	0	0	0	0	0	0	0	0	0	0	0	0	0	0	0	0	0	0	0	0	0	0	0	0	Archaea_Aenigmarchaeota_Aenigmarchaeia_Aenigmarchaeales__
ASV_7443	0	0	0	0	1	0	0	0	0	0	0	0	0	0	0	0	0	0	0	0	0	0	0	0	0	0	0	0	0	0	0	0	0	0	0	0	0	0	0	Archaea_Aenigmarchaeota_Aenigmarchaeia_Aenigmarchaeales__
ASV_7516	1	0	0	0	0	0	0	0	0	0	0	0	0	0	0	0	0	0	0	0	0	0	0	0	0	0	0	0	0	0	0	0	0	0	0	0	0	0	0	Archaea_Aenigmarchaeota_Aenigmarchaeia_Aenigmarchaeales__
ASV_7845	0	0	1	0	0	0	0	0	0	0	0	0	0	0	0	0	0	0	0	0	0	0	0	0	0	0	0	0	0	0	0	0	0	0	0	0	0	0	0	Archaea_Aenigmarchaeota_Aenigmarchaeia_Aenigmarchaeales__
ASV_7873	0	0	0	0	0	0	1	0	0	0	0	0	0	0	0	0	0	0	0	0	0	0	0	0	0	0	0	0	0	0	0	0	0	0	0	0	0	0	0	Archaea_Aenigmarchaeota_Aenigmarchaeia_Aenigmarchaeales__
ASV_7878	0	0	0	0	0	0	0	0	2	0	0	0	0	0	0	0	0	0	0	0	0	0	0	0	0	0	0	0	0	0	0	0	0	0	0	0	0	0	0	Archaea_Aenigmarchaeota_Aenigmarchaeia_Aenigmarchaeales__
ASV_7886	0	0	0	0	0	0	0	0	0	0	0	0	0	0	0	0	1	0	0	0	0	0	0	0	0	0	0	0	0	0	0	0	0	0	0	0	0	0	0	Archaea_Aenigmarchaeota_Aenigmarchaeia_Aenigmarchaeales__
ASV_8051	0	0	0	0	1	0	0	0	0	0	0	0	0	0	0	0	0	0	0	0	0	0	0	0	0	0	0	0	0	0	0	0	0	0	0	0	0	0	0	Archaea_Aenigmarchaeota_Aenigmarchaeia_Aenigmarchaeales__
ASV_8062	0	0	0	0	0	0	0	0	0	0	0	1	0	0	0	0	0	0	0	0	0	0	0	0	0	0	0	0	0	0	0	0	0	0	0	0	0	0	0	Archaea_Aenigmarchaeota_Aenigmarchaeia_Aenigmarchaeales__
ASV_8102	0	0	0	0	0	1	0	0	0	0	0	0	0	0	0	0	0	0	0	0	0	0	0	0	0	0	0	0	0	0	0	0	0	0	0	0	0	0	0	Archaea_Aenigmarchaeota_Aenigmarchaeia_Aenigmarchaeales__
ASV_8267	0	0	0	0	1	0	0	0	0	0	0	0	0	0	0	0	0	0	0	0	0	0	0	0	0	0	0	0	0	0	0	0	0	0	0	0	0	0	0	Archaea_Aenigmarchaeota_Aenigmarchaeia_Aenigmarchaeales__
ASV_8562	1	0	0	0	0	0	0	0	0	0	0	0	0	0	0	0	0	0	0	0	0	0	0	0	0	0	0	0	0	0	0	0	0	0	0	0	0	0	0	Archaea_Aenigmarchaeota_Aenigmarchaeia_Aenigmarchaeales__
ASV_8634	0	0	0	0	0	1	0	0	0	0	0	0	0	0	0	0	0	0	0	0	0	0	0	0	0	0	0	0	0	0	0	0	0	0	0	0	0	0	0	Archaea_Aenigmarchaeota_Aenigmarchaeia_Aenigmarchaeales__
ASV_8823	0	0	0	1	0	0	0	0	0	0	0	0	1	0	0	0	0	0	0	0	0	0	0	0	0	0	0	0	0	0	0	0	0	0	0	0	0	0	0	Archaea_Aenigmarchaeota_Aenigmarchaeia_Aenigmarchaeales__
ASV_8901	1	0	0	0	0	0	0	0	0	0	0	0	0	0	0	0	0	0	0	0	0	0	0	0	0	0	0	0	0	0	0	0	0	0	0	0	0	0	0	Archaea_Aenigmarchaeota_Aenigmarchaeia_Aenigmarchaeales__
ASV_8960	0	0	0	0	0	0	0	0	0	0	0	1	0	0	0	0	0	0	0	0	0	0	0	0	0	0	0	0	0	0	0	0	0	0	0	0	0	0	0	Archaea_Aenigmarchaeota_Aenigmarchaeia_Aenigmarchaeales__
ASV_9287	0	0	0	1	0	0	0	0	0	0	0	0	0	0	0	0	0	0	0	0	0	0	0	0	0	0	0	0	0	0	0	0	0	0	0	0	0	0	0	Archaea_Aenigmarchaeota_Aenigmarchaeia_Aenigmarchaeales__
ASV_8179	1	0	0	0	0	0	0	0	0	0	0	0	0	0	0	0	0	0	0	0	0	0	0	0	0	0	0	0	0	0	0	0	0	0	0	0	0	0	0	Archaea_Aenigmarchaeota_Aenigmarchaeia_Aenigmarchaeales_Aenigmarchaeales_fa_Candidatus_Aenigmarchaeum
ASV_8590	0	0	0	0	1	0	0	0	0	0	0	0	0	0	0	0	0	0	0	0	0	0	0	0	0	0	0	0	0	0	0	0	0	0	0	0	0	0	0	Archaea_Aenigmarchaeota_Aenigmarchaeia_Aenigmarchaeales_Aenigmarchaeales_fa_Candidatus_Aenigmarchaeum
ASV_9249	0	0	0	0	0	0	1	0	0	0	0	0	0	0	0	0	0	0	0	0	0	0	0	0	0	0	0	0	0	0	0	0	0	0	0	0	0	0	0	Archaea_Altiarchaeota_Altiarchaeia_Altiarchaeales_Altiarchaeaceae_Candidatus_Altiarchaeum
ASV_2282	0	1	1	0	0	0	0	0	0	0	0	0	0	0	0	0	0	0	0	0	0	0	0	0	0	0	0	0	2	0	0	0	0	0	0	0	0	0	0	Archaea_Asgardarchaeota_Lokiarchaeia___
ASV_3848	0	1	2	1	1	0	0	0	0	0	0	0	0	0	0	0	0	0	0	0	0	0	0	0	0	0	0	0	0	0	0	0	0	0	0	0	0	0	0	Archaea_Asgardarchaeota_Lokiarchaeia___
ASV_5033	0	0	0	0	0	0	0	1	0	0	0	0	0	0	0	0	0	0	0	0	0	0	0	0	0	0	0	0	0	0	0	0	0	0	0	0	0	0	0	Archaea_Asgardarchaeota_Lokiarchaeia___
ASV_7689	0	0	0	0	0	1	0	0	0	0	0	0	0	0	0	0	0	0	0	0	0	0	0	0	0	0	0	0	0	0	0	0	0	0	0	0	0	0	0	Archaea_Asgardarchaeota_Lokiarchaeia___
ASV_822	0	0	1	2	2	4	2	2	2	2	4	0	1	0	0	0	0	0	0	0	0	0	0	0	0	0	0	0	0	0	0	0	0	0	0	0	0	0	0	Archaea_Asgardarchaeota_Odinarchaeia___
ASV_1120	0	0	2	1	3	1	2	2	0	2	3	1	1	0	0	4	0	0	0	0	0	0	0	0	0	0	0	0	0	0	0	0	0	0	0	0	0	0	0	Archaea_Asgardarchaeota_Odinarchaeia___
ASV_1337	0	1	0	0	0	2	3	1	0	1	2	0	0	0	0	1	0	0	0	0	0	0	0	0	0	0	0	0	0	0	0	0	0	0	0	0	0	0	0	Archaea_Asgardarchaeota_Odinarchaeia___
ASV_1497	4	4	2	3	0	0	1	0	0	0	0	0	0	0	0	0	0	0	0	0	0	0	0	0	0	0	0	0	0	0	0	0	0	0	0	0	0	0	0	Archaea_Asgardarchaeota_Odinarchaeia___
ASV_2417	0	2	0	1	3	3	1	1	0	1	0	2	0	0	0	0	0	0	0	0	0	0	0	0	0	0	0	0	0	0	0	0	0	0	0	0	0	0	0	Archaea_Asgardarchaeota_Odinarchaeia___
ASV_2903	0	3	1	0	0	1	0	0	0	0	0	0	0	0	0	0	0	0	0	0	0	0	0	0	0	0	0	0	0	0	0	0	0	0	0	0	0	0	0	Archaea_Asgardarchaeota_Odinarchaeia___
ASV_3664	0	0	0	0	0	0	0	0	0	0	0	0	0	0	0	0	0	0	0	1	0	0	0	0	0	0	0	0	0	0	0	0	0	0	0	5	0	0	0	Archaea_Asgardarchaeota_Odinarchaeia___
ASV_223	7	7	11	11	2	11	10	13	7	12	5	10	3	9	4	1	5	2	0	1	2	1	0	0	0	0	0	0	0	0	0	0	0	0	3	0	0	0	0	Archaea_Crenarchaeota____
ASV_132	0	1	4	9	7	4	2	4	0	5	6	4	4	2	0	4	2	8	12	2	4	0	5	0	3	0	0	0	0	0	2	0	0	0	55	0	0	11	0	Archaea_Crenarchaeota____
ASV_190	5	13	5	11	5	16	3	3	2	3	4	5	6	4	1	2	3	1	5	3	0	3	1	0	5	0	0	0	0	0	0	2	0	0	2	0	0	0	0	Archaea_Crenarchaeota____
ASV_268	0	0	0	0	0	0	0	0	0	0	0	0	0	0	0	0	0	0	0	0	0	1	0	0	0	0	0	0	0	0	0	0	0	0	0	0	0	0	0	Archaea_Crenarchaeota____
ASV_494	0	0	0	1	0	0	5	0	0	0	0	0	3	3	0	1	1	0	3	8	1	2	0	0	9	0	0	0	0	0	0	0	0	0	0	7	0	1	0	Archaea_Crenarchaeota____
ASV_638	0	0	0	0	0	0	2	0	0	0	2	1	0	3	0	0	1	0	0	4	4	3	1	0	2	0	0	0	0	0	0	1	0	0	1	0	0	9	0	Archaea_Crenarchaeota____
ASV_716	0	0	0	0	0	0	1	5	0	2	3	3	3	0	0	0	3	0	2	3	0	3	0	0	0	0	0	0	0	0	0	1	0	0	0	0	0	0	5	Archaea_Crenarchaeota____
ASV_744	0	0	0	1	4	1	7	1	0	3	1	1	1	0	0	0	0	0	3	2	1	2	0	0	2	0	0	0	0	3	0	0	0	0	0	0	0	0	0	Archaea_Crenarchaeota____
ASV_841	0	0	0	0	2	2	2	2	0	0	0	0	2	0	1	4	0	0	2	1	3	1	0	0	0	0	0	0	0	0	0	0	0	0	2	0	0	2	0	Archaea_Crenarchaeota____
ASV_846	0	0	0	0	0	0	0	0	0	0	0	0	1	0	0	0	0	0	0	0	0	0	0	0	0	0	0	1	0	0	0	0	1	0	16	0	0	0	0	Archaea_Crenarchaeota____
ASV_852	0	0	0	0	0	3	3	1	3	0	0	2	2	5	1	1	8	0	0	0	0	0	0	0	0	0	0	0	0	0	0	0	0	0	0	0	0	0	0	Archaea_Crenarchaeota____
ASV_1133	0	0	0	0	1	0	3	0	0	0	2	3	0	0	3	1	1	0	0	2	0	1	0	0	1	0	0	0	0	0	0	0	0	0	0	0	0	0	0	Archaea_Crenarchaeota____
ASV_1181	0	0	0	0	0	0	0	0	0	0	0	0	0	0	0	0	1	0	3	0	6	0	0	0	0	0	0	2	0	0	0	0	0	0	0	0	0	0	0	Archaea_Crenarchaeota____
ASV_1280	0	0	0	0	0	0	0	0	0	0	0	0	0	0	0	0	0	0	0	0	0	0	0	0	0	0	0	0	0	0	0	0	0	0	9	0	0	0	0	Archaea_Crenarchaeota____
ASV_1285	8	1	7	1	1	0	0	1	0	0	0	0	0	0	0	0	0	0	0	0	0	0	0	0	0	0	0	0	0	0	0	0	0	0	0	0	0	0	0	Archaea_Crenarchaeota____
ASV_1314	1	0	3	1	3	1	0	0	0	0	0	0	0	0	0	0	0	0	0	0	0	0	0	0	0	0	0	0	0	0	0	0	0	0	0	0	0	0	0	Archaea_Crenarchaeota____
ASV_1321	0	0	0	0	0	0	0	0	0	0	0	1	1	0	0	0	0	0	0	0	2	3	1	0	0	0	0	0	0	1	0	0	0	5	0	0	0	0	0	Archaea_Crenarchaeota____
ASV_1469	0	0	0	0	0	0	0	0	0	0	0	0	0	0	0	0	0	0	0	0	1	2	0	3	0	0	0	0	0	1	0	0	4	0	0	0	0	0	0	Archaea_Crenarchaeota____
ASV_1525	0	0	0	0	0	0	0	0	0	0	0	0	0	0	0	0	0	2	0	3	0	1	0	0	0	0	0	0	0	0	0	1	0	0	0	0	0	0	0	Archaea_Crenarchaeota____
ASV_1593	0	0	0	0	0	0	0	0	0	0	0	0	0	0	0	0	0	0	0	0	0	1	0	0	0	0	0	0	0	0	0	0	0	0	0	0	0	10	0	Archaea_Crenarchaeota____
ASV_1664	1	0	0	2	4	1	0	2	0	1	4	0	0	0	0	0	0	0	0	0	0	0	0	0	0	0	0	0	0	0	0	0	0	0	0	0	0	0	0	Archaea_Crenarchaeota____
ASV_1923	0	0	1	0	1	0	2	0	2	0	1	0	0	0	1	1	0	0	0	0	0	0	0	0	0	0	0	0	0	0	0	0	0	0	0	0	0	0	0	Archaea_Crenarchaeota____
ASV_1931	1	2	1	1	0	0	0	0	3	0	0	0	0	0	0	0	0	0	0	0	0	0	0	0	0	0	0	0	0	0	0	0	0	0	0	0	0	0	0	Archaea_Crenarchaeota____
ASV_2390	1	0	0	3	0	0	0	0	0	0	0	0	0	0	0	0	0	0	0	0	0	0	0	0	0	0	0	0	0	0	0	0	0	0	0	0	0	0	0	Archaea_Crenarchaeota____
ASV_2477	0	0	2	1	0	2	0	0	0	1	0	1	1	0	0	0	0	0	0	0	0	0	0	0	0	0	0	0	0	0	0	0	0	0	0	0	0	0	0	Archaea_Crenarchaeota____
ASV_2532	1	1	0	2	1	1	0	0	0	0	0	0	0	0	0	0	0	0	0	0	0	0	0	0	0	0	0	0	0	0	0	0	0	0	0	0	0	0	0	Archaea_Crenarchaeota____
ASV_2584	0	0	0	0	0	0	0	0	0	0	1	0	0	0	0	0	0	0	0	0	0	0	0	0	0	0	0	0	0	0	0	0	0	0	1	0	0	0	1	Archaea_Crenarchaeota____
ASV_2611	0	0	0	0	0	0	0	0	2	1	1	0	1	0	0	0	0	0	0	0	0	0	0	0	0	0	0	0	0	0	0	0	0	0	0	0	0	0	0	Archaea_Crenarchaeota____
ASV_2857	0	0	0	0	0	1	0	0	0	0	1	1	1	0	0	0	2	0	0	0	0	0	0	0	0	0	0	0	0	0	0	0	0	0	0	0	0	0	0	Archaea_Crenarchaeota____
ASV_3090	0	0	0	0	0	0	0	0	0	0	0	0	0	0	0	0	0	0	0	0	0	0	0	0	0	0	0	3	0	0	0	0	0	0	4	0	0	0	0	Archaea_Crenarchaeota____
ASV_3315	0	0	0	0	0	1	0	0	0	0	0	0	0	0	0	0	0	0	0	0	0	0	0	0	0	0	0	0	0	0	0	0	0	0	2	0	0	0	0	Archaea_Crenarchaeota____
ASV_3597	0	0	1	0	0	0	0	2	0	1	0	2	0	0	0	1	0	0	0	0	1	0	0	0	0	0	0	0	0	0	0	0	0	0	0	0	0	0	0	Archaea_Crenarchaeota____
ASV_3907	0	0	0	0	0	0	0	0	0	1	1	0	0	0	0	0	0	0	0	0	0	0	0	0	0	0	0	0	0	0	0	0	0	0	0	0	0	0	0	Archaea_Crenarchaeota____
ASV_4184	0	1	0	0	0	0	0	0	0	0	0	0	0	0	0	0	0	0	0	0	0	0	0	0	0	0	0	0	0	0	0	0	0	0	0	0	0	0	0	Archaea_Crenarchaeota____
ASV_4300	0	0	0	0	0	0	0	0	0	0	0	0	0	0	0	0	0	0	0	0	0	2	0	0	0	0	0	0	0	0	0	0	0	0	0	0	0	0	0	Archaea_Crenarchaeota____
ASV_4322	1	2	1	1	0	0	0	1	0	0	0	0	0	0	0	0	0	0	0	0	0	0	0	0	0	0	0	0	0	0	0	0	0	0	0	0	0	0	0	Archaea_Crenarchaeota____
ASV_4588	0	0	0	1	0	0	0	0	0	0	1	0	0	0	2	0	0	0	0	0	0	0	0	0	0	0	0	0	0	0	0	0	0	0	0	0	0	0	0	Archaea_Crenarchaeota____
ASV_4907	0	0	1	0	0	0	0	1	0	0	0	0	0	0	0	0	0	0	0	0	0	0	0	0	0	0	0	0	0	0	0	0	0	0	0	0	0	0	0	Archaea_Crenarchaeota____
ASV_5128	0	0	0	0	0	0	0	0	0	0	0	0	0	0	0	0	0	0	0	0	1	0	0	0	0	0	0	0	0	0	0	0	0	0	0	0	0	0	0	Archaea_Crenarchaeota____
ASV_5141	0	0	0	0	0	0	0	0	0	0	0	0	0	0	0	0	0	0	0	0	2	1	0	0	1	0	0	0	0	0	0	0	0	0	0	0	0	0	0	Archaea_Crenarchaeota____
ASV_5420	0	0	0	0	0	0	0	0	0	0	0	0	0	0	0	0	0	0	0	1	0	0	0	0	1	0	0	0	0	0	0	0	0	0	0	0	0	0	0	Archaea_Crenarchaeota____
ASV_5595	1	1	0	1	0	0	0	0	0	0	0	0	0	0	0	0	0	0	0	0	0	0	0	0	0	0	0	0	0	0	0	0	0	0	0	0	0	0	0	Archaea_Crenarchaeota____
ASV_5852	0	0	1	0	0	0	0	0	0	0	0	0	0	0	0	0	0	0	0	0	0	0	0	0	0	0	0	0	0	0	0	0	0	0	0	0	0	0	0	Archaea_Crenarchaeota____
ASV_6372	0	1	0	0	0	0	0	0	0	0	0	0	0	0	0	0	0	0	0	0	0	0	0	0	0	0	0	0	0	0	0	0	0	0	0	0	0	0	0	Archaea_Crenarchaeota____
ASV_7998	1	0	0	0	0	0	0	0	0	0	0	0	0	0	0	0	0	0	0	0	0	0	0	0	0	0	0	0	0	0	0	0	0	0	0	0	0	0	0	Archaea_Crenarchaeota____
ASV_8573	0	0	0	0	0	0	0	1	0	0	0	0	0	0	0	0	0	0	0	0	0	0	0	0	0	0	0	0	0	0	0	0	0	0	0	0	0	0	0	Archaea_Crenarchaeota____
ASV_9395	0	1	0	0	0	0	0	0	0	0	0	0	0	0	0	0	0	0	0	0	0	0	0	0	0	0	0	0	0	0	0	0	0	0	0	0	0	0	0	Archaea_Crenarchaeota____
ASV_264	0	0	0	0	0	0	0	0	0	0	0	0	0	0	0	0	0	0	90	0	0	6	0	0	1	5	0	15	0	0	0	0	0	0	0	0	0	0	0	Archaea_Crenarchaeota_Bathyarchaeia___
ASV_229	0	0	0	2	2	3	5	18	9	10	3	10	14	25	7	11	19	5	2	3	0	1	0	0	0	0	0	0	0	0	0	0	0	0	1	0	0	0	0	Archaea_Crenarchaeota_Bathyarchaeia___
ASV_838	0	0	0	2	0	2	2	3	3	2	1	1	1	0	3	0	2	0	0	0	0	0	0	0	0	0	0	0	0	0	0	0	0	0	0	0	0	0	0	Archaea_Crenarchaeota_Bathyarchaeia___
ASV_96	0	1	6	10	10	12	16	13	11	16	23	15	26	22	13	7	21	3	7	1	9	4	0	0	0	0	0	0	0	0	3	0	2	0	8	0	0	0	0	Archaea_Crenarchaeota_Bathyarchaeia___
ASV_100	0	1	8	7	5	15	21	10	2	8	16	6	19	13	14	25	11	15	14	5	7	6	0	0	5	0	0	0	0	1	0	11	1	0	0	3	0	8	0	Archaea_Crenarchaeota_Bathyarchaeia___
ASV_187	13	13	5	9	7	14	8	7	5	5	2	6	5	0	3	5	3	9	0	0	0	0	0	0	0	0	0	0	0	0	0	0	0	0	0	0	0	0	0	Archaea_Crenarchaeota_Bathyarchaeia___
ASV_328	4	4	12	3	3	8	9	3	2	5	5	3	7	1	2	3	1	3	0	0	2	0	1	0	0	0	0	0	0	0	1	0	0	0	0	0	0	0	0	Archaea_Crenarchaeota_Bathyarchaeia___
ASV_347	10	3	18	3	5	5	0	2	8	8	2	2	5	3	0	0	1	0	1	0	0	0	0	0	0	0	0	0	0	0	0	0	0	0	0	0	0	0	0	Archaea_Crenarchaeota_Bathyarchaeia___
ASV_1796	0	0	0	0	0	0	1	1	0	1	4	0	1	7	0	0	0	0	0	0	0	0	0	0	0	0	0	0	0	0	0	0	0	0	0	0	0	0	0	Archaea_Crenarchaeota_Bathyarchaeia___
ASV_2149	1	1	0	0	0	0	0	0	0	0	0	1	0	0	0	0	0	0	0	0	0	0	0	0	0	0	0	0	0	0	0	0	0	0	0	0	0	0	0	Archaea_Crenarchaeota_Bathyarchaeia___
ASV_233	0	1	1	8	4	4	9	19	8	7	1	14	15	31	11	7	14	2	1	4	1	1	0	0	0	0	0	1	0	0	1	0	0	0	0	0	0	0	0	Archaea_Crenarchaeota_Bathyarchaeia___
ASV_258	0	6	3	7	4	5	8	2	0	2	3	5	7	0	8	4	4	7	1	1	0	0	0	0	0	0	0	0	0	0	0	0	4	0	1	0	0	0	0	Archaea_Crenarchaeota_Bathyarchaeia___
ASV_1302	0	0	0	0	0	0	0	1	0	2	1	0	1	0	0	1	1	0	0	1	0	0	0	0	0	0	0	0	0	0	0	0	0	0	0	0	0	0	0	Archaea_Crenarchaeota_Bathyarchaeia___
ASV_24	0	0	0	0	0	3	1	5	6	3	0	19	31	55	61	45	91	62	26	38	24	54	10	180	32	4	0	3	0	23	17	66	48	26	63	18	5	30	0	Archaea_Crenarchaeota_Bathyarchaeia___
ASV_2196	0	0	0	0	0	1	0	0	0	1	0	0	1	1	2	0	1	0	0	0	0	0	0	0	0	0	0	0	0	0	0	0	0	0	0	0	0	0	0	Archaea_Crenarchaeota_Bathyarchaeia___
ASV_126	0	6	7	7	14	22	8	21	6	8	22	10	7	4	4	2	10	1	2	5	5	2	0	0	1	0	0	0	0	1	3	6	2	0	3	0	0	0	0	Archaea_Crenarchaeota_Bathyarchaeia___
ASV_1274	0	0	1	1	2	3	1	0	0	2	1	2	1	0	0	0	2	0	1	0	0	0	0	0	0	0	0	0	0	0	0	0	0	0	1	0	0	0	0	Archaea_Crenarchaeota_Bathyarchaeia___
ASV_98	0	1	1	2	4	4	3	1	0	3	5	5	11	10	15	10	16	14	2	11	9	11	4	0	4	0	18	0	0	0	0	0	16	0	20	0	5	12	2	Archaea_Crenarchaeota_Bathyarchaeia___
ASV_68	0	1	16	5	15	32	36	59	38	31	14	53	41	27	20	19	19	10	28	1	0	1	0	0	1	0	0	2	0	0	0	0	0	0	9	0	0	13	0	Archaea_Crenarchaeota_Bathyarchaeia___
ASV_95	0	2	2	0	2	2	3	9	11	4	4	9	14	8	7	13	11	11	7	4	14	25	0	0	85	2	0	5	0	0	0	0	0	0	15	3	0	12	0	Archaea_Crenarchaeota_Bathyarchaeia___
ASV_505	0	0	1	2	2	4	4	0	0	1	1	4	4	1	4	7	5	4	3	0	2	0	0	0	0	0	0	0	0	0	0	2	0	0	0	0	0	0	0	Archaea_Crenarchaeota_Bathyarchaeia___
ASV_1797	0	0	0	0	0	1	0	1	0	1	0	1	2	0	1	2	1	0	0	0	0	0	0	0	0	0	0	0	0	0	0	0	0	0	0	0	0	0	0	Archaea_Crenarchaeota_Bathyarchaeia___
ASV_220	0	2	4	5	4	5	10	12	2	6	14	8	8	4	8	13	10	12	3	3	2	0	0	0	1	0	0	1	0	0	0	1	0	1	0	0	0	0	0	Archaea_Crenarchaeota_Bathyarchaeia___
ASV_3593	0	0	0	0	0	0	0	0	0	0	0	0	0	0	0	0	1	0	1	0	0	0	0	0	0	0	0	0	0	0	0	0	0	0	0	0	0	0	0	Archaea_Crenarchaeota_Bathyarchaeia___
ASV_25	0	0	0	0	0	1	1	0	0	0	0	0	1	2	3	0	11	0	0	9	2	8	4	34	8	6	28	12	0	129	37	46	229	104	74	13	0	25	1	Archaea_Crenarchaeota_Bathyarchaeia___
ASV_323	0	0	0	0	0	0	3	4	0	1	1	2	5	3	1	3	2	9	0	7	7	3	0	0	0	0	0	0	0	0	0	1	0	0	0	0	0	6	2	Archaea_Crenarchaeota_Bathyarchaeia___
ASV_688	0	0	2	0	1	0	1	1	0	2	2	2	0	0	1	2	2	3	0	0	0	0	0	0	0	0	0	0	0	0	0	1	0	0	0	0	0	0	0	Archaea_Crenarchaeota_Bathyarchaeia___
ASV_2988	0	0	1	2	0	0	0	0	0	0	0	1	1	0	0	0	0	0	0	0	0	0	0	0	0	0	0	0	0	0	0	0	0	0	0	0	0	0	0	Archaea_Crenarchaeota_Bathyarchaeia___
ASV_90	0	0	0	0	0	0	0	1	0	0	0	2	6	12	9	13	20	15	7	21	2	31	63	0	9	3	0	0	0	2	0	15	7	13	42	3	5	10	0	Archaea_Crenarchaeota_Bathyarchaeia___
ASV_283	1	0	0	2	1	2	1	7	5	4	3	4	5	2	11	0	9	0	3	1	2	1	0	0	0	0	2	0	0	0	0	0	0	0	12	0	0	0	0	Archaea_Crenarchaeota_Bathyarchaeia___
ASV_597	0	0	0	0	0	0	0	0	0	1	0	0	6	3	5	17	4	8	0	1	0	0	0	0	0	0	0	0	0	0	0	0	0	0	0	0	0	0	0	Archaea_Crenarchaeota_Bathyarchaeia___
ASV_782	3	3	5	1	1	4	4	2	0	1	2	0	1	0	0	1	0	0	0	1	0	0	0	0	0	0	0	0	0	0	0	0	0	0	0	0	0	1	0	Archaea_Crenarchaeota_Bathyarchaeia___
ASV_85	3	3	10	8	15	14	16	5	2	11	21	6	18	11	6	8	7	15	7	7	0	14	4	1	1	1	0	3	0	0	0	2	0	4	0	6	0	25	35	Archaea_Crenarchaeota_Bathyarchaeia___
ASV_666	0	0	0	1	1	0	1	1	0	0	0	1	2	5	3	3	2	4	0	0	0	0	0	0	0	0	0	6	0	0	0	0	0	0	0	0	0	0	0	Archaea_Crenarchaeota_Bathyarchaeia___
ASV_1021	0	0	0	0	0	0	0	0	0	0	0	0	0	0	1	0	1	0	0	0	0	0	1	0	1	0	0	1	0	0	0	0	0	2	1	0	0	1	0	Archaea_Crenarchaeota_Bathyarchaeia___
ASV_1025	0	0	0	2	0	0	0	0	0	0	1	2	0	0	0	0	1	0	4	0	3	0	0	0	0	0	0	0	0	0	0	0	0	0	2	0	0	0	0	Archaea_Crenarchaeota_Bathyarchaeia___
ASV_298	0	2	1	6	1	5	1	4	0	6	6	4	5	4	2	0	2	1	7	1	12	2	0	0	0	0	0	0	0	0	0	0	0	0	5	0	0	0	0	Archaea_Crenarchaeota_Bathyarchaeia___
ASV_3449	0	0	0	0	0	0	0	0	0	1	0	0	0	0	0	0	1	0	0	1	0	0	0	0	0	0	0	0	0	0	0	1	0	0	0	0	0	0	0	Archaea_Crenarchaeota_Bathyarchaeia___
ASV_17	0	0	0	0	1	0	2	2	0	0	3	5	4	2	3	0	2	1	9	11	92	22	7	1	17	13	49	13	0	48	0	15	30	9	62	14	0	105	0	Archaea_Crenarchaeota_Bathyarchaeia___
ASV_358	0	1	1	4	2	5	3	7	2	3	0	6	7	12	3	1	6	2	1	2	0	0	0	0	0	0	0	0	0	0	0	0	0	0	0	0	0	0	0	Archaea_Crenarchaeota_Bathyarchaeia___
ASV_479	0	0	0	0	1	0	1	0	0	2	4	4	4	0	1	0	1	1	2	2	0	2	0	0	0	0	0	0	0	0	0	0	0	0	1	0	0	0	0	Archaea_Crenarchaeota_Bathyarchaeia___
ASV_592	0	0	0	0	0	0	0	1	2	1	1	3	3	8	6	6	7	3	0	2	0	0	0	0	0	0	0	0	0	0	0	0	0	0	0	0	0	0	0	Archaea_Crenarchaeota_Bathyarchaeia___
ASV_4226	0	0	0	0	0	0	0	0	0	1	0	0	0	0	0	0	0	0	0	0	0	0	0	0	0	0	0	0	0	0	0	0	0	0	0	0	0	0	0	Archaea_Crenarchaeota_Bathyarchaeia___
ASV_4729	0	0	0	0	0	0	0	0	0	0	0	0	0	0	0	0	1	0	0	0	0	0	0	0	0	0	0	0	0	0	0	0	0	0	0	0	0	0	0	Archaea_Crenarchaeota_Bathyarchaeia___
ASV_363	0	2	4	9	11	7	2	7	7	2	6	2	3	2	4	5	2	5	3	2	0	0	0	0	1	0	0	0	0	0	0	0	0	0	0	0	0	0	0	Archaea_Crenarchaeota_Bathyarchaeia___
ASV_18	0	0	0	0	0	0	0	0	0	0	0	0	0	0	2	0	0	1	2	1	46	58	31	355	30	0	5	1	0	0	0	5	65	0	44	24	77	43	69	Archaea_Crenarchaeota_Bathyarchaeia___
ASV_22	0	0	0	0	0	0	0	0	0	0	0	0	2	1	19	0	7	1	0	29	49	49	18	0	41	0	222	3	0	87	0	157	28	400	51	12	23	75	62	Archaea_Crenarchaeota_Bathyarchaeia___
ASV_23	0	0	0	0	0	0	0	0	0	0	0	0	0	0	0	1	0	0	0	9	9	7	5	0	88	55	264	63	0	81	80	130	42	238	6	20	21	22	31	Archaea_Crenarchaeota_Bathyarchaeia___
ASV_26	0	0	0	0	0	0	0	0	0	0	0	0	0	0	1	0	0	0	0	10	7	5	3	0	37	22	141	2	0	46	151	99	143	90	19	18	8	49	0	Archaea_Crenarchaeota_Bathyarchaeia___
ASV_27	0	0	0	0	0	0	0	0	0	0	0	3	1	0	6	3	7	10	5	19	66	21	79	301	11	0	0	0	0	0	192	16	2	0	50	20	23	21	4	Archaea_Crenarchaeota_Bathyarchaeia___
ASV_36	0	0	0	0	0	0	0	1	0	0	0	2	2	4	4	5	6	7	5	8	56	14	28	11	31	1	69	0	0	36	170	89	24	2	45	4	0	3	0	Archaea_Crenarchaeota_Bathyarchaeia___
ASV_42	17	24	33	17	17	45	31	60	35	40	10	40	34	22	9	5	18	1	11	14	8	10	7	30	5	3	2	7	0	0	10	5	0	0	18	0	0	0	0	Archaea_Crenarchaeota_Bathyarchaeia___
ASV_44	0	0	0	0	0	0	0	0	0	0	0	0	0	0	0	0	1	0	0	0	1	0	1	5	0	0	4	0	9	82	61	30	17	1	0	0	0	0	0	Archaea_Crenarchaeota_Bathyarchaeia___
ASV_45	0	0	0	0	0	0	0	0	0	0	0	0	0	0	0	0	0	0	0	0	0	0	0	0	0	8	0	1	0	0	0	0	0	0	0	0	2	0	0	Archaea_Crenarchaeota_Bathyarchaeia___
ASV_47	0	0	0	0	0	0	0	0	0	0	0	0	0	0	0	0	0	0	0	1	0	2	0	0	16	0	1	0	0	0	0	0	0	0	2	0	0	0	0	Archaea_Crenarchaeota_Bathyarchaeia___
ASV_49	0	0	0	0	0	0	0	0	0	0	0	0	0	0	0	0	0	0	0	0	0	1	0	0	0	1	0	7	0	0	0	0	348	0	0	0	0	0	10	Archaea_Crenarchaeota_Bathyarchaeia___
ASV_55	0	0	0	0	0	0	0	0	0	0	0	0	0	0	0	0	0	0	0	0	0	0	0	0	0	118	0	207	0	0	0	0	0	0	0	0	0	0	7	Archaea_Crenarchaeota_Bathyarchaeia___
ASV_60	0	0	0	0	0	0	0	0	0	0	0	0	0	0	0	0	0	0	0	0	0	15	0	0	0	68	0	148	0	0	0	0	0	0	0	0	0	8	0	Archaea_Crenarchaeota_Bathyarchaeia___
ASV_76	0	0	0	1	0	0	0	4	4	2	0	8	2	7	4	6	9	5	20	10	5	6	1	0	6	7	0	19	1	15	36	21	28	0	14	0	0	1	0	Archaea_Crenarchaeota_Bathyarchaeia___
ASV_77	0	0	0	0	0	0	0	0	0	0	0	0	0	0	2	0	0	0	0	0	19	20	6	48	16	0	2	0	0	0	0	0	6	0	23	28	54	43	17	Archaea_Crenarchaeota_Bathyarchaeia___
ASV_81	0	0	0	0	0	0	0	0	0	0	0	0	0	0	0	0	0	2	0	0	0	0	0	0	5	0	121	0	0	139	0	18	0	56	0	0	0	0	2	Archaea_Crenarchaeota_Bathyarchaeia___
ASV_82	0	0	0	0	0	0	0	0	0	0	0	0	0	0	0	0	0	0	3	0	0	0	60	25	0	0	0	8	35	8	204	24	0	0	3	0	0	0	0	Archaea_Crenarchaeota_Bathyarchaeia___
ASV_93	0	0	0	0	0	0	0	0	0	0	0	0	0	0	0	1	1	0	7	4	30	14	0	0	0	0	0	0	0	0	0	0	0	0	3	0	0	0	0	Archaea_Crenarchaeota_Bathyarchaeia___
ASV_97	0	0	0	0	1	0	0	1	0	1	0	0	2	4	1	0	0	0	0	0	0	0	0	0	0	0	1	0	0	0	0	0	0	0	0	0	0	0	0	Archaea_Crenarchaeota_Bathyarchaeia___
ASV_99	0	0	0	1	0	0	0	0	0	0	0	0	0	0	1	0	0	1	2	3	2	0	0	4	8	0	13	0	0	0	18	25	6	0	4	9	1	61	0	Archaea_Crenarchaeota_Bathyarchaeia___
ASV_104	0	0	0	0	0	0	0	0	0	1	0	1	2	0	0	0	0	0	5	0	8	2	2	9	3	4	4	1	0	9	5	6	12	0	30	5	0	47	0	Archaea_Crenarchaeota_Bathyarchaeia___
ASV_107	0	0	0	0	0	2	0	0	0	4	1	0	5	0	0	2	3	5	5	13	48	17	0	0	0	0	0	0	0	0	0	0	0	0	18	0	0	0	0	Archaea_Crenarchaeota_Bathyarchaeia___
ASV_111	1	2	5	3	5	12	12	24	10	13	6	19	27	9	7	22	18	13	12	2	3	2	11	0	7	33	0	11	0	0	0	3	0	0	1	8	0	0	0	Archaea_Crenarchaeota_Bathyarchaeia___
ASV_112	0	0	0	0	0	2	4	0	0	0	0	0	2	0	0	0	0	0	1	1	2	0	23	0	0	38	0	1	0	12	151	6	0	1	0	0	0	0	0	Archaea_Crenarchaeota_Bathyarchaeia___
ASV_114	0	0	0	0	0	0	0	0	0	0	0	1	0	0	0	1	2	1	0	33	9	16	0	0	4	0	0	0	0	0	0	2	0	0	0	0	0	2	0	Archaea_Crenarchaeota_Bathyarchaeia___
ASV_116	0	0	0	0	0	0	0	0	0	0	0	0	0	0	3	0	0	2	0	45	0	38	0	2	0	15	0	35	0	0	0	1	0	41	0	0	0	7	0	Archaea_Crenarchaeota_Bathyarchaeia___
ASV_117	0	5	0	14	9	16	18	17	6	32	29	20	18	20	14	12	12	10	4	0	1	0	0	0	2	0	0	0	0	0	0	0	0	0	0	0	0	0	0	Archaea_Crenarchaeota_Bathyarchaeia___
ASV_119	0	0	0	0	0	5	4	9	0	4	4	4	4	6	2	7	12	9	5	3	5	3	0	16	2	0	1	0	66	5	31	15	8	1	3	0	11	0	0	Archaea_Crenarchaeota_Bathyarchaeia___
ASV_120	0	0	0	0	0	0	0	0	0	0	0	0	0	0	0	0	1	0	0	6	0	3	0	0	1	5	6	39	0	19	34	16	17	0	0	0	0	5	0	Archaea_Crenarchaeota_Bathyarchaeia___
ASV_121	0	0	0	0	0	0	1	1	0	0	2	0	5	0	2	3	2	2	0	5	20	14	1	1	8	0	7	0	0	0	0	8	6	0	2	11	1	19	22	Archaea_Crenarchaeota_Bathyarchaeia___
ASV_128	0	5	2	4	3	15	6	8	3	7	14	5	4	6	3	0	2	0	3	0	16	1	3	0	3	0	0	0	0	0	12	11	0	36	12	11	0	20	0	Archaea_Crenarchaeota_Bathyarchaeia___
ASV_129	0	0	0	0	0	0	2	0	0	0	1	0	1	0	1	1	2	0	0	3	34	11	0	3	10	0	2	0	0	5	10	2	11	2	14	0	0	4	0	Archaea_Crenarchaeota_Bathyarchaeia___
ASV_130	0	0	0	0	0	0	0	1	0	1	2	7	16	17	20	11	24	23	2	3	4	5	0	10	1	0	0	0	0	0	0	33	29	11	1	0	0	0	0	Archaea_Crenarchaeota_Bathyarchaeia___
ASV_134	0	0	0	0	0	0	0	0	0	0	0	0	0	0	0	0	0	0	0	2	0	0	0	0	4	0	0	0	0	0	0	2	0	0	0	8	0	0	0	Archaea_Crenarchaeota_Bathyarchaeia___
ASV_136	0	0	0	0	1	4	4	6	1	2	5	3	11	3	6	1	5	4	4	4	25	5	0	0	23	0	0	0	0	0	10	18	1	0	7	4	0	5	0	Archaea_Crenarchaeota_Bathyarchaeia___
ASV_143	0	0	0	0	0	0	0	1	2	0	0	0	0	2	1	1	0	0	0	0	1	0	1	8	0	0	2	0	0	6	4	5	11	5	4	0	0	0	0	Archaea_Crenarchaeota_Bathyarchaeia___
ASV_144	0	0	0	0	0	0	0	2	0	0	0	2	0	1	2	2	2	2	1	0	0	1	0	0	7	0	0	0	0	0	0	1	0	1	0	0	0	0	0	Archaea_Crenarchaeota_Bathyarchaeia___
ASV_150	0	0	0	0	0	0	0	0	0	0	0	0	0	0	0	0	0	0	0	1	13	4	0	10	7	0	0	1	0	0	0	0	0	0	27	0	0	0	0	Archaea_Crenarchaeota_Bathyarchaeia___
ASV_151	0	0	0	0	0	0	0	1	0	0	0	0	0	0	0	2	1	1	0	1	3	3	0	7	8	0	15	0	0	6	38	15	31	18	4	0	0	6	0	Archaea_Crenarchaeota_Bathyarchaeia___
ASV_153	0	0	0	0	0	0	0	0	0	0	0	0	0	0	0	1	0	0	0	2	0	0	2	0	10	24	13	15	0	0	0	2	33	14	12	48	0	0	0	Archaea_Crenarchaeota_Bathyarchaeia___
ASV_160	0	0	1	2	4	5	6	1	3	6	8	6	11	4	9	2	6	7	10	3	4	3	14	0	1	0	0	0	0	0	0	9	0	0	5	2	0	0	0	Archaea_Crenarchaeota_Bathyarchaeia___
ASV_164	0	0	0	0	1	0	0	1	0	1	5	2	4	9	9	6	4	14	15	6	20	2	0	0	0	0	0	0	0	11	3	5	9	0	3	0	0	0	0	Archaea_Crenarchaeota_Bathyarchaeia___
ASV_165	7	11	11	8	13	10	8	16	3	7	10	3	5	3	4	3	8	3	3	2	5	1	0	0	0	0	0	0	0	0	0	0	0	0	0	0	0	0	0	Archaea_Crenarchaeota_Bathyarchaeia___
ASV_166	0	0	0	0	0	0	1	0	0	1	1	0	2	2	2	2	3	0	0	2	9	10	0	0	6	0	0	2	0	0	0	11	16	0	0	0	0	40	0	Archaea_Crenarchaeota_Bathyarchaeia___
ASV_176	0	0	0	0	1	1	1	4	0	1	4	0	4	1	6	1	6	4	4	11	19	10	3	0	7	0	0	6	0	7	0	5	1	0	1	2	0	0	0	Archaea_Crenarchaeota_Bathyarchaeia___
ASV_177	0	0	0	0	1	0	0	0	0	1	0	0	1	0	0	0	2	0	1	0	24	11	0	0	10	0	0	0	0	0	4	9	0	5	14	0	0	0	0	Archaea_Crenarchaeota_Bathyarchaeia___
ASV_182	0	0	0	0	0	0	0	0	0	0	0	0	0	0	0	0	0	0	0	0	0	0	0	16	0	0	4	0	17	11	47	0	0	0	10	0	0	0	0	Archaea_Crenarchaeota_Bathyarchaeia___
ASV_186	0	0	0	0	0	0	0	0	0	4	0	0	0	0	2	3	7	0	0	1	0	1	0	0	12	3	0	14	15	2	22	3	3	0	3	0	0	0	0	Archaea_Crenarchaeota_Bathyarchaeia___
ASV_189	0	0	0	0	0	0	0	0	0	0	0	0	0	0	0	0	0	0	0	1	2	0	0	0	0	0	11	0	0	0	0	10	1	9	0	0	0	0	0	Archaea_Crenarchaeota_Bathyarchaeia___
ASV_193	0	0	0	0	0	0	0	0	0	0	0	0	0	0	0	0	0	0	0	0	0	4	0	0	5	0	0	0	0	0	0	2	0	0	0	0	0	0	8	Archaea_Crenarchaeota_Bathyarchaeia___
ASV_199	1	2	5	3	3	2	4	4	1	5	6	7	2	6	7	8	3	5	6	1	8	1	1	0	0	0	0	0	0	0	0	0	0	0	1	0	25	0	0	Archaea_Crenarchaeota_Bathyarchaeia___
ASV_200	0	0	0	0	0	0	0	0	0	0	0	0	0	0	0	0	1	0	0	27	14	4	0	0	6	0	0	0	0	0	0	0	0	0	0	0	0	0	0	Archaea_Crenarchaeota_Bathyarchaeia___
ASV_204	0	0	0	0	0	0	0	0	0	0	0	0	0	0	0	0	0	0	0	1	0	0	3	14	0	7	0	2	0	8	63	19	11	0	7	0	0	0	0	Archaea_Crenarchaeota_Bathyarchaeia___
ASV_208	0	1	3	5	1	2	4	1	0	1	5	1	2	0	0	2	1	3	0	0	9	1	0	0	4	0	4	0	0	1	0	3	4	26	6	0	0	0	0	Archaea_Crenarchaeota_Bathyarchaeia___
ASV_211	0	3	2	8	6	5	10	4	6	4	11	5	12	9	10	13	7	12	2	0	2	1	0	0	0	0	0	0	0	0	0	1	1	0	0	0	0	0	0	Archaea_Crenarchaeota_Bathyarchaeia___
ASV_213	2	2	1	15	3	15	9	11	3	13	16	3	12	12	7	3	1	2	4	0	0	0	1	0	0	0	0	0	0	0	0	0	0	0	0	0	0	0	0	Archaea_Crenarchaeota_Bathyarchaeia___
ASV_214	0	0	0	0	0	0	0	0	0	0	0	0	0	0	0	1	0	0	0	0	7	1	3	74	2	0	0	0	0	0	1	3	1	0	1	0	0	4	0	Archaea_Crenarchaeota_Bathyarchaeia___
ASV_215	0	0	0	0	0	0	0	0	0	0	0	0	0	0	0	0	0	0	0	13	0	6	0	40	0	1	0	8	0	0	0	0	0	0	0	0	0	0	0	Archaea_Crenarchaeota_Bathyarchaeia___
ASV_221	0	0	0	2	8	10	3	2	5	4	8	8	4	5	8	5	6	2	7	7	5	6	0	0	0	0	0	0	0	1	3	2	1	0	0	0	0	5	7	Archaea_Crenarchaeota_Bathyarchaeia___
ASV_222	0	0	0	0	0	0	0	0	0	0	0	0	0	0	0	0	0	0	0	0	0	15	0	0	1	2	0	2	0	0	0	0	0	0	0	0	0	0	0	Archaea_Crenarchaeota_Bathyarchaeia___
ASV_224	9	12	6	12	8	7	5	4	0	2	2	5	4	2	1	1	2	0	11	10	4	0	0	0	10	0	0	0	0	0	0	1	0	0	2	0	0	0	0	Archaea_Crenarchaeota_Bathyarchaeia___
ASV_227	0	0	0	0	0	0	0	0	0	0	0	0	0	0	0	0	0	0	0	0	1	1	0	0	1	0	0	0	0	0	0	0	0	0	0	0	19	7	0	Archaea_Crenarchaeota_Bathyarchaeia___
ASV_231	0	0	0	0	0	0	0	0	0	0	0	0	0	0	0	0	0	0	0	0	0	1	0	0	0	12	10	26	0	7	0	3	0	0	0	0	0	0	0	Archaea_Crenarchaeota_Bathyarchaeia___
ASV_238	0	0	0	0	0	0	0	0	0	0	0	0	0	0	0	0	0	0	0	0	0	0	0	0	0	0	0	0	0	0	0	0	0	0	0	0	0	0	5	Archaea_Crenarchaeota_Bathyarchaeia___
ASV_240	0	2	4	5	3	5	5	4	2	5	6	7	9	1	5	5	3	8	1	8	0	7	0	0	0	0	0	0	0	0	0	1	0	0	1	0	0	0	0	Archaea_Crenarchaeota_Bathyarchaeia___
ASV_252	2	7	10	5	3	4	7	5	4	4	10	2	9	2	0	2	3	5	1	0	0	0	0	0	0	0	0	0	0	0	0	0	0	0	0	0	0	0	0	Archaea_Crenarchaeota_Bathyarchaeia___
ASV_254	0	9	12	6	3	8	7	14	11	5	4	3	9	5	3	1	7	2	1	1	1	0	0	0	0	0	0	0	0	0	0	0	0	0	0	0	0	0	0	Archaea_Crenarchaeota_Bathyarchaeia___
ASV_255	0	0	0	0	0	0	0	0	0	0	0	0	1	0	2	0	1	0	1	3	0	6	1	0	1	19	0	19	0	1	0	2	4	0	7	0	0	0	0	Archaea_Crenarchaeota_Bathyarchaeia___
ASV_259	0	0	0	0	0	0	0	0	0	1	0	0	0	0	0	0	0	0	0	5	4	17	0	3	8	0	0	20	12	0	0	0	0	11	1	0	0	0	13	Archaea_Crenarchaeota_Bathyarchaeia___
ASV_269	0	0	0	2	0	1	2	0	0	4	2	0	0	0	1	0	1	0	8	0	3	5	0	10	6	0	0	0	0	1	0	1	1	0	13	0	0	0	0	Archaea_Crenarchaeota_Bathyarchaeia___
ASV_271	0	0	0	0	0	0	0	0	0	0	0	0	0	0	0	0	0	0	0	0	0	2	0	0	0	2	0	38	0	0	0	0	0	0	0	0	0	0	0	Archaea_Crenarchaeota_Bathyarchaeia___
ASV_272	0	7	5	9	2	2	8	7	3	1	13	10	10	5	6	5	6	3	2	0	0	0	0	0	1	0	0	0	0	0	0	0	0	0	0	0	0	0	0	Archaea_Crenarchaeota_Bathyarchaeia___
ASV_273	0	0	0	0	1	1	0	6	0	2	2	5	3	2	3	1	3	3	0	1	0	0	0	0	0	0	0	0	0	0	1	0	28	0	0	0	0	0	0	Archaea_Crenarchaeota_Bathyarchaeia___
ASV_277	0	0	0	0	0	0	0	1	0	0	0	0	0	4	2	0	5	0	0	2	1	1	0	0	2	1	0	8	0	1	0	2	2	3	2	0	9	14	0	Archaea_Crenarchaeota_Bathyarchaeia___
ASV_278	0	0	0	0	0	0	0	0	0	0	0	0	0	0	1	1	0	0	3	3	8	10	0	0	3	0	0	0	0	0	0	0	0	0	2	1	11	1	0	Archaea_Crenarchaeota_Bathyarchaeia___
ASV_279	0	0	0	0	1	0	2	0	0	0	2	0	3	2	2	1	2	1	0	9	9	8	1	0	1	0	0	0	0	0	0	0	3	0	6	0	0	0	0	Archaea_Crenarchaeota_Bathyarchaeia___
ASV_284	0	0	0	0	2	0	2	2	0	1	0	1	1	0	0	1	0	3	3	0	0	0	0	0	0	0	0	0	0	12	42	1	0	0	0	0	0	0	0	Archaea_Crenarchaeota_Bathyarchaeia___
ASV_287	0	0	0	0	0	0	0	0	0	0	0	0	0	0	0	0	0	0	0	2	0	7	0	0	0	0	0	0	0	0	0	0	0	0	0	0	0	0	0	Archaea_Crenarchaeota_Bathyarchaeia___
ASV_291	0	3	3	4	3	1	0	0	0	0	1	0	1	0	0	0	0	0	0	0	0	0	0	0	0	1	0	0	0	0	0	0	0	0	0	0	0	0	79	Archaea_Crenarchaeota_Bathyarchaeia___
ASV_292	0	0	0	0	0	0	0	0	0	0	0	0	0	0	0	0	0	1	0	0	1	2	0	10	0	7	0	43	8	0	0	3	0	0	0	0	0	0	0	Archaea_Crenarchaeota_Bathyarchaeia___
ASV_296	0	2	6	2	2	4	5	1	3	6	9	4	4	2	3	8	6	2	2	2	0	0	0	0	0	0	0	0	0	7	2	6	0	0	0	0	0	0	0	Archaea_Crenarchaeota_Bathyarchaeia___
ASV_300	0	0	0	0	0	0	2	1	0	2	1	1	2	1	1	1	2	0	1	5	28	1	0	0	0	0	1	0	0	0	0	4	2	0	0	0	0	0	0	Archaea_Crenarchaeota_Bathyarchaeia___
ASV_302	0	0	0	0	0	0	0	0	0	1	0	0	0	0	0	0	0	0	0	0	0	0	0	0	0	66	0	0	0	0	0	0	0	0	0	0	0	0	0	Archaea_Crenarchaeota_Bathyarchaeia___
ASV_304	0	0	2	3	4	8	3	5	2	5	9	7	0	3	1	2	4	2	2	0	1	3	0	0	2	0	0	0	0	0	0	0	0	0	3	0	0	0	0	Archaea_Crenarchaeota_Bathyarchaeia___
ASV_306	0	0	0	0	0	0	0	0	0	0	0	0	0	0	0	0	0	0	0	0	0	0	0	0	0	0	0	0	49	11	0	0	0	0	0	0	0	0	0	Archaea_Crenarchaeota_Bathyarchaeia___
ASV_309	0	0	0	0	0	0	0	0	0	0	0	0	0	0	0	0	0	0	0	0	0	0	0	0	0	0	0	63	0	0	0	0	0	0	0	0	0	0	0	Archaea_Crenarchaeota_Bathyarchaeia___
ASV_311	0	0	0	0	0	0	0	0	0	0	0	0	0	0	0	0	0	1	0	27	3	0	0	0	1	0	0	0	0	0	0	0	0	0	0	0	0	0	0	Archaea_Crenarchaeota_Bathyarchaeia___
ASV_314	0	0	0	0	0	0	0	0	0	0	0	0	0	0	0	0	0	0	0	12	2	9	0	0	0	0	0	0	0	0	0	0	0	0	0	0	0	12	0	Archaea_Crenarchaeota_Bathyarchaeia___
ASV_317	0	0	0	0	0	0	0	0	0	0	0	0	0	0	0	0	0	0	0	2	3	0	0	0	3	0	7	0	0	3	0	6	3	0	0	0	0	0	0	Archaea_Crenarchaeota_Bathyarchaeia___
ASV_324	0	0	0	0	0	0	0	0	0	0	1	0	2	0	1	2	0	5	2	5	14	0	0	0	0	0	0	0	0	0	0	0	0	0	0	0	0	0	0	Archaea_Crenarchaeota_Bathyarchaeia___
ASV_325	0	0	0	0	0	0	0	0	0	0	0	0	0	0	0	0	0	0	1	0	0	15	39	0	0	5	0	16	0	0	0	0	0	0	0	0	0	0	0	Archaea_Crenarchaeota_Bathyarchaeia___
ASV_326	0	0	0	0	0	0	0	0	0	0	0	0	0	0	0	0	0	1	0	0	2	22	0	0	0	0	0	0	0	0	0	0	0	0	0	0	0	0	0	Archaea_Crenarchaeota_Bathyarchaeia___
ASV_329	2	0	5	8	3	5	5	3	3	7	5	8	5	6	1	1	1	8	2	0	0	0	0	1	0	0	0	0	0	0	0	0	0	0	0	0	0	0	0	Archaea_Crenarchaeota_Bathyarchaeia___
ASV_330	0	0	0	0	0	0	0	0	0	0	0	0	0	0	0	0	0	0	1	1	3	7	1	2	0	0	0	0	0	5	0	7	7	0	0	0	0	0	0	Archaea_Crenarchaeota_Bathyarchaeia___
ASV_331	0	0	1	1	1	1	4	1	3	5	3	6	4	17	10	6	19	8	0	1	0	0	0	0	0	0	0	0	0	0	0	0	0	0	0	0	0	0	0	Archaea_Crenarchaeota_Bathyarchaeia___
ASV_335	0	0	0	0	0	0	0	0	0	0	0	0	0	0	0	0	0	0	0	0	0	0	0	0	0	1	0	5	0	0	0	0	0	0	0	0	0	0	0	Archaea_Crenarchaeota_Bathyarchaeia___
ASV_337	0	2	3	3	4	9	5	7	2	2	6	3	8	7	0	2	2	3	3	0	1	0	0	0	1	0	0	0	0	0	0	0	0	0	0	0	0	0	0	Archaea_Crenarchaeota_Bathyarchaeia___
ASV_338	0	1	2	4	2	4	10	3	2	5	13	5	3	1	3	7	6	10	5	0	1	0	0	0	0	0	0	0	0	0	0	1	0	0	0	0	0	0	0	Archaea_Crenarchaeota_Bathyarchaeia___
ASV_341	0	0	0	0	0	0	0	0	0	0	0	0	0	0	0	0	0	0	0	0	0	1	0	0	0	1	0	0	0	0	0	1	0	0	0	0	0	0	0	Archaea_Crenarchaeota_Bathyarchaeia___
ASV_348	3	2	2	2	5	1	3	2	0	2	5	2	3	6	2	4	4	9	1	5	3	0	0	0	0	0	0	0	0	0	0	1	0	0	0	5	0	0	0	Archaea_Crenarchaeota_Bathyarchaeia___
ASV_353	0	0	0	0	0	0	0	0	0	0	0	0	0	0	0	0	0	0	0	1	2	3	0	0	1	1	0	3	0	10	10	5	4	6	0	0	0	0	0	Archaea_Crenarchaeota_Bathyarchaeia___
ASV_355	0	1	2	2	2	4	7	5	0	3	1	3	0	3	1	0	1	2	4	0	5	9	0	0	2	0	0	0	0	0	0	1	0	0	1	1	0	5	0	Archaea_Crenarchaeota_Bathyarchaeia___
ASV_357	0	0	0	0	0	0	0	0	0	0	0	0	1	0	0	3	2	2	0	0	2	2	3	15	1	0	0	0	0	0	0	0	0	0	6	0	0	0	0	Archaea_Crenarchaeota_Bathyarchaeia___
ASV_359	0	0	2	3	5	0	1	2	0	0	2	1	2	2	4	5	4	6	6	5	5	2	0	0	0	0	2	0	0	0	0	0	0	0	3	0	0	0	0	Archaea_Crenarchaeota_Bathyarchaeia___
ASV_361	0	0	0	0	0	0	0	0	0	0	0	0	0	0	0	0	0	0	0	20	0	9	0	0	0	0	0	0	0	0	0	0	0	0	0	0	0	1	0	Archaea_Crenarchaeota_Bathyarchaeia___
ASV_362	5	8	10	3	6	10	1	2	0	4	5	3	2	0	1	5	1	3	0	4	0	0	0	0	0	0	0	0	0	0	0	0	0	0	0	0	0	0	0	Archaea_Crenarchaeota_Bathyarchaeia___
ASV_364	0	1	0	0	0	0	0	0	0	0	0	0	0	0	0	0	0	0	0	2	0	4	0	29	11	0	0	0	0	0	0	0	0	0	0	0	0	0	0	Archaea_Crenarchaeota_Bathyarchaeia___
ASV_366	0	2	0	5	3	1	2	1	0	1	1	4	2	0	1	5	2	6	4	2	0	0	0	0	0	0	0	0	0	0	1	4	1	0	0	1	0	0	0	Archaea_Crenarchaeota_Bathyarchaeia___
ASV_367	0	0	0	0	0	0	0	0	0	0	0	0	0	0	0	0	0	0	0	0	1	0	0	0	0	0	0	0	0	2	0	0	0	0	3	0	0	0	0	Archaea_Crenarchaeota_Bathyarchaeia___
ASV_373	0	1	2	2	4	8	7	1	0	2	9	0	4	3	3	4	6	4	1	0	1	0	0	0	0	0	0	0	0	0	0	0	0	0	0	0	0	0	0	Archaea_Crenarchaeota_Bathyarchaeia___
ASV_384	0	0	0	0	0	0	0	0	0	0	0	0	0	0	0	0	2	0	0	2	0	1	0	0	1	0	0	0	0	0	4	0	0	0	0	0	0	0	0	Archaea_Crenarchaeota_Bathyarchaeia___
ASV_385	0	0	0	0	1	0	5	2	2	2	4	3	4	2	1	8	5	7	0	6	1	6	0	0	2	0	0	0	0	0	1	1	0	0	0	2	0	0	3	Archaea_Crenarchaeota_Bathyarchaeia___
ASV_386	0	0	0	0	0	0	0	0	0	0	0	0	0	0	0	0	0	0	0	0	0	0	0	0	0	1	0	1	0	0	0	0	0	0	0	0	0	0	0	Archaea_Crenarchaeota_Bathyarchaeia___
ASV_387	0	1	1	1	8	1	4	6	0	3	11	2	5	0	2	5	6	3	0	0	4	1	2	0	0	1	0	0	0	1	0	1	0	0	1	0	0	0	0	Archaea_Crenarchaeota_Bathyarchaeia___
ASV_390	0	0	0	0	1	0	1	1	0	0	1	4	4	2	9	5	2	8	1	0	4	0	2	0	0	0	0	0	0	0	0	0	0	0	4	0	0	0	0	Archaea_Crenarchaeota_Bathyarchaeia___
ASV_393	0	0	0	0	0	0	0	0	0	0	0	0	0	0	4	0	0	0	0	0	3	1	0	0	0	0	0	0	0	0	2	11	0	0	0	0	0	0	0	Archaea_Crenarchaeota_Bathyarchaeia___
ASV_396	0	0	0	0	0	1	0	0	0	0	0	0	0	0	0	0	1	2	0	5	0	3	0	0	0	0	0	2	9	0	0	0	0	0	2	0	0	0	6	Archaea_Crenarchaeota_Bathyarchaeia___
ASV_397	0	0	0	0	0	0	0	0	0	0	0	0	0	0	0	0	0	0	0	0	0	0	0	0	0	7	0	34	0	0	0	0	0	0	0	0	0	0	0	Archaea_Crenarchaeota_Bathyarchaeia___
ASV_404	3	4	11	3	2	9	4	2	3	2	0	5	2	0	1	0	1	0	0	0	1	0	0	0	0	0	0	0	0	0	0	0	0	0	0	0	0	0	0	Archaea_Crenarchaeota_Bathyarchaeia___
ASV_406	0	0	0	0	0	0	0	0	0	0	0	0	0	0	0	0	0	0	0	0	0	0	0	0	0	1	3	9	0	4	0	2	0	11	0	0	0	0	0	Archaea_Crenarchaeota_Bathyarchaeia___
ASV_409	0	0	0	0	0	0	0	0	0	0	1	0	0	0	0	0	2	0	0	0	2	30	7	0	0	6	0	1	0	2	0	0	0	0	0	0	0	0	2	Archaea_Crenarchaeota_Bathyarchaeia___
ASV_412	0	1	2	4	1	6	6	5	2	5	4	5	2	4	1	2	0	0	0	0	3	0	0	0	1	0	0	0	0	0	0	0	0	0	0	0	0	0	0	Archaea_Crenarchaeota_Bathyarchaeia___
ASV_418	0	0	0	0	0	0	0	0	0	0	0	0	0	0	1	1	1	1	0	0	21	3	1	0	3	0	0	0	0	0	4	0	0	0	9	0	0	0	0	Archaea_Crenarchaeota_Bathyarchaeia___
ASV_420	1	1	4	2	5	2	0	1	0	2	4	2	6	0	6	0	0	8	1	1	0	0	0	0	0	6	0	0	0	0	0	0	0	1	0	0	0	1	0	Archaea_Crenarchaeota_Bathyarchaeia___
ASV_421	0	0	0	0	0	0	0	0	0	0	0	0	0	0	0	0	0	0	0	3	0	14	0	0	0	0	0	0	0	0	0	0	0	0	0	0	0	0	0	Archaea_Crenarchaeota_Bathyarchaeia___
ASV_424	0	1	0	2	5	1	1	2	2	3	5	2	4	4	6	4	7	7	12	0	0	0	0	0	1	0	0	0	0	0	0	1	1	0	1	0	0	0	0	Archaea_Crenarchaeota_Bathyarchaeia___
ASV_426	0	0	0	0	0	0	0	0	0	0	0	0	0	0	0	0	0	0	3	7	0	12	0	0	16	0	0	0	0	0	0	0	0	0	10	0	0	0	0	Archaea_Crenarchaeota_Bathyarchaeia___
ASV_427	0	0	0	0	0	0	0	0	0	0	0	0	0	0	0	0	0	0	0	5	2	8	22	0	0	1	0	0	0	0	0	0	0	0	1	0	0	0	0	Archaea_Crenarchaeota_Bathyarchaeia___
ASV_428	0	0	0	0	3	5	2	1	0	0	2	0	3	3	3	2	2	2	0	2	0	0	0	0	0	0	0	0	0	0	0	8	0	0	0	0	0	0	0	Archaea_Crenarchaeota_Bathyarchaeia___
ASV_429	0	0	0	0	0	0	0	0	0	0	0	0	0	0	0	0	1	0	0	1	0	5	0	0	0	0	3	7	0	1	8	14	1	0	1	0	0	0	12	Archaea_Crenarchaeota_Bathyarchaeia___
ASV_432	0	0	0	0	0	0	2	1	0	0	1	1	1	0	1	2	3	5	0	5	1	2	5	0	0	1	0	0	0	1	0	10	1	0	1	0	0	0	0	Archaea_Crenarchaeota_Bathyarchaeia___
ASV_434	0	0	0	0	0	0	0	0	0	0	0	0	0	0	0	0	0	2	0	1	2	1	0	0	0	0	0	0	0	5	0	2	0	0	0	0	0	1	0	Archaea_Crenarchaeota_Bathyarchaeia___
ASV_436	0	0	0	0	0	5	1	3	0	2	1	3	2	0	0	1	1	0	0	0	1	0	0	9	1	0	0	0	0	0	14	2	3	0	0	1	0	3	0	Archaea_Crenarchaeota_Bathyarchaeia___
ASV_438	0	0	0	0	0	0	0	0	0	0	0	0	0	0	0	0	0	0	0	0	0	0	0	29	0	0	0	0	0	0	0	0	0	0	4	0	0	0	0	Archaea_Crenarchaeota_Bathyarchaeia___
ASV_445	0	0	0	0	0	0	0	0	0	0	0	1	0	0	1	0	2	2	1	0	2	0	0	0	0	0	0	0	0	0	0	0	0	0	0	0	0	0	0	Archaea_Crenarchaeota_Bathyarchaeia___
ASV_446	0	0	0	0	0	0	0	0	0	0	0	0	0	0	0	0	0	1	0	5	0	2	0	0	0	5	0	11	0	0	0	0	0	0	0	0	0	0	0	Archaea_Crenarchaeota_Bathyarchaeia___
ASV_447	7	8	10	4	2	2	1	5	3	1	0	1	0	0	0	0	0	0	0	0	0	0	0	1	0	0	0	0	0	0	0	0	0	0	0	0	0	0	0	Archaea_Crenarchaeota_Bathyarchaeia___
ASV_448	1	1	0	0	2	3	5	4	0	1	3	2	1	0	1	1	2	0	2	2	2	2	1	0	2	0	0	0	0	0	0	0	0	0	6	1	0	0	0	Archaea_Crenarchaeota_Bathyarchaeia___
ASV_450	18	8	19	2	1	7	0	4	0	0	0	0	0	0	0	0	0	0	0	0	0	0	0	0	0	0	0	0	0	0	0	0	0	0	0	0	0	0	0	Archaea_Crenarchaeota_Bathyarchaeia___
ASV_451	5	8	10	4	1	4	3	6	10	5	1	0	1	0	0	0	0	0	0	0	0	0	0	0	0	0	0	0	0	0	0	0	0	0	0	0	0	0	0	Archaea_Crenarchaeota_Bathyarchaeia___
ASV_456	0	0	0	0	0	0	0	0	0	0	0	0	0	0	0	0	0	0	0	0	0	1	0	0	11	2	0	9	0	0	0	33	0	0	0	0	0	3	0	Archaea_Crenarchaeota_Bathyarchaeia___
ASV_462	1	2	2	5	4	9	5	1	2	3	3	6	7	1	3	3	0	1	0	0	0	0	0	0	0	0	0	0	0	0	0	0	0	0	0	0	0	0	0	Archaea_Crenarchaeota_Bathyarchaeia___
ASV_465	0	0	0	0	0	0	0	0	0	0	0	0	0	0	0	0	0	0	0	0	0	0	0	0	0	0	0	40	0	0	0	0	0	2	0	0	0	0	0	Archaea_Crenarchaeota_Bathyarchaeia___
ASV_470	1	0	1	2	3	1	4	0	0	4	5	1	1	4	6	2	2	0	1	0	1	3	0	0	0	0	0	0	0	0	0	3	0	0	0	0	0	0	0	Archaea_Crenarchaeota_Bathyarchaeia___
ASV_471	0	0	0	0	0	0	0	0	0	0	0	0	0	0	0	0	0	0	0	0	0	0	0	0	1	2	0	0	0	0	0	1	0	0	0	0	0	0	0	Archaea_Crenarchaeota_Bathyarchaeia___
ASV_475	0	0	0	0	0	0	0	0	0	0	0	0	0	0	0	0	0	0	0	0	0	1	0	0	0	0	0	0	0	0	0	0	0	0	0	0	0	0	0	Archaea_Crenarchaeota_Bathyarchaeia___
ASV_481	0	0	0	0	0	0	0	2	0	0	0	0	0	0	0	0	0	0	1	3	4	2	0	0	10	0	0	0	0	0	0	0	0	0	1	0	0	0	0	Archaea_Crenarchaeota_Bathyarchaeia___
ASV_483	0	0	0	0	0	0	0	0	0	0	0	0	0	0	0	0	0	0	0	1	0	0	0	0	3	0	0	0	0	0	0	46	0	0	0	0	0	0	0	Archaea_Crenarchaeota_Bathyarchaeia___
ASV_485	0	0	0	0	0	0	0	0	0	0	0	0	0	0	0	0	0	0	0	0	1	2	0	0	0	4	2	0	0	14	0	14	0	2	0	0	0	0	0	Archaea_Crenarchaeota_Bathyarchaeia___
ASV_487	0	0	0	0	0	0	0	0	0	0	0	0	0	0	0	0	0	0	0	0	0	0	0	0	4	0	0	0	0	0	0	0	0	0	2	0	0	0	0	Archaea_Crenarchaeota_Bathyarchaeia___
ASV_491	0	0	1	0	2	2	0	0	0	3	4	3	8	8	2	10	5	5	2	4	3	0	0	0	0	0	0	0	0	0	0	0	0	0	2	0	0	0	0	Archaea_Crenarchaeota_Bathyarchaeia___
ASV_496	0	0	0	0	0	0	0	0	0	0	0	0	0	0	0	0	0	0	0	0	0	2	0	0	0	26	0	9	0	1	0	0	0	0	0	0	0	0	0	Archaea_Crenarchaeota_Bathyarchaeia___
ASV_501	4	7	6	3	2	2	0	2	5	0	3	0	0	0	0	1	0	1	1	1	0	0	0	0	0	0	0	0	0	0	0	0	0	0	0	0	0	0	0	Archaea_Crenarchaeota_Bathyarchaeia___
ASV_508	0	0	0	0	0	0	0	0	0	0	0	0	0	0	2	0	0	0	0	0	1	1	0	5	1	0	0	0	0	0	0	2	0	0	3	0	0	4	9	Archaea_Crenarchaeota_Bathyarchaeia___
ASV_512	0	0	0	0	0	0	0	0	0	0	0	0	0	0	0	0	0	0	0	0	0	0	0	0	0	7	0	7	0	0	0	0	0	0	0	0	0	0	0	Archaea_Crenarchaeota_Bathyarchaeia___
ASV_516	0	1	1	3	0	0	0	1	0	1	1	3	1	0	0	0	0	0	2	0	4	1	0	0	1	0	0	0	0	0	0	0	0	0	1	0	0	0	0	Archaea_Crenarchaeota_Bathyarchaeia___
ASV_518	0	0	1	0	0	1	0	2	0	0	1	2	0	0	2	0	9	4	2	0	2	2	0	0	0	0	1	0	0	0	2	2	0	0	4	0	0	0	0	Archaea_Crenarchaeota_Bathyarchaeia___
ASV_519	0	0	0	0	0	0	0	0	0	0	0	0	0	0	0	0	0	0	0	2	0	1	0	0	0	0	0	0	0	0	0	0	0	0	0	0	0	0	37	Archaea_Crenarchaeota_Bathyarchaeia___
ASV_520	0	0	0	0	0	0	0	0	0	0	0	0	0	0	0	0	0	0	0	0	0	0	0	0	0	0	3	0	0	27	0	0	2	0	0	0	0	0	0	Archaea_Crenarchaeota_Bathyarchaeia___
ASV_521	3	2	1	1	2	2	1	2	0	2	4	2	4	3	2	5	2	1	3	0	2	0	0	0	0	0	0	0	0	0	0	0	0	0	0	0	0	0	0	Archaea_Crenarchaeota_Bathyarchaeia___
ASV_522	0	0	0	0	0	0	0	0	0	0	0	0	0	0	0	0	0	0	0	0	0	0	0	0	0	5	1	0	0	0	2	9	22	0	0	0	0	0	0	Archaea_Crenarchaeota_Bathyarchaeia___
ASV_523	0	0	0	0	0	0	0	0	0	0	0	0	0	0	0	0	0	0	0	13	0	0	2	0	0	0	0	0	0	0	9	0	0	0	0	0	22	0	0	Archaea_Crenarchaeota_Bathyarchaeia___
ASV_526	2	3	1	2	4	3	1	0	0	3	3	2	6	3	3	0	1	0	0	2	2	0	0	0	1	0	0	0	0	0	0	0	0	0	0	0	0	0	0	Archaea_Crenarchaeota_Bathyarchaeia___
ASV_527	0	0	1	0	0	0	2	1	0	3	6	7	7	5	16	6	5	2	1	2	0	0	0	0	0	0	0	0	0	0	0	1	0	0	0	0	0	0	0	Archaea_Crenarchaeota_Bathyarchaeia___
ASV_529	1	0	3	2	1	2	0	0	0	1	2	4	2	0	4	3	3	9	2	0	1	0	0	0	0	0	0	0	0	0	0	0	5	0	0	0	0	0	0	Archaea_Crenarchaeota_Bathyarchaeia___
ASV_530	0	0	0	0	0	0	0	0	0	0	0	0	0	0	0	0	0	0	0	0	0	1	0	0	1	0	0	0	0	0	0	0	0	0	0	0	0	0	22	Archaea_Crenarchaeota_Bathyarchaeia___
ASV_531	0	0	0	2	0	1	2	0	0	1	3	0	1	0	1	0	3	0	1	0	0	0	0	0	0	4	0	9	1	0	0	0	0	0	0	0	0	0	0	Archaea_Crenarchaeota_Bathyarchaeia___
ASV_532	7	7	6	0	5	4	0	2	0	1	1	2	0	0	0	2	0	0	0	0	0	0	0	0	0	0	0	0	0	0	0	0	0	0	0	0	0	0	0	Archaea_Crenarchaeota_Bathyarchaeia___
ASV_534	0	0	0	0	0	0	0	0	0	0	0	0	0	0	0	0	0	0	0	0	0	0	2	0	0	0	0	0	0	0	24	0	4	0	0	0	0	0	0	Archaea_Crenarchaeota_Bathyarchaeia___
ASV_536	0	0	0	0	0	0	0	0	0	0	0	0	0	0	0	0	0	0	0	0	0	0	0	5	0	0	0	0	0	0	25	0	0	0	0	0	0	0	0	Archaea_Crenarchaeota_Bathyarchaeia___
ASV_539	0	0	0	0	0	0	0	0	0	0	0	0	0	0	0	0	0	0	0	1	4	2	0	0	0	0	0	0	0	0	0	0	0	0	4	0	0	1	32	Archaea_Crenarchaeota_Bathyarchaeia___
ASV_541	0	0	0	0	0	0	0	0	0	0	0	0	0	0	0	0	0	0	2	1	3	0	0	0	0	0	0	0	0	0	0	0	0	0	0	0	0	0	0	Archaea_Crenarchaeota_Bathyarchaeia___
ASV_543	0	0	0	0	0	1	0	1	0	0	0	0	0	0	0	0	0	0	0	0	1	1	0	12	3	0	0	0	0	0	0	0	0	0	0	0	0	0	0	Archaea_Crenarchaeota_Bathyarchaeia___
ASV_544	0	0	1	0	0	0	0	0	0	1	1	1	2	0	0	1	0	4	1	0	6	1	0	0	2	0	1	0	0	0	0	1	0	0	1	0	0	3	0	Archaea_Crenarchaeota_Bathyarchaeia___
ASV_547	0	0	0	0	0	0	0	0	0	0	0	2	2	2	3	3	1	8	0	3	1	3	0	7	0	0	0	0	0	0	0	0	0	0	0	0	0	0	0	Archaea_Crenarchaeota_Bathyarchaeia___
ASV_548	0	3	1	2	3	4	3	2	0	1	3	0	1	0	0	1	0	0	5	2	0	1	0	0	0	0	0	0	0	0	0	0	0	0	3	0	0	0	0	Archaea_Crenarchaeota_Bathyarchaeia___
ASV_549	0	0	0	0	0	0	0	0	0	0	0	0	0	0	0	0	0	0	0	0	0	0	0	0	0	7	0	0	0	0	0	0	0	0	0	0	0	0	0	Archaea_Crenarchaeota_Bathyarchaeia___
ASV_550	0	0	0	0	0	0	0	0	0	0	0	0	0	0	0	0	0	0	0	0	0	0	0	0	0	0	0	4	0	0	0	0	0	31	0	0	0	0	10	Archaea_Crenarchaeota_Bathyarchaeia___
ASV_552	0	0	0	0	0	0	0	0	0	0	0	0	0	0	0	0	0	0	0	1	5	1	0	0	0	0	1	4	0	2	6	1	1	0	0	0	0	0	9	Archaea_Crenarchaeota_Bathyarchaeia___
ASV_559	0	2	2	2	2	2	5	0	0	0	2	1	0	0	0	3	0	0	1	6	3	2	0	0	2	0	0	0	0	0	0	0	0	0	1	0	0	0	0	Archaea_Crenarchaeota_Bathyarchaeia___
ASV_560	0	2	0	0	1	2	0	2	2	5	5	2	1	0	0	0	3	2	2	2	0	0	0	0	1	0	0	0	0	0	0	0	0	35	0	1	0	6	0	Archaea_Crenarchaeota_Bathyarchaeia___
ASV_562	0	0	0	0	0	0	0	0	0	0	0	0	0	0	0	1	1	0	0	20	0	2	0	0	0	0	0	0	0	0	1	0	1	0	0	0	0	0	0	Archaea_Crenarchaeota_Bathyarchaeia___
ASV_578	0	0	0	0	0	0	0	0	0	0	2	0	1	0	1	1	2	0	0	1	2	1	0	0	0	0	0	0	0	0	0	0	0	0	5	0	0	0	0	Archaea_Crenarchaeota_Bathyarchaeia___
ASV_579	0	0	0	0	0	0	0	0	0	0	0	0	0	0	0	0	0	0	0	0	0	5	0	0	3	0	0	0	0	0	0	29	5	2	0	0	0	0	0	Archaea_Crenarchaeota_Bathyarchaeia___
ASV_580	0	0	0	1	2	3	2	5	0	1	2	5	2	0	1	1	0	0	4	3	5	0	0	3	0	0	0	0	0	0	0	0	0	0	0	0	0	0	0	Archaea_Crenarchaeota_Bathyarchaeia___
ASV_581	0	0	4	2	3	2	0	2	2	2	1	1	1	2	6	1	2	1	0	0	1	1	0	0	0	0	0	0	0	0	0	0	0	0	0	0	0	0	0	Archaea_Crenarchaeota_Bathyarchaeia___
ASV_583	0	0	1	7	4	4	3	2	0	4	6	2	3	2	3	0	4	0	0	1	0	0	0	0	0	0	0	0	0	0	0	0	0	0	0	0	0	0	0	Archaea_Crenarchaeota_Bathyarchaeia___
ASV_584	0	1	0	0	3	1	2	0	0	2	5	3	2	0	1	1	1	2	0	1	3	1	0	0	1	0	0	0	0	0	0	0	0	0	2	0	0	0	0	Archaea_Crenarchaeota_Bathyarchaeia___
ASV_585	0	0	0	0	0	2	1	0	0	0	1	3	0	0	0	0	1	0	0	0	10	7	0	5	2	0	0	0	0	0	0	0	1	0	1	0	0	0	0	Archaea_Crenarchaeota_Bathyarchaeia___
ASV_588	0	0	0	0	0	0	0	0	0	0	0	0	0	0	0	0	0	0	0	4	7	6	0	0	2	0	0	0	0	0	0	1	0	0	0	0	9	0	0	Archaea_Crenarchaeota_Bathyarchaeia___
ASV_589	5	5	5	5	1	4	2	8	0	2	1	1	0	0	0	0	0	0	0	0	0	0	0	0	0	0	0	0	0	0	0	0	0	0	0	0	0	0	0	Archaea_Crenarchaeota_Bathyarchaeia___
ASV_591	0	0	0	0	0	0	0	0	0	0	0	0	0	0	0	0	0	0	0	0	0	1	0	0	0	10	0	14	0	0	0	0	0	0	9	0	0	0	0	Archaea_Crenarchaeota_Bathyarchaeia___
ASV_593	1	2	1	4	2	1	4	0	1	1	1	1	3	0	0	1	2	1	0	1	1	0	0	0	0	0	0	0	0	0	0	0	0	0	1	0	0	0	0	Archaea_Crenarchaeota_Bathyarchaeia___
ASV_596	0	0	0	0	0	0	0	0	2	0	0	0	0	0	0	0	0	0	0	6	0	3	0	8	0	0	0	1	0	0	0	0	5	0	1	0	0	0	0	Archaea_Crenarchaeota_Bathyarchaeia___
ASV_598	1	0	0	1	0	2	6	2	0	0	7	1	3	0	3	4	2	1	3	0	3	0	0	0	0	0	2	0	0	0	0	5	0	0	0	0	0	0	0	Archaea_Crenarchaeota_Bathyarchaeia___
ASV_599	0	0	0	0	0	0	0	0	0	0	0	0	0	0	0	0	0	0	0	0	2	3	0	0	4	0	0	0	0	0	0	0	0	0	0	0	0	0	0	Archaea_Crenarchaeota_Bathyarchaeia___
ASV_603	3	3	1	2	3	6	1	1	3	2	7	1	2	2	0	1	2	0	0	0	0	0	0	0	0	0	0	0	0	0	0	0	0	0	0	0	0	0	0	Archaea_Crenarchaeota_Bathyarchaeia___
ASV_604	0	0	9	0	4	2	2	2	3	7	0	0	1	0	2	4	1	1	1	0	0	0	0	0	0	0	0	0	0	0	0	0	0	0	0	0	0	0	0	Archaea_Crenarchaeota_Bathyarchaeia___
ASV_606	0	0	0	0	0	0	2	0	0	0	0	0	1	0	0	2	0	0	0	4	4	4	1	0	0	2	1	2	0	1	0	6	0	5	1	0	0	0	0	Archaea_Crenarchaeota_Bathyarchaeia___
ASV_608	0	1	0	0	2	2	4	1	0	0	1	1	3	2	3	2	4	3	0	0	0	1	0	0	0	0	0	0	0	0	0	4	1	6	1	0	0	0	0	Archaea_Crenarchaeota_Bathyarchaeia___
ASV_610	2	0	4	1	1	0	2	1	0	2	4	3	4	0	0	3	1	2	0	0	0	1	0	0	0	0	0	0	0	0	0	0	0	0	0	0	0	0	0	Archaea_Crenarchaeota_Bathyarchaeia___
ASV_612	0	0	0	0	0	0	0	0	0	0	0	0	2	0	0	0	1	0	0	2	4	2	0	0	2	0	5	0	0	0	0	3	2	0	1	0	0	10	0	Archaea_Crenarchaeota_Bathyarchaeia___
ASV_619	0	0	0	0	0	0	0	0	0	0	0	0	0	0	0	0	0	0	0	0	0	2	0	0	0	0	0	0	0	5	4	0	0	0	0	0	0	0	0	Archaea_Crenarchaeota_Bathyarchaeia___
ASV_622	6	7	1	3	0	3	1	8	2	3	1	3	1	2	0	1	0	2	0	0	0	0	0	0	0	0	0	0	0	0	0	0	0	0	0	0	0	0	0	Archaea_Crenarchaeota_Bathyarchaeia___
ASV_625	0	0	0	0	0	0	0	0	0	0	0	0	0	0	0	0	0	0	0	0	1	0	0	0	0	0	5	0	0	3	10	0	7	0	0	0	0	1	0	Archaea_Crenarchaeota_Bathyarchaeia___
ASV_634	3	3	0	2	0	0	0	0	2	1	1	2	3	0	0	1	2	2	5	6	2	2	0	0	2	0	0	0	0	0	1	7	0	0	2	0	0	0	0	Archaea_Crenarchaeota_Bathyarchaeia___
ASV_641	0	0	0	0	0	0	0	0	0	0	0	0	0	0	0	0	0	0	0	0	0	1	0	0	2	0	0	0	0	0	0	0	0	0	0	0	0	0	0	Archaea_Crenarchaeota_Bathyarchaeia___
ASV_644	0	0	0	0	0	0	0	0	0	0	0	0	0	0	0	0	0	2	0	1	1	2	0	0	3	0	0	0	0	0	0	6	5	0	1	0	0	0	0	Archaea_Crenarchaeota_Bathyarchaeia___
ASV_645	0	0	0	0	0	0	0	0	0	0	0	0	0	0	0	0	0	0	0	0	0	0	0	5	0	0	0	0	0	0	1	0	13	0	2	0	0	0	0	Archaea_Crenarchaeota_Bathyarchaeia___
ASV_647	0	0	0	0	0	0	0	0	0	0	0	0	0	0	0	0	0	0	0	0	0	0	0	0	0	12	0	1	0	0	0	0	0	0	0	0	0	0	0	Archaea_Crenarchaeota_Bathyarchaeia___
ASV_649	0	0	0	0	0	0	0	0	0	0	0	0	0	0	0	0	0	0	0	0	0	3	0	0	0	2	5	0	0	11	0	5	2	0	0	0	0	0	18	Archaea_Crenarchaeota_Bathyarchaeia___
ASV_651	0	0	0	0	0	0	0	5	0	1	4	0	2	4	5	6	2	6	0	6	3	0	0	0	0	0	0	0	0	0	0	0	0	0	1	0	0	0	0	Archaea_Crenarchaeota_Bathyarchaeia___
ASV_660	0	0	0	0	1	1	2	3	0	0	1	1	1	0	2	2	5	1	4	1	0	0	2	3	0	0	0	0	0	0	0	0	0	0	3	0	0	0	0	Archaea_Crenarchaeota_Bathyarchaeia___
ASV_661	0	0	0	0	0	0	0	0	0	0	0	0	0	0	0	0	0	0	0	0	1	2	0	0	1	0	5	0	0	3	0	8	7	0	0	0	0	0	0	Archaea_Crenarchaeota_Bathyarchaeia___
ASV_671	0	0	0	0	0	0	0	0	0	0	0	0	0	1	0	0	0	0	0	0	0	2	0	0	0	0	0	21	0	0	0	0	0	0	0	0	0	0	0	Archaea_Crenarchaeota_Bathyarchaeia___
ASV_674	0	0	0	0	0	0	0	0	0	0	0	0	0	0	0	0	0	1	0	2	0	7	0	0	0	0	0	0	0	0	0	0	0	0	0	0	0	0	0	Archaea_Crenarchaeota_Bathyarchaeia___
ASV_675	0	0	0	0	0	0	0	0	0	0	0	0	2	0	0	1	1	0	2	6	1	0	0	0	0	0	0	0	0	0	0	0	0	0	0	0	0	0	0	Archaea_Crenarchaeota_Bathyarchaeia___
ASV_677	0	0	0	1	0	0	0	0	0	0	0	0	1	2	1	0	1	1	0	0	1	1	0	0	1	0	8	0	0	0	0	0	0	0	0	0	0	0	0	Archaea_Crenarchaeota_Bathyarchaeia___
ASV_679	0	0	0	1	1	2	1	1	0	4	2	3	2	0	12	9	1	1	1	0	0	0	0	0	0	0	0	0	0	0	0	0	0	0	0	0	0	0	0	Archaea_Crenarchaeota_Bathyarchaeia___
ASV_680	0	0	0	0	0	0	0	0	0	0	0	0	0	0	0	0	0	0	0	0	0	0	0	9	0	0	0	0	0	0	0	0	0	0	0	0	0	0	0	Archaea_Crenarchaeota_Bathyarchaeia___
ASV_681	0	0	3	1	3	2	5	4	3	1	3	3	2	0	1	0	0	2	2	0	0	0	0	0	0	0	0	0	0	0	0	0	0	0	0	0	0	0	0	Archaea_Crenarchaeota_Bathyarchaeia___
ASV_683	0	0	0	0	0	0	0	1	2	1	2	0	0	3	1	0	0	0	0	1	0	2	0	0	2	0	0	0	0	0	0	0	0	0	0	0	0	0	0	Archaea_Crenarchaeota_Bathyarchaeia___
ASV_686	0	0	0	1	0	2	2	1	2	2	2	3	4	1	2	0	0	1	0	0	0	0	0	0	0	0	0	0	0	0	0	0	0	0	0	0	0	0	0	Archaea_Crenarchaeota_Bathyarchaeia___
ASV_692	0	0	0	0	0	0	0	0	0	0	0	0	0	0	0	0	0	0	0	6	17	2	0	0	2	0	0	0	0	0	0	0	0	0	0	0	0	0	0	Archaea_Crenarchaeota_Bathyarchaeia___
ASV_695	2	3	1	2	2	4	3	2	0	1	4	0	1	0	0	0	0	0	0	0	0	0	0	0	0	0	0	0	0	0	0	0	0	0	0	0	0	0	0	Archaea_Crenarchaeota_Bathyarchaeia___
ASV_697	0	1	0	0	1	1	0	0	0	0	1	0	0	0	0	0	1	0	0	0	0	0	0	0	0	1	0	3	0	0	0	0	1	0	0	0	0	0	0	Archaea_Crenarchaeota_Bathyarchaeia___
ASV_698	0	0	1	5	3	5	2	0	2	1	0	3	3	0	1	0	1	2	0	0	0	0	0	0	0	0	0	0	0	0	0	0	0	0	0	0	0	0	0	Archaea_Crenarchaeota_Bathyarchaeia___
ASV_699	1	0	1	1	1	2	1	2	3	5	6	1	1	0	1	0	1	0	0	0	0	2	0	0	1	0	0	0	0	0	0	0	0	0	0	0	0	0	0	Archaea_Crenarchaeota_Bathyarchaeia___
ASV_700	0	0	0	0	0	0	0	0	0	0	0	0	0	0	0	0	0	0	0	1	0	0	0	0	1	0	0	0	0	0	0	0	0	0	0	0	0	0	0	Archaea_Crenarchaeota_Bathyarchaeia___
ASV_711	0	0	0	0	0	0	0	1	0	1	0	0	0	3	1	0	3	0	2	0	1	1	0	0	0	0	0	0	0	0	0	2	0	0	0	0	0	0	13	Archaea_Crenarchaeota_Bathyarchaeia___
ASV_713	0	0	1	1	0	0	3	1	0	0	10	2	2	0	0	4	1	0	0	0	5	0	0	0	0	0	0	0	0	0	0	0	0	0	0	0	0	0	0	Archaea_Crenarchaeota_Bathyarchaeia___
ASV_714	0	0	0	0	0	0	0	0	0	0	0	0	0	0	0	0	0	0	0	0	0	0	0	0	0	0	0	0	0	17	0	0	0	0	0	0	0	0	0	Archaea_Crenarchaeota_Bathyarchaeia___
ASV_717	0	0	0	0	0	0	0	0	0	0	0	0	0	0	0	0	0	0	0	0	0	0	0	0	0	0	0	19	0	0	0	0	0	0	0	0	0	0	0	Archaea_Crenarchaeota_Bathyarchaeia___
ASV_718	0	1	0	1	3	4	0	1	3	2	1	1	1	2	1	2	1	1	0	0	0	0	0	0	0	0	0	0	0	0	0	0	0	0	0	0	0	0	0	Archaea_Crenarchaeota_Bathyarchaeia___
ASV_719	0	0	0	0	0	0	0	0	0	0	1	0	3	0	1	5	0	3	1	3	12	1	0	0	0	0	0	0	0	0	0	0	0	0	0	0	0	0	0	Archaea_Crenarchaeota_Bathyarchaeia___
ASV_720	0	0	0	0	0	0	0	0	0	0	0	0	0	0	0	0	0	0	0	0	0	0	0	0	0	0	0	21	0	0	0	0	0	0	0	0	0	0	0	Archaea_Crenarchaeota_Bathyarchaeia___
ASV_721	0	0	0	0	1	1	5	0	0	1	1	2	2	0	1	2	0	2	1	0	2	0	0	0	0	0	0	0	0	0	0	0	0	0	0	0	0	0	0	Archaea_Crenarchaeota_Bathyarchaeia___
ASV_722	0	1	1	1	2	4	3	2	0	1	6	5	5	2	1	1	1	3	0	0	0	0	0	0	0	0	0	0	0	0	0	0	0	0	0	0	0	0	0	Archaea_Crenarchaeota_Bathyarchaeia___
ASV_723	4	1	3	2	3	5	5	2	2	2	2	2	1	3	1	0	0	0	0	0	0	0	0	0	0	0	0	0	0	0	0	0	0	0	0	0	0	0	0	Archaea_Crenarchaeota_Bathyarchaeia___
ASV_725	0	0	0	0	0	0	0	0	0	0	0	0	0	0	0	0	0	0	0	1	0	1	0	0	1	3	0	2	0	0	0	6	0	5	0	0	0	10	0	Archaea_Crenarchaeota_Bathyarchaeia___
ASV_728	0	0	0	0	0	0	0	0	0	0	0	0	0	0	0	0	0	0	0	0	0	0	0	0	0	0	0	0	0	0	0	0	0	0	0	0	0	0	6	Archaea_Crenarchaeota_Bathyarchaeia___
ASV_730	0	0	0	1	0	1	1	0	0	3	2	3	2	2	3	2	2	1	1	1	2	0	0	0	0	0	0	0	0	0	0	0	0	0	0	0	0	0	0	Archaea_Crenarchaeota_Bathyarchaeia___
ASV_732	0	0	0	0	0	0	0	1	0	0	1	0	2	0	1	1	3	2	0	0	0	0	0	0	0	0	0	0	0	0	0	0	0	0	0	0	0	16	0	Archaea_Crenarchaeota_Bathyarchaeia___
ASV_737	3	1	3	5	3	2	0	2	0	2	0	3	0	0	0	0	0	0	0	0	0	0	0	0	0	0	0	0	0	0	0	0	0	0	0	0	0	0	0	Archaea_Crenarchaeota_Bathyarchaeia___
ASV_747	1	0	0	5	0	3	1	3	0	4	1	4	3	2	3	2	0	0	1	0	0	0	0	0	0	0	0	0	0	0	0	0	0	0	0	0	0	0	0	Archaea_Crenarchaeota_Bathyarchaeia___
ASV_749	0	0	0	0	1	0	1	0	0	3	1	0	0	1	2	2	4	1	3	2	1	1	0	0	0	0	0	0	0	0	0	2	1	0	0	0	0	6	0	Archaea_Crenarchaeota_Bathyarchaeia___
ASV_750	0	0	0	0	0	0	0	0	0	0	0	0	0	0	0	0	0	0	0	0	0	0	0	0	0	0	0	1	0	0	14	2	5	0	3	0	0	0	0	Archaea_Crenarchaeota_Bathyarchaeia___
ASV_758	0	0	0	0	0	0	0	0	0	0	0	0	0	0	0	0	0	0	0	0	8	1	0	0	0	0	0	0	0	0	5	0	1	0	7	0	0	0	0	Archaea_Crenarchaeota_Bathyarchaeia___
ASV_764	0	0	0	1	2	0	0	2	0	3	1	0	0	0	10	4	4	7	2	3	2	0	0	0	0	0	0	0	0	0	0	0	0	0	0	0	0	0	0	Archaea_Crenarchaeota_Bathyarchaeia___
ASV_766	0	0	0	0	0	0	1	1	0	2	1	1	0	0	1	0	2	1	0	3	0	0	0	0	0	0	0	0	0	0	0	0	0	0	0	0	0	0	0	Archaea_Crenarchaeota_Bathyarchaeia___
ASV_767	0	0	0	0	0	0	0	0	0	0	0	0	0	0	0	0	0	0	0	0	0	0	0	0	0	0	3	1	0	18	0	0	0	0	0	0	0	0	0	Archaea_Crenarchaeota_Bathyarchaeia___
ASV_769	0	0	0	0	0	0	0	0	0	0	0	0	0	0	0	0	0	0	0	0	0	1	0	0	2	0	0	0	0	0	0	0	0	0	2	0	0	7	0	Archaea_Crenarchaeota_Bathyarchaeia___
ASV_774	0	0	1	0	1	0	0	1	0	1	11	1	2	2	0	5	0	0	0	0	0	0	0	0	0	0	0	0	0	0	0	0	0	0	0	0	0	0	0	Archaea_Crenarchaeota_Bathyarchaeia___
ASV_779	2	2	3	0	3	4	0	2	0	0	0	0	1	0	0	1	0	3	1	0	0	0	0	0	0	0	0	0	0	0	0	0	0	0	0	0	0	0	0	Archaea_Crenarchaeota_Bathyarchaeia___
ASV_783	0	0	0	0	0	0	0	0	0	0	0	0	0	0	0	0	0	0	0	1	0	0	0	0	0	0	0	0	0	0	0	0	0	0	0	0	0	0	0	Archaea_Crenarchaeota_Bathyarchaeia___
ASV_788	0	0	2	1	0	1	1	5	0	2	1	3	3	2	1	0	1	0	0	1	0	0	0	0	0	0	0	0	0	0	0	0	0	0	0	0	0	0	0	Archaea_Crenarchaeota_Bathyarchaeia___
ASV_790	0	0	0	0	0	0	0	0	0	0	0	0	0	0	0	0	0	0	0	0	4	0	0	2	1	0	2	0	0	0	0	0	2	0	1	0	0	4	0	Archaea_Crenarchaeota_Bathyarchaeia___
ASV_792	0	0	1	0	0	0	2	0	0	0	1	0	1	0	0	1	1	2	1	1	5	0	0	0	1	0	0	0	0	0	0	0	0	0	0	0	0	0	0	Archaea_Crenarchaeota_Bathyarchaeia___
ASV_795	0	0	0	0	0	0	0	0	0	0	0	0	0	0	2	0	2	2	0	12	1	3	0	0	0	0	0	0	0	0	0	0	0	0	0	0	0	0	0	Archaea_Crenarchaeota_Bathyarchaeia___
ASV_799	0	3	0	1	2	2	0	5	0	2	1	1	1	2	0	1	2	0	3	0	0	0	0	0	0	0	0	0	0	0	0	0	0	0	0	0	0	0	0	Archaea_Crenarchaeota_Bathyarchaeia___
ASV_800	4	1	2	1	0	1	0	0	0	1	0	0	0	0	0	0	0	0	0	0	0	0	0	0	4	0	0	0	0	0	0	0	0	0	0	0	0	0	0	Archaea_Crenarchaeota_Bathyarchaeia___
ASV_801	0	0	0	0	0	0	0	0	0	0	0	0	0	0	0	1	1	2	1	1	5	0	0	0	5	0	0	0	0	0	0	0	0	0	0	0	0	0	0	Archaea_Crenarchaeota_Bathyarchaeia___
ASV_803	0	0	0	0	0	0	0	0	0	0	0	0	0	0	0	0	0	0	0	1	0	0	0	0	1	0	0	0	0	4	5	6	3	0	2	0	0	0	0	Archaea_Crenarchaeota_Bathyarchaeia___
ASV_809	0	0	1	0	0	1	1	1	0	1	0	0	2	0	1	1	2	3	1	1	0	1	0	0	0	0	0	0	0	0	0	2	0	0	1	0	0	0	0	Archaea_Crenarchaeota_Bathyarchaeia___
ASV_815	0	0	0	0	0	0	0	0	0	0	0	0	1	0	0	0	0	0	0	0	1	1	0	0	0	0	0	3	0	0	0	4	6	0	0	0	0	0	0	Archaea_Crenarchaeota_Bathyarchaeia___
ASV_828	0	0	0	0	0	0	0	0	0	0	0	1	0	2	0	0	1	0	0	0	4	2	0	0	3	0	0	0	0	0	0	0	0	0	0	3	0	0	0	Archaea_Crenarchaeota_Bathyarchaeia___
ASV_833	5	5	5	1	0	2	1	0	0	0	0	0	0	0	0	0	0	0	0	0	0	0	0	0	0	0	0	0	0	0	0	0	0	0	0	0	0	0	0	Archaea_Crenarchaeota_Bathyarchaeia___
ASV_834	0	0	0	0	0	0	0	0	0	0	0	0	0	0	0	0	0	0	0	0	1	3	0	0	0	0	0	0	0	0	0	0	0	0	0	0	0	0	6	Archaea_Crenarchaeota_Bathyarchaeia___
ASV_835	0	0	0	0	0	1	1	0	0	0	0	1	3	0	3	1	2	4	1	0	2	0	0	0	0	0	0	0	0	0	0	0	0	0	0	0	0	0	0	Archaea_Crenarchaeota_Bathyarchaeia___
ASV_836	0	0	0	0	0	0	0	0	0	0	0	1	0	0	0	0	1	0	0	0	1	4	0	0	0	0	0	0	0	0	0	0	0	0	8	0	0	0	0	Archaea_Crenarchaeota_Bathyarchaeia___
ASV_844	0	0	0	0	0	0	2	0	0	1	0	2	1	3	1	3	2	2	1	1	2	1	0	0	0	0	0	0	0	0	0	0	0	0	0	0	0	0	0	Archaea_Crenarchaeota_Bathyarchaeia___
ASV_845	0	0	0	0	0	0	0	0	0	2	0	1	0	0	1	0	0	0	0	0	6	1	0	0	2	0	0	1	0	0	0	0	0	0	1	0	0	2	0	Archaea_Crenarchaeota_Bathyarchaeia___
ASV_850	1	4	2	0	2	4	1	0	0	0	1	0	1	0	0	0	0	0	0	0	0	0	0	0	0	0	0	0	0	0	0	0	0	0	0	0	0	0	0	Archaea_Crenarchaeota_Bathyarchaeia___
ASV_851	0	0	0	1	0	3	1	3	0	9	2	4	3	4	2	0	4	1	2	0	0	0	0	0	0	0	0	0	0	0	0	0	0	0	0	0	0	0	0	Archaea_Crenarchaeota_Bathyarchaeia___
ASV_854	0	0	0	0	0	0	0	0	0	0	0	0	0	0	0	0	0	0	0	0	0	0	0	0	0	0	5	0	0	0	5	5	5	0	3	0	0	0	0	Archaea_Crenarchaeota_Bathyarchaeia___
ASV_855	0	0	0	0	0	0	0	0	0	0	0	0	0	0	0	0	0	0	0	0	0	0	0	1	0	1	0	0	0	0	3	3	1	0	0	0	0	0	0	Archaea_Crenarchaeota_Bathyarchaeia___
ASV_856	0	0	1	0	0	2	1	0	1	1	1	2	1	3	0	1	0	0	0	0	2	1	0	0	0	0	0	0	0	0	0	4	0	0	4	0	0	0	0	Archaea_Crenarchaeota_Bathyarchaeia___
ASV_858	0	1	1	3	2	6	1	2	0	0	1	0	1	0	1	0	1	0	0	0	0	0	0	0	0	0	0	0	0	0	0	0	0	0	0	0	0	0	0	Archaea_Crenarchaeota_Bathyarchaeia___
ASV_860	0	0	0	1	0	0	1	3	0	2	0	3	1	2	0	0	2	0	0	0	0	0	0	0	0	0	0	0	0	0	0	0	0	0	0	0	0	0	0	Archaea_Crenarchaeota_Bathyarchaeia___
ASV_863	1	0	0	2	2	1	2	1	2	3	0	0	1	0	0	0	0	1	0	0	0	1	0	0	0	0	0	0	0	0	0	0	0	0	0	0	0	0	0	Archaea_Crenarchaeota_Bathyarchaeia___
ASV_865	3	4	2	1	0	0	1	1	0	2	1	0	0	0	0	1	0	0	0	0	0	0	0	0	0	0	0	0	0	0	0	0	0	0	0	0	0	0	0	Archaea_Crenarchaeota_Bathyarchaeia___
ASV_867	0	0	0	0	0	0	0	0	0	0	0	0	0	0	0	0	1	0	0	0	0	0	0	0	0	0	0	0	0	0	0	0	0	0	0	0	0	0	0	Archaea_Crenarchaeota_Bathyarchaeia___
ASV_876	0	0	0	0	0	0	0	0	0	0	0	0	0	0	0	0	0	0	0	0	1	0	0	0	1	1	11	0	0	0	1	3	2	3	0	0	0	0	0	Archaea_Crenarchaeota_Bathyarchaeia___
ASV_878	0	0	0	0	1	2	0	1	0	1	1	1	2	0	1	3	4	5	1	1	1	1	0	0	0	0	0	0	0	0	0	0	0	0	0	0	0	0	0	Archaea_Crenarchaeota_Bathyarchaeia___
ASV_879	1	0	0	0	0	2	0	0	0	0	0	0	1	0	0	2	0	3	0	2	1	2	0	2	0	0	0	0	0	0	0	0	0	0	2	0	0	0	0	Archaea_Crenarchaeota_Bathyarchaeia___
ASV_887	0	0	1	2	0	1	3	1	1	0	6	1	1	0	4	0	0	0	0	0	0	0	0	0	0	0	0	0	0	0	0	0	0	0	0	0	0	0	0	Archaea_Crenarchaeota_Bathyarchaeia___
ASV_889	0	1	1	3	1	3	5	2	0	0	1	2	0	0	0	0	0	0	3	0	0	0	0	0	0	0	0	0	0	0	0	0	0	0	0	0	0	0	0	Archaea_Crenarchaeota_Bathyarchaeia___
ASV_890	0	0	0	0	0	0	0	0	0	0	0	0	0	0	0	0	0	0	0	0	5	3	1	7	1	0	0	0	0	0	0	0	1	0	0	0	0	0	0	Archaea_Crenarchaeota_Bathyarchaeia___
ASV_891	0	0	0	0	0	0	0	0	0	0	0	0	0	0	0	0	0	0	0	0	0	0	0	0	0	2	0	0	0	0	0	0	0	0	0	0	0	0	0	Archaea_Crenarchaeota_Bathyarchaeia___
ASV_892	6	2	1	0	1	0	1	5	0	0	4	1	1	0	0	0	0	0	0	0	0	0	0	0	0	0	0	0	0	0	0	0	0	0	0	0	0	0	0	Archaea_Crenarchaeota_Bathyarchaeia___
ASV_895	0	0	0	0	0	0	0	1	0	0	0	0	0	0	0	0	0	0	0	0	0	1	0	0	0	0	0	0	0	0	0	0	0	0	0	0	0	0	0	Archaea_Crenarchaeota_Bathyarchaeia___
ASV_896	0	0	0	0	0	0	0	0	0	0	0	0	0	0	0	0	0	0	0	0	0	0	0	0	0	7	0	14	0	0	0	0	0	0	0	0	0	0	0	Archaea_Crenarchaeota_Bathyarchaeia___
ASV_900	0	0	0	0	0	0	0	3	0	0	2	0	1	0	0	0	0	0	0	0	1	1	0	0	0	0	0	0	0	0	0	0	0	0	1	0	0	0	0	Archaea_Crenarchaeota_Bathyarchaeia___
ASV_903	2	0	0	1	0	1	2	6	8	3	1	4	4	5	1	1	1	0	0	1	0	0	0	0	0	0	0	0	0	0	0	0	0	0	0	0	0	0	0	Archaea_Crenarchaeota_Bathyarchaeia___
ASV_904	0	0	0	0	0	0	0	0	0	0	0	0	0	0	0	0	0	0	0	2	0	3	0	0	0	1	0	2	0	0	0	0	0	0	0	0	0	4	0	Archaea_Crenarchaeota_Bathyarchaeia___
ASV_911	0	0	0	1	2	0	2	0	0	0	0	0	0	0	1	2	1	0	0	5	0	0	0	0	0	0	0	0	0	0	0	0	0	0	0	0	0	0	0	Archaea_Crenarchaeota_Bathyarchaeia___
ASV_912	0	0	0	0	0	1	1	0	0	0	1	1	3	0	3	4	0	2	0	5	0	1	0	0	0	0	0	0	0	0	0	0	0	0	0	0	0	0	0	Archaea_Crenarchaeota_Bathyarchaeia___
ASV_914	0	0	0	0	0	0	0	0	0	0	0	0	0	0	0	0	0	0	0	0	0	0	2	0	0	0	0	0	0	0	0	0	1	0	9	3	4	0	3	Archaea_Crenarchaeota_Bathyarchaeia___
ASV_917	0	0	0	0	0	0	0	0	0	0	0	0	0	0	0	0	0	0	0	0	0	0	0	0	5	0	0	0	0	0	0	0	0	0	0	0	0	0	0	Archaea_Crenarchaeota_Bathyarchaeia___
ASV_918	0	0	0	0	0	0	0	0	0	0	0	0	0	0	0	0	0	0	0	1	0	3	0	0	1	0	5	2	0	1	0	0	0	0	0	0	0	0	2	Archaea_Crenarchaeota_Bathyarchaeia___
ASV_921	2	3	2	3	2	1	1	3	0	0	3	2	2	0	0	0	0	0	0	0	0	0	0	0	0	0	0	0	0	0	0	0	0	0	0	0	0	0	0	Archaea_Crenarchaeota_Bathyarchaeia___
ASV_922	0	0	0	0	1	0	2	0	0	0	0	0	1	0	1	3	1	7	0	0	1	0	0	0	0	0	0	0	0	0	0	0	0	0	0	0	0	0	0	Archaea_Crenarchaeota_Bathyarchaeia___
ASV_928	0	0	0	0	0	0	0	0	0	0	0	0	0	0	0	0	0	0	0	0	1	0	0	0	1	0	0	0	0	0	0	0	0	0	4	0	0	4	0	Archaea_Crenarchaeota_Bathyarchaeia___
ASV_929	0	0	0	0	0	0	0	0	0	0	0	0	0	0	0	0	0	0	0	0	1	1	0	0	0	0	0	0	0	0	0	0	0	0	0	0	0	3	0	Archaea_Crenarchaeota_Bathyarchaeia___
ASV_934	0	0	0	0	0	0	0	0	0	2	1	0	1	3	1	1	10	3	0	1	0	0	0	0	0	0	0	0	0	0	0	0	0	0	0	0	0	0	0	Archaea_Crenarchaeota_Bathyarchaeia___
ASV_942	0	0	0	0	0	0	0	0	0	0	0	0	0	0	0	0	0	0	0	0	0	0	0	0	0	4	0	0	0	0	0	0	0	0	0	0	0	0	10	Archaea_Crenarchaeota_Bathyarchaeia___
ASV_943	9	4	6	0	0	2	0	0	0	0	0	0	0	0	0	0	0	0	0	0	0	0	0	0	0	0	0	0	0	0	0	0	0	0	0	0	0	0	0	Archaea_Crenarchaeota_Bathyarchaeia___
ASV_949	0	0	0	0	0	2	4	0	0	2	2	3	4	2	2	1	4	1	0	2	0	0	0	0	0	0	0	0	0	0	0	0	0	0	0	0	0	0	0	Archaea_Crenarchaeota_Bathyarchaeia___
ASV_950	0	0	0	0	0	0	0	0	0	0	0	0	0	0	0	0	0	0	0	0	0	0	0	0	0	0	0	0	0	24	0	0	0	0	0	0	0	0	0	Archaea_Crenarchaeota_Bathyarchaeia___
ASV_952	0	0	1	1	1	2	0	0	0	2	0	0	0	0	0	4	0	2	2	1	2	0	0	0	0	0	0	0	0	0	0	0	0	0	0	0	0	0	0	Archaea_Crenarchaeota_Bathyarchaeia___
ASV_955	0	2	2	2	0	3	2	9	2	1	0	0	0	0	0	0	0	0	0	0	0	0	0	0	0	0	0	0	0	0	0	0	0	0	0	0	0	0	0	Archaea_Crenarchaeota_Bathyarchaeia___
ASV_958	0	0	0	0	0	0	0	0	0	0	0	0	1	0	3	0	5	6	0	4	0	0	0	0	0	0	0	0	38	0	0	0	0	0	0	0	0	0	0	Archaea_Crenarchaeota_Bathyarchaeia___
ASV_961	0	0	0	0	0	0	0	0	0	0	0	0	0	0	0	0	0	0	0	0	0	0	0	0	0	0	0	0	0	0	0	0	7	0	0	0	0	0	0	Archaea_Crenarchaeota_Bathyarchaeia___
ASV_968	0	0	0	0	0	0	0	0	0	0	0	0	0	1	0	0	0	0	0	0	1	0	0	0	1	0	0	0	0	1	0	1	2	0	0	0	0	0	0	Archaea_Crenarchaeota_Bathyarchaeia___
ASV_969	1	0	0	1	0	0	0	1	0	0	0	0	3	0	2	0	2	0	0	6	0	0	0	0	0	0	0	0	0	0	0	0	0	0	0	0	0	0	0	Archaea_Crenarchaeota_Bathyarchaeia___
ASV_971	0	0	0	0	0	0	0	0	0	0	0	0	0	0	0	0	0	0	0	0	0	0	0	0	1	0	0	7	0	0	0	0	0	0	0	0	0	0	0	Archaea_Crenarchaeota_Bathyarchaeia___
ASV_975	0	0	0	1	1	1	4	5	2	2	4	5	1	1	2	8	1	3	0	0	3	0	0	0	0	0	0	0	0	0	0	0	0	0	0	0	0	0	0	Archaea_Crenarchaeota_Bathyarchaeia___
ASV_977	0	0	0	0	0	1	1	0	0	2	1	2	2	2	0	1	0	0	2	0	1	0	0	0	0	0	0	0	0	0	0	0	0	0	0	0	0	0	0	Archaea_Crenarchaeota_Bathyarchaeia___
ASV_980	0	0	0	0	0	0	0	0	0	0	0	0	0	0	0	0	0	0	0	1	0	0	0	0	0	0	0	2	0	0	15	0	0	0	0	0	0	0	0	Archaea_Crenarchaeota_Bathyarchaeia___
ASV_983	0	0	0	0	0	0	0	0	0	0	0	0	0	0	0	0	0	0	0	1	0	0	0	1	0	0	0	0	0	0	0	0	0	0	0	0	0	0	0	Archaea_Crenarchaeota_Bathyarchaeia___
ASV_985	0	0	0	0	0	0	0	0	0	0	0	0	0	0	0	0	0	0	0	0	0	0	0	0	1	0	4	0	0	2	8	0	2	2	0	0	0	0	0	Archaea_Crenarchaeota_Bathyarchaeia___
ASV_987	0	0	1	2	3	6	0	0	0	0	1	2	1	0	0	0	0	2	0	0	0	0	0	0	0	0	0	0	0	0	0	0	0	0	0	0	0	0	0	Archaea_Crenarchaeota_Bathyarchaeia___
ASV_992	1	5	4	0	2	2	0	0	0	0	1	0	4	1	0	0	1	0	0	0	0	0	0	0	0	0	0	0	0	0	0	0	0	0	0	0	0	0	0	Archaea_Crenarchaeota_Bathyarchaeia___
ASV_995	0	3	0	0	0	3	0	0	0	0	0	0	0	0	0	1	0	1	0	0	2	0	0	0	0	0	0	0	0	0	0	0	0	0	0	0	0	0	0	Archaea_Crenarchaeota_Bathyarchaeia___
ASV_996	0	3	4	4	3	1	0	0	3	1	0	1	1	0	0	4	0	0	0	0	0	0	0	0	2	0	0	0	0	0	0	0	0	0	0	0	0	0	0	Archaea_Crenarchaeota_Bathyarchaeia___
ASV_997	0	0	1	0	1	1	2	0	0	0	2	0	5	0	3	3	0	2	1	1	2	0	0	0	0	0	0	0	0	0	0	0	0	0	0	0	0	0	0	Archaea_Crenarchaeota_Bathyarchaeia___
ASV_998	0	0	0	0	0	0	0	1	0	0	0	0	1	0	0	1	7	1	0	0	0	0	0	6	0	0	0	1	0	0	0	0	0	0	0	0	0	0	0	Archaea_Crenarchaeota_Bathyarchaeia___
ASV_999	0	0	0	0	0	0	0	0	0	0	0	0	0	0	0	0	0	0	0	0	0	0	0	0	0	0	0	1	0	0	0	2	3	0	0	0	0	0	17	Archaea_Crenarchaeota_Bathyarchaeia___
ASV_1000	0	0	0	0	0	0	0	0	0	0	0	0	0	0	0	0	0	0	0	3	2	1	0	0	0	0	0	0	0	0	0	14	0	0	0	0	0	0	0	Archaea_Crenarchaeota_Bathyarchaeia___
ASV_1004	0	0	0	0	0	0	2	0	0	1	0	1	1	0	1	0	1	0	0	0	0	0	0	0	0	0	0	0	0	0	0	13	2	0	0	6	1	0	0	Archaea_Crenarchaeota_Bathyarchaeia___
ASV_1005	0	0	0	0	0	0	0	0	0	0	0	0	0	0	0	0	0	0	0	1	0	1	0	0	0	1	0	2	0	0	0	0	0	0	0	0	0	13	0	Archaea_Crenarchaeota_Bathyarchaeia___
ASV_1007	0	0	0	0	0	1	0	0	0	1	0	0	1	0	0	0	2	0	3	0	0	1	0	0	1	0	0	0	0	0	0	0	0	0	2	0	0	0	0	Archaea_Crenarchaeota_Bathyarchaeia___
ASV_1009	3	3	3	4	3	2	1	1	0	1	0	0	1	0	0	0	0	0	0	0	0	0	0	0	0	0	0	0	0	0	0	0	0	0	0	0	0	0	0	Archaea_Crenarchaeota_Bathyarchaeia___
ASV_1010	0	0	0	0	0	0	0	0	0	0	0	0	0	0	0	0	0	0	0	0	0	2	1	1	0	0	0	0	0	2	0	0	1	4	0	0	0	2	0	Archaea_Crenarchaeota_Bathyarchaeia___
ASV_1011	0	0	0	0	0	0	0	0	0	0	0	0	0	0	0	0	0	0	0	1	0	0	0	0	0	1	0	4	0	0	0	0	0	0	0	0	0	0	0	Archaea_Crenarchaeota_Bathyarchaeia___
ASV_1012	0	0	0	0	1	0	2	3	0	1	0	2	2	0	0	1	2	2	3	1	0	0	0	0	0	0	0	0	0	0	1	2	0	0	0	1	0	0	0	Archaea_Crenarchaeota_Bathyarchaeia___
ASV_1019	0	0	0	0	0	0	0	0	0	0	0	0	0	0	0	0	0	0	0	0	0	5	0	0	1	0	5	0	0	4	0	3	0	10	0	0	0	1	0	Archaea_Crenarchaeota_Bathyarchaeia___
ASV_1023	0	0	0	0	0	0	0	0	0	0	0	0	0	0	0	0	0	0	0	0	0	0	0	0	0	0	0	0	0	14	0	0	0	0	0	0	0	0	0	Archaea_Crenarchaeota_Bathyarchaeia___
ASV_1026	0	0	0	0	0	0	0	0	0	0	0	0	0	0	0	0	0	0	1	4	2	1	0	0	0	0	0	0	0	4	0	0	0	0	0	0	0	0	0	Archaea_Crenarchaeota_Bathyarchaeia___
ASV_1030	0	0	0	0	0	0	0	0	0	0	0	0	1	0	2	9	3	6	1	0	0	0	0	0	0	0	0	0	0	0	0	0	0	0	0	0	0	0	0	Archaea_Crenarchaeota_Bathyarchaeia___
ASV_1036	0	0	0	0	3	2	0	0	0	0	0	0	0	3	0	1	1	1	1	0	1	3	0	0	0	0	0	0	0	0	0	0	0	0	1	0	0	0	0	Archaea_Crenarchaeota_Bathyarchaeia___
ASV_1041	0	0	0	0	0	0	0	0	0	0	0	0	0	0	0	0	0	0	0	0	0	0	0	0	1	0	0	0	0	0	0	0	0	0	0	0	0	0	0	Archaea_Crenarchaeota_Bathyarchaeia___
ASV_1045	0	0	0	0	2	0	1	0	0	0	0	0	2	3	3	2	2	0	1	1	1	2	0	0	1	0	0	0	0	0	1	0	0	0	0	0	0	0	0	Archaea_Crenarchaeota_Bathyarchaeia___
ASV_1046	0	0	0	0	0	0	0	0	0	0	0	0	0	0	0	0	0	0	0	0	1	0	0	0	0	0	0	0	0	0	0	0	0	0	8	0	0	0	0	Archaea_Crenarchaeota_Bathyarchaeia___
ASV_1053	1	0	0	0	0	0	1	0	0	0	0	0	0	0	0	0	0	2	0	1	0	0	0	0	0	0	0	0	23	0	0	0	0	0	0	0	0	0	0	Archaea_Crenarchaeota_Bathyarchaeia___
ASV_1054	0	0	0	0	0	0	0	0	0	0	0	0	0	0	0	0	0	0	0	0	0	0	0	0	0	0	0	1	0	0	0	0	0	0	14	3	0	0	0	Archaea_Crenarchaeota_Bathyarchaeia___
ASV_1058	0	0	0	0	0	0	0	0	0	0	0	0	0	0	0	0	1	0	0	1	5	1	0	0	1	0	0	0	0	0	0	0	0	0	0	2	0	0	0	Archaea_Crenarchaeota_Bathyarchaeia___
ASV_1068	0	2	2	1	1	4	2	1	0	1	0	2	0	0	1	5	0	0	1	0	0	0	0	0	0	0	0	0	0	0	0	0	0	0	0	0	0	0	0	Archaea_Crenarchaeota_Bathyarchaeia___
ASV_1069	0	0	0	0	1	0	0	0	0	0	0	0	0	0	0	0	0	0	0	0	0	0	1	0	1	0	0	0	0	0	0	0	0	0	0	0	0	0	0	Archaea_Crenarchaeota_Bathyarchaeia___
ASV_1070	0	0	0	0	0	0	0	0	0	0	0	0	0	0	0	0	0	0	0	0	0	0	0	0	0	0	0	0	0	0	0	0	0	0	0	0	0	13	0	Archaea_Crenarchaeota_Bathyarchaeia___
ASV_1073	0	0	0	0	0	0	0	0	0	0	0	0	0	0	0	0	0	0	0	0	1	0	0	9	0	0	0	0	0	0	4	0	0	0	0	0	0	0	0	Archaea_Crenarchaeota_Bathyarchaeia___
ASV_1074	0	0	0	0	0	0	0	0	0	0	0	0	0	0	0	0	0	0	0	0	0	0	0	0	0	0	0	10	0	0	0	0	0	0	0	0	0	0	0	Archaea_Crenarchaeota_Bathyarchaeia___
ASV_1076	0	0	0	0	0	0	0	0	0	0	0	0	0	0	0	0	0	0	0	0	0	0	0	0	0	0	0	1	0	0	0	0	0	0	0	0	0	0	0	Archaea_Crenarchaeota_Bathyarchaeia___
ASV_1085	0	0	0	0	0	1	0	2	0	0	1	1	2	0	5	1	0	7	6	1	0	1	0	0	0	0	0	0	0	0	0	1	0	0	0	0	0	0	0	Archaea_Crenarchaeota_Bathyarchaeia___
ASV_1088	3	3	5	2	1	1	0	0	0	0	0	0	0	0	0	0	0	0	0	0	0	0	0	0	0	0	0	0	0	0	0	0	0	0	0	0	0	0	0	Archaea_Crenarchaeota_Bathyarchaeia___
ASV_1092	0	0	0	0	0	0	0	0	0	0	0	0	0	0	0	0	0	0	0	0	1	0	0	0	1	0	2	0	0	0	0	1	0	0	3	0	0	2	0	Archaea_Crenarchaeota_Bathyarchaeia___
ASV_1093	0	0	0	0	0	0	0	0	0	0	0	0	0	0	0	0	0	0	0	0	0	0	0	11	0	0	0	0	0	0	0	0	0	0	0	0	0	0	0	Archaea_Crenarchaeota_Bathyarchaeia___
ASV_1094	0	0	0	0	0	0	1	1	0	1	4	1	2	0	2	0	2	0	0	0	0	0	0	0	0	0	0	0	0	0	0	0	0	0	0	0	0	0	0	Archaea_Crenarchaeota_Bathyarchaeia___
ASV_1098	0	0	3	0	1	1	0	1	0	1	1	1	2	0	1	1	1	1	1	0	1	0	0	0	0	0	0	0	0	0	0	0	0	0	0	0	0	0	0	Archaea_Crenarchaeota_Bathyarchaeia___
ASV_1100	0	0	0	0	0	0	1	0	0	1	3	0	0	0	0	0	3	1	0	0	0	0	0	0	0	0	0	0	0	0	7	0	0	0	0	0	0	0	0	Archaea_Crenarchaeota_Bathyarchaeia___
ASV_1101	0	0	0	0	0	0	0	0	0	0	0	0	0	0	0	0	0	0	0	0	0	0	0	0	0	0	0	11	0	0	0	0	0	0	0	0	0	0	0	Archaea_Crenarchaeota_Bathyarchaeia___
ASV_1103	0	0	0	1	0	1	1	2	0	1	1	2	2	0	0	0	1	0	0	2	0	0	0	0	1	0	0	0	0	0	0	0	0	0	0	0	0	0	0	Archaea_Crenarchaeota_Bathyarchaeia___
ASV_1104	0	1	1	3	0	0	1	1	0	0	0	0	1	0	0	1	2	0	1	1	0	0	0	0	0	0	0	0	0	0	0	0	0	0	0	0	0	0	0	Archaea_Crenarchaeota_Bathyarchaeia___
ASV_1105	0	0	1	0	0	0	0	0	0	1	0	0	0	0	0	0	0	1	0	0	0	3	0	0	0	0	0	0	0	0	6	1	0	0	3	0	0	0	0	Archaea_Crenarchaeota_Bathyarchaeia___
ASV_1111	1	0	0	0	0	0	0	0	0	0	0	0	0	0	0	0	0	0	0	1	1	0	0	0	2	0	0	0	0	0	0	0	3	0	0	0	0	0	0	Archaea_Crenarchaeota_Bathyarchaeia___
ASV_1113	0	0	0	0	0	0	1	1	0	1	0	0	0	0	0	0	0	0	1	0	1	1	0	0	0	0	0	0	0	0	0	2	0	0	3	0	0	0	0	Archaea_Crenarchaeota_Bathyarchaeia___
ASV_1114	0	0	0	0	1	1	3	1	0	1	2	1	3	2	1	2	4	7	3	1	0	1	0	0	0	0	0	0	0	0	0	0	0	0	0	0	0	0	0	Archaea_Crenarchaeota_Bathyarchaeia___
ASV_1116	0	1	2	2	1	0	4	1	0	0	1	5	1	0	2	2	0	3	0	2	1	0	0	0	0	0	0	0	0	0	0	0	0	0	0	0	0	0	0	Archaea_Crenarchaeota_Bathyarchaeia___
ASV_1117	0	0	0	0	0	0	0	0	0	0	0	0	1	0	0	0	0	0	1	0	0	0	10	7	0	0	0	0	0	0	0	0	3	0	0	0	0	0	0	Archaea_Crenarchaeota_Bathyarchaeia___
ASV_1119	0	0	1	3	3	1	1	0	2	1	2	1	1	2	0	3	0	1	0	0	0	0	0	0	0	0	0	0	0	0	0	1	0	0	0	0	0	0	0	Archaea_Crenarchaeota_Bathyarchaeia___
ASV_1121	0	0	0	0	0	0	0	0	0	0	0	0	0	0	0	0	0	0	0	0	0	0	0	0	2	0	0	0	0	0	0	0	0	0	0	0	0	0	0	Archaea_Crenarchaeota_Bathyarchaeia___
ASV_1125	0	0	0	3	3	1	0	4	0	0	1	3	2	0	1	1	0	1	0	0	0	0	0	0	0	0	0	0	0	0	0	0	0	0	0	0	0	0	0	Archaea_Crenarchaeota_Bathyarchaeia___
ASV_1126	0	0	0	0	0	1	0	0	0	0	0	0	0	0	0	0	0	0	0	0	0	0	0	0	1	0	0	0	0	0	0	0	0	0	0	0	0	0	0	Archaea_Crenarchaeota_Bathyarchaeia___
ASV_1128	0	0	0	1	0	1	4	1	0	1	0	1	3	0	2	0	0	0	1	0	1	0	0	0	1	0	0	0	0	0	0	0	0	0	4	0	0	0	0	Archaea_Crenarchaeota_Bathyarchaeia___
ASV_1132	0	1	0	0	0	0	1	0	0	0	1	0	0	0	2	0	1	2	0	0	1	0	0	3	0	0	0	0	0	0	0	0	0	0	0	0	0	0	0	Archaea_Crenarchaeota_Bathyarchaeia___
ASV_1139	0	0	0	0	1	0	2	0	0	0	1	0	0	0	2	1	3	0	0	0	0	0	0	0	0	0	0	0	0	0	0	0	0	0	0	0	0	0	0	Archaea_Crenarchaeota_Bathyarchaeia___
ASV_1140	0	0	0	2	3	2	2	0	1	2	2	0	0	1	2	0	0	0	1	0	0	0	0	0	0	0	0	0	0	0	0	0	0	0	0	0	0	0	0	Archaea_Crenarchaeota_Bathyarchaeia___
ASV_1143	0	2	1	1	2	1	2	1	0	0	0	1	1	0	1	0	0	0	0	0	3	1	0	0	0	0	0	0	0	0	0	0	0	0	0	0	0	0	0	Archaea_Crenarchaeota_Bathyarchaeia___
ASV_1144	0	0	0	0	0	0	0	0	0	0	0	0	0	0	0	0	0	0	0	0	0	0	9	0	0	0	0	0	0	0	0	0	0	0	11	0	1	0	0	Archaea_Crenarchaeota_Bathyarchaeia___
ASV_1145	2	3	2	4	0	4	0	1	0	1	0	0	0	0	0	0	0	0	0	0	0	0	0	0	0	0	0	0	0	0	0	0	0	0	0	0	0	0	0	Archaea_Crenarchaeota_Bathyarchaeia___
ASV_1153	0	0	0	0	0	1	0	0	0	0	0	0	0	0	0	0	0	0	0	0	3	0	2	0	0	0	2	0	0	0	0	0	0	0	1	0	0	0	0	Archaea_Crenarchaeota_Bathyarchaeia___
ASV_1162	0	0	0	0	0	2	0	0	0	0	1	2	3	4	3	2	1	0	0	0	0	0	0	0	0	0	0	0	0	0	0	0	0	0	0	0	0	0	0	Archaea_Crenarchaeota_Bathyarchaeia___
ASV_1165	0	0	0	0	0	0	0	0	0	1	0	0	0	0	0	0	1	0	0	0	5	2	0	0	5	1	0	2	0	0	4	0	0	0	0	0	0	0	0	Archaea_Crenarchaeota_Bathyarchaeia___
ASV_1166	0	0	0	0	0	0	0	0	0	0	0	0	0	0	0	0	0	0	0	0	0	0	0	0	0	0	0	6	0	0	0	0	0	0	0	0	0	0	0	Archaea_Crenarchaeota_Bathyarchaeia___
ASV_1169	3	3	6	2	3	2	0	0	0	0	1	0	0	0	0	0	0	0	0	0	0	0	0	0	0	0	0	0	0	0	0	0	0	0	0	0	0	0	0	Archaea_Crenarchaeota_Bathyarchaeia___
ASV_1171	0	0	0	0	0	1	0	2	0	1	1	0	0	0	0	0	1	0	0	0	2	0	0	0	0	0	0	0	0	0	0	0	0	0	0	0	0	0	0	Archaea_Crenarchaeota_Bathyarchaeia___
ASV_1173	0	0	0	0	0	0	0	0	0	0	0	0	1	0	1	1	0	1	2	2	2	1	1	0	1	0	0	0	0	0	0	0	0	0	4	0	0	0	0	Archaea_Crenarchaeota_Bathyarchaeia___
ASV_1174	0	0	0	0	0	0	0	0	0	0	0	0	0	0	0	0	0	0	0	3	0	2	0	0	0	0	0	0	0	0	0	0	0	0	0	0	0	0	0	Archaea_Crenarchaeota_Bathyarchaeia___
ASV_1175	0	0	0	0	0	0	0	0	0	0	0	0	0	0	0	0	0	0	0	0	0	0	0	0	0	4	0	1	7	0	0	0	0	0	0	0	0	0	0	Archaea_Crenarchaeota_Bathyarchaeia___
ASV_1177	0	0	0	0	0	1	0	0	0	0	0	0	1	0	1	0	0	0	0	0	0	0	0	0	0	0	0	0	0	2	0	0	0	0	0	0	0	0	0	Archaea_Crenarchaeota_Bathyarchaeia___
ASV_1180	2	0	3	0	1	2	1	0	3	3	0	0	2	0	0	0	0	0	0	0	0	0	0	0	0	0	0	0	0	0	0	0	0	0	0	0	0	0	0	Archaea_Crenarchaeota_Bathyarchaeia___
ASV_1182	0	0	0	0	0	0	0	0	0	0	0	0	0	0	0	0	1	0	0	0	0	0	0	0	1	0	3	0	0	2	0	7	0	0	0	1	0	0	0	Archaea_Crenarchaeota_Bathyarchaeia___
ASV_1184	0	0	0	1	0	0	0	0	0	0	0	0	0	0	0	1	0	0	0	0	0	0	0	0	0	0	0	0	0	0	0	1	0	0	0	0	0	2	0	Archaea_Crenarchaeota_Bathyarchaeia___
ASV_1188	0	0	0	4	2	1	0	2	1	1	0	0	1	0	2	0	1	0	0	1	0	0	0	0	0	0	0	0	0	0	0	0	0	0	0	0	0	0	0	Archaea_Crenarchaeota_Bathyarchaeia___
ASV_1189	0	0	0	1	0	2	1	4	0	2	0	2	0	0	1	1	2	0	0	0	0	0	0	0	0	0	0	0	0	0	1	1	2	0	0	0	0	0	0	Archaea_Crenarchaeota_Bathyarchaeia___
ASV_1190	0	0	0	0	0	0	0	1	0	0	0	0	1	0	1	2	3	1	0	1	2	0	0	0	0	0	0	0	0	0	0	0	0	0	0	0	0	0	0	Archaea_Crenarchaeota_Bathyarchaeia___
ASV_1196	0	1	1	0	0	0	0	2	2	2	0	3	1	0	0	0	1	1	0	0	2	0	0	0	0	0	0	0	0	0	0	0	0	0	0	0	0	0	0	Archaea_Crenarchaeota_Bathyarchaeia___
ASV_1197	0	0	0	0	0	1	3	0	2	0	0	2	2	3	1	8	1	4	0	0	0	0	0	0	0	0	0	0	0	0	0	0	0	0	0	0	0	0	0	Archaea_Crenarchaeota_Bathyarchaeia___
ASV_1198	0	0	0	0	0	0	0	0	0	0	0	0	0	0	0	0	0	0	0	1	0	0	0	0	4	0	0	0	0	0	0	0	0	0	2	0	0	0	0	Archaea_Crenarchaeota_Bathyarchaeia___
ASV_1203	0	0	0	0	0	0	0	0	0	0	0	0	0	0	0	0	0	0	0	2	0	0	0	0	1	0	0	0	0	0	4	0	0	0	0	0	0	0	0	Archaea_Crenarchaeota_Bathyarchaeia___
ASV_1204	0	0	0	0	0	0	0	0	0	0	0	0	0	0	0	0	0	0	0	0	0	0	0	0	0	0	0	0	0	3	0	4	0	0	4	0	0	0	0	Archaea_Crenarchaeota_Bathyarchaeia___
ASV_1207	3	1	2	1	1	1	0	1	1	1	0	0	0	0	1	0	2	1	0	0	3	2	0	0	0	0	0	0	0	0	0	0	0	0	1	0	0	0	0	Archaea_Crenarchaeota_Bathyarchaeia___
ASV_1208	0	0	1	0	1	2	2	0	3	1	1	1	0	1	0	1	0	0	1	3	0	0	0	0	0	0	0	0	0	0	0	0	0	0	0	0	0	0	0	Archaea_Crenarchaeota_Bathyarchaeia___
ASV_1212	0	0	0	0	0	0	1	0	0	0	0	0	0	3	0	0	0	0	0	1	0	0	0	0	0	0	0	0	0	0	0	1	0	7	0	0	0	10	0	Archaea_Crenarchaeota_Bathyarchaeia___
ASV_1215	0	2	2	1	0	2	0	1	0	0	0	0	1	0	0	0	1	0	2	2	0	2	0	0	0	0	0	0	0	0	0	0	0	0	0	0	0	0	0	Archaea_Crenarchaeota_Bathyarchaeia___
ASV_1217	0	0	0	0	0	0	0	0	0	0	0	0	0	0	0	0	0	0	0	0	0	0	0	0	0	2	0	0	0	0	0	0	0	0	0	0	0	0	0	Archaea_Crenarchaeota_Bathyarchaeia___
ASV_1220	2	3	1	1	2	0	0	1	0	2	0	0	0	0	0	0	0	0	0	0	0	0	0	0	0	0	0	0	0	0	0	0	0	0	0	0	0	0	0	Archaea_Crenarchaeota_Bathyarchaeia___
ASV_1224	0	0	0	2	0	1	2	1	0	2	3	0	2	0	4	4	0	5	0	0	0	0	0	0	0	0	0	0	0	0	0	0	0	0	0	0	0	0	0	Archaea_Crenarchaeota_Bathyarchaeia___
ASV_1225	0	0	0	0	0	0	0	0	0	0	0	0	0	0	0	0	0	0	0	0	0	5	0	0	0	0	0	0	0	0	0	0	0	0	0	0	0	0	0	Archaea_Crenarchaeota_Bathyarchaeia___
ASV_1227	0	0	0	0	0	0	0	0	0	0	0	0	0	0	0	0	0	0	1	0	0	1	0	0	0	0	0	3	0	0	0	0	0	0	8	0	0	0	0	Archaea_Crenarchaeota_Bathyarchaeia___
ASV_1228	0	0	0	0	0	0	0	0	0	0	0	0	0	0	0	0	0	0	0	4	0	0	14	0	0	0	0	1	0	0	0	0	0	0	0	0	0	0	0	Archaea_Crenarchaeota_Bathyarchaeia___
ASV_1229	0	2	3	3	1	0	0	0	0	0	1	1	0	0	0	1	0	0	0	0	0	0	0	0	0	0	0	0	0	0	0	0	0	0	0	0	0	0	0	Archaea_Crenarchaeota_Bathyarchaeia___
ASV_1230	0	0	0	3	0	0	0	0	2	3	1	0	0	0	0	0	0	0	0	0	0	0	0	0	0	0	0	0	0	0	0	0	3	0	0	0	0	0	0	Archaea_Crenarchaeota_Bathyarchaeia___
ASV_1233	0	0	0	1	1	3	0	1	0	0	0	1	1	0	2	0	1	3	0	0	0	0	0	1	0	0	0	0	0	0	0	0	0	0	0	0	0	0	0	Archaea_Crenarchaeota_Bathyarchaeia___
ASV_1240	0	0	0	0	0	0	0	0	0	0	0	0	0	0	0	0	0	0	0	0	0	0	5	0	0	0	0	0	0	0	0	0	0	0	3	0	1	0	0	Archaea_Crenarchaeota_Bathyarchaeia___
ASV_1242	0	0	0	0	0	0	4	0	0	1	2	1	0	0	0	1	0	1	0	4	2	0	0	0	0	0	0	0	0	0	0	0	0	0	0	0	0	0	0	Archaea_Crenarchaeota_Bathyarchaeia___
ASV_1244	0	0	0	0	0	0	0	0	0	0	0	0	0	0	1	0	1	0	0	1	0	0	0	0	0	0	0	0	0	0	0	1	0	2	0	0	0	13	0	Archaea_Crenarchaeota_Bathyarchaeia___
ASV_1248	0	0	1	0	0	0	1	0	0	0	1	2	1	0	1	3	1	0	0	0	0	0	0	0	0	0	0	0	0	0	0	0	0	0	0	0	0	0	0	Archaea_Crenarchaeota_Bathyarchaeia___
ASV_1250	0	0	0	0	0	0	0	0	0	0	0	0	0	0	0	0	0	0	0	0	0	1	0	0	1	0	0	0	0	0	0	0	0	0	0	0	0	0	0	Archaea_Crenarchaeota_Bathyarchaeia___
ASV_1256	0	0	0	2	3	5	1	1	0	0	0	1	0	0	0	1	0	2	0	0	0	0	0	0	0	0	0	0	0	0	0	0	0	0	0	0	0	0	0	Archaea_Crenarchaeota_Bathyarchaeia___
ASV_1259	0	0	0	0	0	0	0	1	0	0	1	0	2	1	0	1	0	0	1	0	0	0	0	0	0	0	0	0	0	0	0	0	0	0	2	0	0	0	0	Archaea_Crenarchaeota_Bathyarchaeia___
ASV_1263	0	0	0	2	2	0	0	0	0	1	3	0	0	0	0	2	0	2	0	0	0	0	0	0	0	0	0	0	0	0	0	0	0	0	0	0	0	0	0	Archaea_Crenarchaeota_Bathyarchaeia___
ASV_1268	0	0	0	0	0	0	0	0	0	0	0	0	0	0	0	0	0	0	0	0	0	1	0	6	0	0	0	0	0	0	0	0	0	0	0	0	2	0	0	Archaea_Crenarchaeota_Bathyarchaeia___
ASV_1276	3	1	1	2	0	2	1	1	0	1	0	1	0	2	0	0	1	1	1	0	0	0	0	0	0	0	0	0	0	0	0	0	0	0	0	0	0	0	0	Archaea_Crenarchaeota_Bathyarchaeia___
ASV_1277	0	0	0	0	1	0	0	1	0	0	1	0	2	1	1	1	0	2	0	0	0	1	0	0	0	0	0	0	0	0	0	1	0	0	0	0	0	0	0	Archaea_Crenarchaeota_Bathyarchaeia___
ASV_1287	0	0	0	0	0	0	0	0	0	3	1	2	1	0	0	0	0	2	2	2	2	0	0	0	0	0	0	0	0	0	0	0	0	0	0	0	0	0	0	Archaea_Crenarchaeota_Bathyarchaeia___
ASV_1288	0	0	0	0	0	0	0	0	0	0	0	0	0	0	0	0	0	0	0	0	1	0	0	0	1	0	1	2	0	6	0	1	0	0	0	0	0	0	0	Archaea_Crenarchaeota_Bathyarchaeia___
ASV_1290	0	0	0	0	0	0	0	0	0	0	0	0	0	0	0	0	0	0	0	0	0	0	0	0	0	0	0	1	0	0	0	0	1	2	8	0	0	0	5	Archaea_Crenarchaeota_Bathyarchaeia___
ASV_1298	0	0	3	3	0	0	1	1	0	0	0	0	2	0	0	0	0	0	1	0	4	0	0	0	0	0	0	0	0	0	0	0	0	0	2	0	0	0	0	Archaea_Crenarchaeota_Bathyarchaeia___
ASV_1299	0	0	0	0	0	0	0	0	0	0	0	0	0	0	0	0	0	0	0	0	0	0	0	2	1	0	4	0	0	0	9	2	0	0	0	0	0	0	0	Archaea_Crenarchaeota_Bathyarchaeia___
ASV_1303	1	0	2	2	0	3	2	0	0	0	1	0	0	0	0	3	1	1	0	0	0	0	0	0	0	0	0	0	0	0	0	0	0	0	0	0	0	0	0	Archaea_Crenarchaeota_Bathyarchaeia___
ASV_1305	0	0	0	0	0	0	0	0	0	0	0	0	0	0	0	0	0	0	0	0	0	0	0	0	0	0	0	6	0	0	0	0	0	0	0	0	0	0	0	Archaea_Crenarchaeota_Bathyarchaeia___
ASV_1307	0	0	0	0	0	0	0	0	0	0	0	0	0	0	0	0	0	0	0	5	0	1	0	0	0	0	0	0	0	0	0	0	0	0	2	0	0	5	1	Archaea_Crenarchaeota_Bathyarchaeia___
ASV_1311	0	0	0	0	0	0	0	0	0	0	0	0	0	1	0	0	0	0	1	2	0	2	0	0	3	3	0	0	0	0	0	0	0	0	0	0	0	0	0	Archaea_Crenarchaeota_Bathyarchaeia___
ASV_1312	0	0	0	0	0	0	0	0	0	0	0	0	0	0	0	0	0	0	0	0	0	15	0	0	0	0	0	3	0	0	0	0	3	0	0	0	0	0	0	Archaea_Crenarchaeota_Bathyarchaeia___
ASV_1315	0	1	2	1	0	1	0	2	0	0	1	3	1	0	0	0	0	0	0	0	0	0	0	0	0	0	0	0	0	0	0	0	0	0	0	0	0	0	0	Archaea_Crenarchaeota_Bathyarchaeia___
ASV_1316	0	0	0	0	0	0	0	1	0	1	1	2	0	0	0	0	0	2	0	0	1	0	2	0	0	0	0	0	0	1	0	1	0	0	1	0	0	0	0	Archaea_Crenarchaeota_Bathyarchaeia___
ASV_1319	0	3	0	1	1	0	0	0	0	0	0	0	0	0	0	0	0	0	0	0	0	0	0	0	0	0	0	0	0	0	0	0	0	0	0	0	0	0	0	Archaea_Crenarchaeota_Bathyarchaeia___
ASV_1325	0	0	0	0	0	0	0	0	0	0	0	0	0	0	0	1	1	0	0	0	0	0	0	0	0	0	0	0	0	0	0	0	0	0	3	0	0	0	0	Archaea_Crenarchaeota_Bathyarchaeia___
ASV_1327	0	0	0	0	0	1	0	0	0	0	0	1	0	0	0	1	0	1	0	0	0	0	0	0	0	0	0	0	0	0	0	0	0	0	0	0	0	0	0	Archaea_Crenarchaeota_Bathyarchaeia___
ASV_1328	0	0	0	0	0	0	0	0	0	0	0	0	0	0	0	19	0	10	0	0	0	0	0	0	2	0	0	0	0	0	0	0	0	0	0	0	0	0	0	Archaea_Crenarchaeota_Bathyarchaeia___
ASV_1334	0	0	0	0	0	0	0	0	0	0	0	0	0	0	0	0	0	0	0	0	0	0	0	0	0	1	0	3	0	0	0	0	0	0	0	0	0	0	0	Archaea_Crenarchaeota_Bathyarchaeia___
ASV_1335	0	0	0	0	0	0	0	0	0	0	0	0	0	0	0	0	0	0	0	0	0	0	6	0	0	0	0	0	0	0	0	0	0	0	6	1	0	0	1	Archaea_Crenarchaeota_Bathyarchaeia___
ASV_1338	0	0	0	0	0	0	0	0	0	0	1	0	1	0	0	0	1	0	0	0	3	0	0	0	2	0	0	0	0	0	0	0	0	0	0	0	0	0	2	Archaea_Crenarchaeota_Bathyarchaeia___
ASV_1339	1	2	0	2	2	1	0	1	0	1	0	0	0	0	0	1	0	0	0	0	0	0	0	0	0	0	0	0	0	0	1	0	1	0	0	0	0	0	0	Archaea_Crenarchaeota_Bathyarchaeia___
ASV_1345	0	0	0	1	1	1	0	1	2	2	0	0	2	0	0	0	0	0	2	0	0	0	0	0	0	0	0	0	0	0	0	0	0	0	0	0	0	0	0	Archaea_Crenarchaeota_Bathyarchaeia___
ASV_1348	0	2	0	1	0	0	0	0	0	0	1	2	0	0	0	0	0	0	1	0	0	0	0	0	0	0	0	0	0	0	0	0	0	0	0	0	0	0	0	Archaea_Crenarchaeota_Bathyarchaeia___
ASV_1350	0	0	1	0	0	0	0	1	0	0	0	0	2	1	0	3	2	1	1	0	0	0	0	1	2	0	0	0	0	0	0	0	0	0	0	0	0	0	0	Archaea_Crenarchaeota_Bathyarchaeia___
ASV_1353	0	0	0	0	0	1	2	1	0	1	0	4	3	0	3	0	2	0	2	1	0	0	0	0	0	0	0	0	0	0	0	0	0	0	0	0	0	0	0	Archaea_Crenarchaeota_Bathyarchaeia___
ASV_1354	0	0	0	0	0	1	0	0	0	0	0	0	1	0	1	0	0	0	1	1	0	3	0	0	0	0	0	0	0	0	0	0	0	0	0	0	0	0	0	Archaea_Crenarchaeota_Bathyarchaeia___
ASV_1356	0	0	0	0	0	0	0	0	0	0	0	0	0	0	0	0	0	0	0	0	0	0	0	0	0	9	0	0	0	0	0	0	0	0	0	0	0	0	0	Archaea_Crenarchaeota_Bathyarchaeia___
ASV_1357	2	1	2	2	0	1	1	0	0	0	1	0	0	0	0	0	0	0	0	0	0	0	0	0	0	0	0	0	0	0	0	0	0	0	0	0	0	0	0	Archaea_Crenarchaeota_Bathyarchaeia___
ASV_1365	0	0	0	2	1	1	0	1	0	1	1	0	1	0	0	0	1	0	1	2	0	0	0	0	0	0	0	0	0	0	0	0	0	0	0	0	0	0	0	Archaea_Crenarchaeota_Bathyarchaeia___
ASV_1369	1	0	0	2	1	2	1	2	0	1	0	0	1	0	1	0	0	0	1	0	0	0	0	1	0	0	0	0	0	0	0	0	0	0	0	0	0	0	0	Archaea_Crenarchaeota_Bathyarchaeia___
ASV_1370	0	0	0	0	0	0	0	0	0	0	0	0	0	0	0	0	0	0	0	0	0	0	0	0	0	0	0	0	0	1	0	4	3	0	2	0	0	0	0	Archaea_Crenarchaeota_Bathyarchaeia___
ASV_1373	0	0	0	0	1	0	0	0	0	3	2	1	3	2	3	1	3	3	0	0	0	0	0	0	0	0	0	0	0	0	0	0	0	0	0	0	0	0	0	Archaea_Crenarchaeota_Bathyarchaeia___
ASV_1377	3	0	2	0	1	2	0	2	0	0	0	0	0	0	0	0	0	0	0	0	0	0	0	0	0	0	0	0	0	0	0	0	0	0	0	0	0	0	0	Archaea_Crenarchaeota_Bathyarchaeia___
ASV_1378	0	0	0	2	0	0	0	1	0	1	1	2	2	5	2	1	0	2	0	0	0	0	0	0	0	0	0	0	0	0	0	0	0	0	0	0	0	0	0	Archaea_Crenarchaeota_Bathyarchaeia___
ASV_1383	0	0	0	1	3	2	1	2	0	0	0	0	1	0	0	0	0	0	0	0	0	0	0	0	0	0	0	0	0	0	0	0	0	0	0	0	0	0	0	Archaea_Crenarchaeota_Bathyarchaeia___
ASV_1388	0	1	0	1	1	1	1	0	0	0	1	0	0	0	2	0	0	0	1	0	0	0	0	0	0	0	0	0	0	0	0	0	0	0	0	0	0	0	0	Archaea_Crenarchaeota_Bathyarchaeia___
ASV_1394	0	1	0	1	3	1	1	2	0	0	0	0	0	0	0	0	0	0	0	0	0	0	0	0	0	0	0	0	0	0	0	0	0	0	0	0	0	0	0	Archaea_Crenarchaeota_Bathyarchaeia___
ASV_1396	0	0	0	0	0	0	0	0	0	0	0	0	0	0	0	0	0	0	0	0	0	0	0	0	0	0	0	0	0	2	0	3	0	0	2	0	0	0	0	Archaea_Crenarchaeota_Bathyarchaeia___
ASV_1397	0	0	0	0	0	0	0	0	0	0	0	0	0	0	0	0	0	0	0	0	0	0	0	0	0	0	0	1	0	0	0	0	7	0	0	0	0	0	0	Archaea_Crenarchaeota_Bathyarchaeia___
ASV_1402	0	0	0	0	0	0	0	0	0	0	0	0	0	0	0	0	0	0	0	0	2	0	0	0	0	0	0	0	0	0	0	0	0	0	0	0	0	0	0	Archaea_Crenarchaeota_Bathyarchaeia___
ASV_1403	0	0	0	0	0	0	0	0	0	0	0	0	0	0	0	0	0	0	0	0	13	0	0	0	0	0	0	0	0	0	0	0	0	0	0	0	0	0	0	Archaea_Crenarchaeota_Bathyarchaeia___
ASV_1405	0	0	0	0	0	0	1	0	0	1	0	0	0	4	1	0	1	0	0	1	0	0	0	0	2	0	0	0	0	0	0	2	0	0	0	0	0	1	0	Archaea_Crenarchaeota_Bathyarchaeia___
ASV_1421	0	0	0	0	0	0	0	0	0	0	0	0	0	0	0	0	0	0	0	0	0	2	0	0	0	0	0	0	0	0	0	0	0	0	0	0	0	0	0	Archaea_Crenarchaeota_Bathyarchaeia___
ASV_1423	0	0	0	0	0	0	0	0	0	0	0	0	0	0	0	0	0	0	0	0	0	0	0	0	1	0	1	0	0	0	1	0	1	0	0	0	0	1	0	Archaea_Crenarchaeota_Bathyarchaeia___
ASV_1428	0	0	0	0	0	0	0	0	0	0	0	0	0	0	0	0	0	0	0	0	0	0	0	0	0	0	0	0	0	0	0	0	0	0	0	4	0	0	14	Archaea_Crenarchaeota_Bathyarchaeia___
ASV_1431	0	0	0	0	0	0	0	0	0	0	0	0	0	0	0	0	0	0	0	0	0	0	0	0	0	0	0	0	0	0	0	0	0	0	1	0	0	0	0	Archaea_Crenarchaeota_Bathyarchaeia___
ASV_1438	0	0	0	0	0	0	0	0	0	0	0	0	0	0	0	0	0	0	0	0	0	4	0	0	0	1	0	0	0	0	0	0	0	0	0	0	0	0	0	Archaea_Crenarchaeota_Bathyarchaeia___
ASV_1441	0	1	1	2	3	2	0	5	0	0	0	0	1	0	1	0	0	0	0	0	0	0	0	0	0	0	0	0	0	0	0	0	0	0	0	0	0	0	0	Archaea_Crenarchaeota_Bathyarchaeia___
ASV_1442	1	1	0	0	0	1	0	1	0	2	1	0	1	0	0	3	0	2	0	0	0	0	0	0	0	0	0	0	0	0	0	0	0	0	0	0	0	0	0	Archaea_Crenarchaeota_Bathyarchaeia___
ASV_1444	1	0	0	0	0	0	0	0	0	0	0	0	0	0	0	0	0	0	0	1	2	0	0	0	0	0	0	0	0	0	0	0	2	0	0	0	0	0	0	Archaea_Crenarchaeota_Bathyarchaeia___
ASV_1445	0	0	0	0	0	0	0	0	0	0	1	0	0	0	0	0	0	0	0	0	0	0	0	0	0	0	0	0	0	0	0	0	5	0	2	0	0	0	0	Archaea_Crenarchaeota_Bathyarchaeia___
ASV_1446	0	0	0	0	0	0	0	0	0	0	0	0	0	0	1	0	0	0	0	5	0	0	0	0	0	1	0	3	0	0	0	0	0	0	0	0	0	0	0	Archaea_Crenarchaeota_Bathyarchaeia___
ASV_1447	0	0	0	0	0	0	0	0	0	0	0	0	0	0	0	0	0	0	0	2	0	0	0	0	1	1	0	10	0	2	0	0	0	0	0	0	0	0	0	Archaea_Crenarchaeota_Bathyarchaeia___
ASV_1448	0	0	0	0	0	0	0	0	0	0	0	0	0	0	0	0	0	0	0	1	5	0	0	0	0	0	0	0	0	0	0	0	0	0	0	0	0	0	3	Archaea_Crenarchaeota_Bathyarchaeia___
ASV_1449	0	0	0	0	0	0	0	0	0	0	0	0	0	0	0	0	0	0	0	1	0	0	0	0	0	4	0	0	0	0	0	0	0	0	0	0	0	0	0	Archaea_Crenarchaeota_Bathyarchaeia___
ASV_1450	0	0	0	0	0	0	0	0	0	0	0	0	0	0	0	0	0	0	0	0	0	0	0	11	0	0	0	0	0	0	0	0	0	0	0	0	0	0	0	Archaea_Crenarchaeota_Bathyarchaeia___
ASV_1454	2	0	2	2	0	1	0	0	0	0	0	0	0	0	0	0	0	0	0	0	0	0	0	0	0	0	0	0	0	0	0	0	0	0	0	0	0	0	0	Archaea_Crenarchaeota_Bathyarchaeia___
ASV_1466	0	1	0	0	0	1	0	0	0	0	1	0	1	2	0	0	2	0	1	0	1	0	0	0	0	0	0	0	0	0	0	0	0	0	0	0	0	0	0	Archaea_Crenarchaeota_Bathyarchaeia___
ASV_1468	0	0	0	0	1	0	2	2	0	0	2	1	1	0	0	1	1	1	0	1	0	0	0	0	0	0	0	0	0	0	0	0	0	0	0	0	0	0	0	Archaea_Crenarchaeota_Bathyarchaeia___
ASV_1482	0	0	0	0	0	0	0	0	0	0	0	0	0	0	0	0	0	0	0	0	0	0	0	0	0	0	0	0	0	0	0	0	0	0	6	0	0	0	0	Archaea_Crenarchaeota_Bathyarchaeia___
ASV_1483	0	0	0	0	0	0	0	0	0	0	0	0	0	0	0	0	0	0	0	0	1	0	0	0	0	0	0	0	0	0	0	0	0	0	5	0	0	0	0	Archaea_Crenarchaeota_Bathyarchaeia___
ASV_1492	0	0	0	0	0	0	0	0	0	0	0	0	0	0	0	0	0	0	0	0	0	0	0	0	0	0	13	0	0	0	0	0	0	0	0	0	0	0	0	Archaea_Crenarchaeota_Bathyarchaeia___
ASV_1495	0	0	0	0	0	0	0	0	0	0	0	0	0	0	0	0	0	0	0	0	0	0	0	0	0	0	0	0	0	0	2	0	0	0	0	0	0	0	0	Archaea_Crenarchaeota_Bathyarchaeia___
ASV_1500	0	0	0	0	0	0	0	0	0	0	0	0	0	0	0	0	0	0	0	0	0	0	0	0	0	0	0	0	0	0	0	0	0	0	0	0	0	9	2	Archaea_Crenarchaeota_Bathyarchaeia___
ASV_1501	0	0	2	2	0	2	0	0	0	1	0	0	0	0	0	0	1	0	0	0	0	0	0	0	0	0	0	0	0	0	0	1	0	0	0	0	0	0	0	Archaea_Crenarchaeota_Bathyarchaeia___
ASV_1502	0	0	0	0	0	0	0	0	0	0	0	1	0	0	1	0	0	0	0	0	1	0	0	0	0	0	0	0	0	0	0	0	2	0	0	0	0	0	0	Archaea_Crenarchaeota_Bathyarchaeia___
ASV_1503	0	0	0	0	0	1	0	0	0	0	0	0	0	0	1	1	1	0	0	0	4	3	0	0	1	0	0	0	0	0	0	1	0	0	0	0	0	0	0	Archaea_Crenarchaeota_Bathyarchaeia___
ASV_1504	0	0	0	0	0	0	0	0	0	0	0	0	1	0	0	2	1	0	0	0	0	0	0	0	0	0	0	0	0	0	3	4	0	0	0	0	0	0	0	Archaea_Crenarchaeota_Bathyarchaeia___
ASV_1507	0	0	2	1	1	0	0	1	0	2	1	0	0	0	0	0	0	0	0	0	0	0	0	0	0	0	0	0	0	0	0	0	0	0	0	0	0	0	0	Archaea_Crenarchaeota_Bathyarchaeia___
ASV_1509	0	0	0	0	0	0	0	0	0	0	0	0	0	0	0	0	2	0	0	4	2	0	0	0	0	0	0	0	0	0	0	0	0	0	0	0	0	0	0	Archaea_Crenarchaeota_Bathyarchaeia___
ASV_1510	0	0	0	0	0	0	0	0	0	0	0	0	0	0	0	0	0	0	0	0	0	0	0	0	0	0	0	0	0	0	0	0	0	0	0	0	0	0	11	Archaea_Crenarchaeota_Bathyarchaeia___
ASV_1520	0	0	0	0	0	0	0	0	0	0	0	0	0	0	0	0	0	0	0	0	0	0	0	0	0	0	0	0	0	10	1	1	0	0	0	0	0	0	0	Archaea_Crenarchaeota_Bathyarchaeia___
ASV_1522	0	0	0	0	0	0	0	0	0	0	0	0	0	0	2	0	0	0	0	0	1	1	0	0	0	0	0	0	0	0	1	0	2	0	0	0	0	0	0	Archaea_Crenarchaeota_Bathyarchaeia___
ASV_1523	0	0	0	0	0	0	0	0	0	0	0	0	0	0	0	0	0	0	0	0	0	0	0	0	0	12	0	0	0	0	0	0	0	0	0	0	0	0	0	Archaea_Crenarchaeota_Bathyarchaeia___
ASV_1529	1	0	0	3	2	0	1	2	0	2	4	1	1	0	0	0	0	0	0	0	0	0	0	0	0	0	0	0	0	0	0	0	0	0	0	0	0	0	0	Archaea_Crenarchaeota_Bathyarchaeia___
ASV_1532	0	0	0	0	0	0	0	0	0	0	0	0	0	0	0	0	0	0	0	0	0	0	0	0	0	0	0	5	0	0	0	0	0	1	1	0	1	0	6	Archaea_Crenarchaeota_Bathyarchaeia___
ASV_1536	0	0	0	0	0	0	0	0	0	0	0	0	0	0	0	0	0	0	1	0	2	1	0	0	0	0	0	0	0	0	0	0	0	0	0	0	0	0	0	Archaea_Crenarchaeota_Bathyarchaeia___
ASV_1538	0	0	0	0	0	0	0	0	0	0	0	0	0	0	0	0	0	0	0	0	0	0	0	0	0	0	1	0	0	2	0	0	0	1	0	0	0	0	0	Archaea_Crenarchaeota_Bathyarchaeia___
ASV_1540	0	0	0	0	0	0	0	0	0	0	0	0	0	0	0	0	1	0	0	0	0	0	0	0	0	0	0	0	0	1	0	1	0	0	0	0	12	0	0	Archaea_Crenarchaeota_Bathyarchaeia___
ASV_1541	0	0	0	0	0	0	0	0	0	0	0	0	0	0	0	0	0	0	0	0	0	0	0	2	0	0	0	0	0	0	0	0	2	0	1	0	1	0	0	Archaea_Crenarchaeota_Bathyarchaeia___
ASV_1542	2	0	1	2	1	1	0	2	0	2	0	0	0	0	2	0	0	2	0	0	0	0	0	0	0	0	0	0	0	0	0	0	0	0	0	0	0	0	0	Archaea_Crenarchaeota_Bathyarchaeia___
ASV_1547	0	0	0	0	0	0	0	0	0	0	0	0	0	0	0	0	0	0	0	0	0	0	0	0	2	1	0	0	0	0	1	1	1	1	0	0	0	0	0	Archaea_Crenarchaeota_Bathyarchaeia___
ASV_1548	0	0	0	0	0	0	0	0	0	0	0	0	0	0	0	0	0	0	0	0	0	0	0	0	0	0	0	0	0	0	7	0	0	0	0	0	0	1	0	Archaea_Crenarchaeota_Bathyarchaeia___
ASV_1553	0	0	0	0	0	0	0	0	0	0	0	0	0	0	0	0	0	0	0	2	0	0	0	0	6	0	0	0	0	0	0	0	1	0	0	0	0	0	0	Archaea_Crenarchaeota_Bathyarchaeia___
ASV_1554	0	0	0	0	0	0	0	0	0	0	0	0	0	0	0	0	0	0	0	0	0	1	0	0	1	1	0	0	0	0	0	3	0	0	0	0	0	0	0	Archaea_Crenarchaeota_Bathyarchaeia___
ASV_1556	0	0	0	0	0	0	0	0	0	0	0	0	0	0	0	0	0	0	0	0	0	1	0	0	0	0	0	0	0	0	0	0	0	0	0	0	0	0	0	Archaea_Crenarchaeota_Bathyarchaeia___
ASV_1557	0	0	0	0	0	0	0	0	0	0	0	0	0	0	0	0	0	0	0	0	0	0	0	0	0	0	0	0	0	5	0	1	0	0	0	0	0	0	0	Archaea_Crenarchaeota_Bathyarchaeia___
ASV_1561	0	0	0	0	0	0	0	0	0	0	0	0	0	0	1	0	0	0	1	0	0	0	0	0	0	0	0	0	0	0	0	0	3	0	0	0	0	0	0	Archaea_Crenarchaeota_Bathyarchaeia___
ASV_1566	0	0	0	0	0	0	0	0	0	0	0	0	0	0	0	0	0	0	0	1	0	0	0	0	0	0	0	0	0	0	0	0	0	0	0	0	0	0	0	Archaea_Crenarchaeota_Bathyarchaeia___
ASV_1576	0	0	0	1	1	2	0	1	0	0	0	0	0	0	0	0	0	0	0	1	0	0	0	0	0	0	0	0	0	0	0	0	0	0	0	0	0	0	0	Archaea_Crenarchaeota_Bathyarchaeia___
ASV_1578	0	0	0	0	0	0	1	0	0	0	0	2	1	0	2	1	3	1	0	0	0	0	0	0	0	0	0	0	0	0	0	0	0	0	0	0	0	0	0	Archaea_Crenarchaeota_Bathyarchaeia___
ASV_1579	0	0	0	0	0	0	0	0	0	0	0	1	4	0	7	1	1	2	0	0	0	0	0	0	0	0	0	0	0	0	0	0	0	0	0	0	0	0	0	Archaea_Crenarchaeota_Bathyarchaeia___
ASV_1580	0	0	0	0	0	0	0	0	0	0	0	0	0	0	1	0	0	0	0	0	0	1	0	0	0	0	1	0	0	2	0	2	1	6	0	0	0	0	0	Archaea_Crenarchaeota_Bathyarchaeia___
ASV_1590	0	0	0	0	2	0	0	0	0	0	0	0	0	0	2	1	2	3	1	1	0	0	0	0	0	0	0	0	0	0	0	0	0	0	0	0	0	0	0	Archaea_Crenarchaeota_Bathyarchaeia___
ASV_1594	0	0	0	0	0	0	0	0	0	0	0	0	0	0	0	0	0	0	0	0	0	0	0	0	2	0	0	0	0	0	0	0	0	0	0	0	0	0	9	Archaea_Crenarchaeota_Bathyarchaeia___
ASV_1598	0	1	0	0	1	1	0	0	0	0	0	0	1	0	1	2	2	0	0	0	0	1	0	0	0	2	0	0	0	0	0	0	0	0	0	0	0	0	0	Archaea_Crenarchaeota_Bathyarchaeia___
ASV_1600	0	0	0	0	0	0	0	0	0	0	0	0	0	0	0	0	0	0	0	0	0	1	0	0	0	0	0	0	0	0	0	0	0	0	0	0	0	0	0	Archaea_Crenarchaeota_Bathyarchaeia___
ASV_1601	0	0	0	0	1	1	1	1	0	1	1	2	1	1	1	0	1	1	0	3	0	0	0	0	0	0	0	0	0	0	0	0	0	0	0	0	0	0	0	Archaea_Crenarchaeota_Bathyarchaeia___
ASV_1602	0	0	0	0	0	0	0	0	0	0	0	0	0	0	0	0	0	0	0	1	0	0	0	0	0	0	0	0	0	0	0	0	0	0	0	0	0	0	0	Archaea_Crenarchaeota_Bathyarchaeia___
ASV_1605	4	4	2	2	0	0	0	0	0	1	0	0	0	0	0	0	0	0	0	0	0	0	0	0	0	0	0	0	0	0	0	0	0	0	0	0	0	0	0	Archaea_Crenarchaeota_Bathyarchaeia___
ASV_1607	1	1	1	0	1	0	0	1	0	0	0	0	0	0	0	0	0	0	0	0	0	0	0	0	0	0	0	0	0	0	0	0	0	0	0	0	0	0	0	Archaea_Crenarchaeota_Bathyarchaeia___
ASV_1609	0	0	0	0	0	0	0	0	0	0	0	0	0	0	0	0	0	0	1	0	0	0	0	0	0	0	0	0	0	0	0	0	0	0	0	0	0	3	0	Archaea_Crenarchaeota_Bathyarchaeia___
ASV_1610	0	0	0	0	0	0	0	0	3	0	1	1	1	0	0	2	1	0	1	0	0	0	0	0	0	0	0	0	0	0	0	0	0	0	0	0	0	0	0	Archaea_Crenarchaeota_Bathyarchaeia___
ASV_1611	0	0	0	1	0	2	0	2	0	0	2	0	1	0	0	0	1	0	0	0	0	0	0	0	0	0	0	0	0	0	0	0	0	0	0	0	0	0	0	Archaea_Crenarchaeota_Bathyarchaeia___
ASV_1612	0	0	0	1	2	4	0	4	0	1	3	0	1	0	0	1	0	0	0	0	0	0	0	0	0	0	0	0	0	0	0	0	0	0	0	0	0	0	0	Archaea_Crenarchaeota_Bathyarchaeia___
ASV_1613	0	0	0	0	0	0	0	1	0	1	0	0	0	0	2	0	2	0	0	1	1	1	0	0	0	0	0	0	0	0	0	0	0	0	2	0	0	0	0	Archaea_Crenarchaeota_Bathyarchaeia___
ASV_1616	0	0	0	0	0	0	0	0	0	0	0	0	0	0	0	0	0	0	0	0	0	7	0	0	0	0	0	10	0	0	0	0	0	0	0	0	0	0	0	Archaea_Crenarchaeota_Bathyarchaeia___
ASV_1617	0	0	0	0	0	0	0	0	0	0	0	0	0	0	0	0	0	0	0	0	0	0	0	0	0	2	0	0	0	1	0	0	0	0	0	0	0	0	0	Archaea_Crenarchaeota_Bathyarchaeia___
ASV_1622	0	0	0	1	1	3	2	0	0	1	0	0	0	1	0	0	0	0	1	0	0	0	0	0	0	0	0	0	0	0	0	0	0	0	0	0	0	0	0	Archaea_Crenarchaeota_Bathyarchaeia___
ASV_1623	0	0	0	0	1	0	0	0	0	1	0	0	2	0	1	0	4	2	0	0	0	0	0	0	0	0	0	0	0	0	0	0	0	0	0	0	0	0	0	Archaea_Crenarchaeota_Bathyarchaeia___
ASV_1624	0	0	0	0	0	0	0	0	0	0	0	0	0	0	0	0	0	0	0	0	0	0	0	0	0	0	0	0	0	0	0	0	0	0	0	0	0	4	0	Archaea_Crenarchaeota_Bathyarchaeia___
ASV_1627	0	0	0	1	3	0	0	0	0	0	0	0	0	0	1	2	0	2	0	0	0	1	0	0	0	0	0	0	0	0	0	0	0	0	0	0	0	0	0	Archaea_Crenarchaeota_Bathyarchaeia___
ASV_1628	0	0	0	0	0	0	0	0	0	0	0	0	0	1	0	0	0	0	0	0	0	1	0	0	0	0	0	0	0	0	0	0	0	0	3	0	0	0	0	Archaea_Crenarchaeota_Bathyarchaeia___
ASV_1630	0	0	0	0	0	0	0	0	0	0	0	0	0	0	0	0	0	0	0	0	0	0	0	0	0	5	0	1	0	0	0	0	0	0	0	0	0	0	0	Archaea_Crenarchaeota_Bathyarchaeia___
ASV_1634	3	2	1	1	2	1	0	1	0	1	0	0	0	0	0	0	0	0	0	0	0	0	0	0	0	0	0	0	0	0	0	0	0	0	0	0	0	0	0	Archaea_Crenarchaeota_Bathyarchaeia___
ASV_1635	0	1	0	0	0	1	1	0	0	0	0	0	3	1	0	1	4	2	0	1	1	0	0	0	0	0	0	0	0	0	0	0	0	0	0	0	0	0	0	Archaea_Crenarchaeota_Bathyarchaeia___
ASV_1641	0	0	0	0	0	0	0	0	0	0	0	0	0	0	0	0	0	0	0	0	0	0	0	0	0	0	0	0	0	0	0	0	0	0	0	0	0	2	0	Archaea_Crenarchaeota_Bathyarchaeia___
ASV_1648	0	0	0	0	0	0	1	0	0	1	0	0	1	0	3	0	0	2	1	0	1	0	0	0	0	0	0	0	0	0	0	1	0	0	0	0	0	0	0	Archaea_Crenarchaeota_Bathyarchaeia___
ASV_1651	0	0	0	0	0	0	0	0	0	0	0	0	0	0	0	0	0	0	0	5	0	0	0	0	0	0	0	0	0	0	0	0	0	0	0	0	0	0	0	Archaea_Crenarchaeota_Bathyarchaeia___
ASV_1652	0	0	0	0	0	0	0	0	0	0	0	0	0	0	0	0	0	0	0	0	0	0	0	0	0	0	0	0	0	0	0	0	0	0	0	0	0	0	17	Archaea_Crenarchaeota_Bathyarchaeia___
ASV_1655	0	0	0	0	2	0	1	0	0	0	0	2	1	0	0	0	0	0	0	0	0	0	0	0	3	0	0	0	0	0	0	0	0	0	0	0	0	0	0	Archaea_Crenarchaeota_Bathyarchaeia___
ASV_1656	0	1	0	0	3	0	0	0	0	0	0	0	0	0	6	2	1	3	0	1	0	0	0	0	0	0	0	0	0	0	0	0	0	0	0	0	0	0	0	Archaea_Crenarchaeota_Bathyarchaeia___
ASV_1657	0	0	1	0	0	0	0	0	0	0	0	0	0	2	0	0	1	1	0	0	2	0	0	0	0	0	0	0	0	0	0	0	0	0	0	0	0	0	0	Archaea_Crenarchaeota_Bathyarchaeia___
ASV_1658	0	0	0	0	0	0	0	0	0	0	0	0	0	0	0	0	0	2	0	3	0	1	0	0	0	0	0	0	0	0	0	0	0	0	2	0	0	0	0	Archaea_Crenarchaeota_Bathyarchaeia___
ASV_1659	0	0	0	0	0	0	0	0	0	0	0	0	0	0	0	0	0	0	0	0	0	0	2	0	0	0	0	0	0	0	0	0	0	0	3	1	0	0	0	Archaea_Crenarchaeota_Bathyarchaeia___
ASV_1666	0	2	0	2	3	2	0	0	0	0	0	0	0	0	0	0	1	0	0	0	0	0	0	0	0	0	0	0	0	0	0	0	0	0	0	0	0	0	0	Archaea_Crenarchaeota_Bathyarchaeia___
ASV_1667	0	1	1	1	0	0	0	0	0	0	0	0	0	2	0	0	0	0	0	0	0	0	0	0	0	0	0	0	0	0	0	0	2	0	0	0	0	0	0	Archaea_Crenarchaeota_Bathyarchaeia___
ASV_1672	1	0	2	1	0	0	1	0	1	0	0	0	0	0	0	0	0	0	0	0	0	0	0	0	0	0	0	0	0	0	0	0	0	0	0	0	0	0	0	Archaea_Crenarchaeota_Bathyarchaeia___
ASV_1674	1	1	2	0	0	2	0	0	0	1	0	0	0	0	0	0	0	0	0	0	0	0	0	0	0	0	0	0	0	0	0	0	0	0	0	0	0	0	0	Archaea_Crenarchaeota_Bathyarchaeia___
ASV_1675	0	0	0	0	1	0	1	1	0	1	0	1	3	1	0	1	1	1	0	0	0	0	0	0	0	0	0	0	0	0	0	0	0	0	0	0	0	0	0	Archaea_Crenarchaeota_Bathyarchaeia___
ASV_1676	0	0	0	0	1	0	1	0	0	0	0	0	0	0	1	0	0	0	0	0	0	0	0	0	0	0	0	0	0	0	0	0	0	0	0	0	0	0	0	Archaea_Crenarchaeota_Bathyarchaeia___
ASV_1677	0	0	0	0	0	0	0	0	0	0	0	0	0	0	0	0	1	0	0	0	0	0	0	0	0	0	0	0	0	0	0	0	0	0	0	0	0	0	0	Archaea_Crenarchaeota_Bathyarchaeia___
ASV_1682	0	0	0	1	1	0	0	0	0	1	0	2	1	2	1	2	1	1	1	0	0	0	0	0	0	0	0	0	0	0	0	0	0	0	0	0	0	0	0	Archaea_Crenarchaeota_Bathyarchaeia___
ASV_1683	0	0	0	0	1	0	3	0	0	0	0	0	1	2	0	2	0	4	1	0	1	0	0	0	1	0	0	0	0	0	0	0	0	0	0	0	0	0	0	Archaea_Crenarchaeota_Bathyarchaeia___
ASV_1685	0	0	0	0	0	1	0	0	0	1	1	3	3	0	0	0	0	1	0	0	0	1	0	0	1	0	0	0	0	0	0	1	1	0	0	0	0	0	0	Archaea_Crenarchaeota_Bathyarchaeia___
ASV_1689	1	2	0	1	0	0	0	1	0	0	0	0	0	0	0	0	0	0	0	0	0	0	0	0	0	0	0	0	0	0	0	0	0	0	0	0	0	0	0	Archaea_Crenarchaeota_Bathyarchaeia___
ASV_1692	0	2	3	0	2	1	0	0	0	0	0	1	0	0	0	0	0	0	0	0	0	0	0	0	0	0	0	0	0	0	0	0	0	0	0	0	0	0	0	Archaea_Crenarchaeota_Bathyarchaeia___
ASV_1695	0	0	0	0	0	1	0	0	0	3	2	0	0	0	0	0	0	0	3	0	0	0	0	0	0	0	0	0	0	0	0	0	0	0	0	0	0	0	0	Archaea_Crenarchaeota_Bathyarchaeia___
ASV_1696	0	0	0	0	0	0	0	0	0	0	0	0	0	0	0	0	0	0	0	0	0	0	0	0	0	0	0	0	0	0	0	1	2	0	1	0	0	0	0	Archaea_Crenarchaeota_Bathyarchaeia___
ASV_1700	0	1	0	0	1	1	1	0	0	0	0	0	0	0	0	0	0	0	1	0	0	0	0	0	0	0	0	0	0	0	0	0	0	0	0	0	0	0	0	Archaea_Crenarchaeota_Bathyarchaeia___
ASV_1702	0	0	1	2	0	0	0	3	0	3	0	2	1	0	1	0	0	0	0	0	0	0	0	0	0	0	0	0	0	0	0	0	0	0	0	0	0	0	0	Archaea_Crenarchaeota_Bathyarchaeia___
ASV_1709	0	0	0	0	0	0	0	0	0	0	0	0	0	0	0	0	0	0	0	0	7	3	0	0	0	0	0	0	0	0	0	0	0	0	0	0	0	0	0	Archaea_Crenarchaeota_Bathyarchaeia___
ASV_1710	0	0	0	0	0	0	0	0	0	0	0	0	0	0	0	0	0	0	0	0	1	0	0	0	0	0	0	0	0	0	0	0	0	0	0	0	0	1	0	Archaea_Crenarchaeota_Bathyarchaeia___
ASV_1711	0	0	0	0	0	0	0	0	0	0	0	0	0	0	0	0	0	0	0	0	0	0	0	0	0	0	0	0	0	0	0	0	0	0	0	0	0	3	0	Archaea_Crenarchaeota_Bathyarchaeia___
ASV_1717	1	0	0	0	0	0	4	0	0	1	0	0	0	0	0	0	1	1	0	0	0	0	0	0	0	0	0	0	0	0	0	0	0	0	0	0	0	0	0	Archaea_Crenarchaeota_Bathyarchaeia___
ASV_1721	0	0	0	0	0	0	0	0	0	0	0	0	0	0	0	0	0	0	0	0	2	0	0	0	0	0	0	0	0	2	0	2	0	0	1	0	0	0	0	Archaea_Crenarchaeota_Bathyarchaeia___
ASV_1730	1	0	0	0	1	1	0	0	0	1	0	0	0	0	1	0	1	1	0	0	0	0	0	0	0	0	0	0	0	0	0	0	0	0	0	0	0	0	0	Archaea_Crenarchaeota_Bathyarchaeia___
ASV_1740	0	0	0	0	0	0	0	1	0	0	1	0	0	0	0	0	0	0	4	0	2	0	0	0	0	0	0	0	0	0	0	0	0	0	2	0	0	0	0	Archaea_Crenarchaeota_Bathyarchaeia___
ASV_1756	0	0	0	0	0	0	0	0	0	0	0	0	0	2	1	0	0	0	0	1	0	0	0	0	0	0	0	0	0	0	0	0	0	0	0	0	0	0	0	Archaea_Crenarchaeota_Bathyarchaeia___
ASV_1758	0	0	0	0	0	0	0	0	0	0	0	0	0	0	0	0	0	0	0	0	0	3	0	0	1	0	0	0	0	0	0	0	0	0	0	0	0	0	10	Archaea_Crenarchaeota_Bathyarchaeia___
ASV_1759	0	0	0	0	0	0	0	0	0	0	0	0	0	0	0	0	0	0	0	1	0	0	0	0	0	0	0	0	14	0	0	0	0	0	0	0	0	0	0	Archaea_Crenarchaeota_Bathyarchaeia___
ASV_1767	0	1	0	1	1	1	0	0	0	0	0	0	0	0	0	0	0	1	0	0	0	0	0	0	0	0	0	0	0	0	0	0	0	0	0	0	0	0	0	Archaea_Crenarchaeota_Bathyarchaeia___
ASV_1778	2	0	1	1	1	0	0	2	0	0	0	0	0	0	0	0	0	0	0	0	0	0	0	0	0	0	0	0	0	0	0	0	0	0	0	0	0	0	0	Archaea_Crenarchaeota_Bathyarchaeia___
ASV_1782	0	0	0	0	0	0	0	0	0	0	0	0	0	0	0	0	1	0	1	0	0	2	0	0	0	0	0	0	0	0	0	0	0	0	0	0	0	0	0	Archaea_Crenarchaeota_Bathyarchaeia___
ASV_1800	0	0	0	0	0	0	0	0	0	1	0	1	0	0	3	2	1	0	0	0	0	0	0	0	0	0	0	0	0	0	0	0	1	0	0	0	0	0	0	Archaea_Crenarchaeota_Bathyarchaeia___
ASV_1812	1	0	1	2	3	0	0	0	0	0	0	0	0	0	0	0	0	0	0	0	0	0	0	0	0	0	0	0	0	0	0	0	0	0	0	0	0	0	0	Archaea_Crenarchaeota_Bathyarchaeia___
ASV_1813	0	0	0	1	0	0	0	0	0	0	0	1	1	0	0	1	1	0	1	0	0	0	0	0	0	0	0	0	0	0	0	0	0	0	0	0	0	0	0	Archaea_Crenarchaeota_Bathyarchaeia___
ASV_1815	0	0	0	0	0	0	0	0	0	1	1	2	5	0	3	4	6	0	0	0	0	0	0	0	0	0	0	0	0	0	0	0	0	0	0	0	0	0	0	Archaea_Crenarchaeota_Bathyarchaeia___
ASV_1817	0	0	0	0	0	0	0	0	0	0	0	0	0	0	0	0	0	0	0	1	1	2	0	0	1	0	0	0	0	0	0	0	0	0	0	0	0	0	0	Archaea_Crenarchaeota_Bathyarchaeia___
ASV_1818	0	0	0	0	0	0	0	0	0	0	0	0	0	0	0	0	0	0	0	0	0	3	0	0	0	0	0	0	0	0	0	0	0	0	0	0	0	0	0	Archaea_Crenarchaeota_Bathyarchaeia___
ASV_1821	0	0	0	0	0	0	0	0	0	0	0	0	0	0	0	0	0	0	0	0	1	0	0	5	1	0	0	0	0	0	1	0	0	0	0	0	0	1	0	Archaea_Crenarchaeota_Bathyarchaeia___
ASV_1822	0	0	0	0	0	0	0	0	0	0	0	0	0	0	0	0	0	0	0	0	0	0	0	0	3	0	0	0	0	0	0	0	0	0	0	0	0	0	0	Archaea_Crenarchaeota_Bathyarchaeia___
ASV_1831	0	0	0	0	1	1	2	0	0	2	0	1	2	2	1	2	1	1	0	0	0	0	0	0	0	0	0	0	0	0	0	0	0	0	0	0	0	0	0	Archaea_Crenarchaeota_Bathyarchaeia___
ASV_1842	2	1	3	2	1	0	0	0	1	0	0	0	0	0	0	0	0	0	0	0	0	0	0	0	0	0	0	0	0	0	0	0	0	0	0	0	0	0	0	Archaea_Crenarchaeota_Bathyarchaeia___
ASV_1844	0	0	0	0	1	1	0	0	0	0	1	2	0	0	1	0	0	1	1	0	0	0	0	0	0	0	0	0	0	0	0	0	0	0	0	0	0	0	0	Archaea_Crenarchaeota_Bathyarchaeia___
ASV_1846	0	0	0	0	0	0	0	0	0	0	0	0	0	0	0	0	0	0	0	1	2	0	0	0	0	0	0	0	0	0	0	0	4	0	0	0	1	0	0	Archaea_Crenarchaeota_Bathyarchaeia___
ASV_1848	0	0	0	0	0	0	0	0	0	0	0	0	0	0	0	0	0	0	0	0	0	0	0	0	0	0	0	7	0	0	0	0	0	0	0	0	0	0	0	Archaea_Crenarchaeota_Bathyarchaeia___
ASV_1853	3	1	0	0	0	1	0	2	0	1	0	0	0	0	0	0	0	0	0	0	0	0	0	0	0	0	0	0	0	0	0	0	0	0	0	0	0	0	0	Archaea_Crenarchaeota_Bathyarchaeia___
ASV_1857	1	0	1	0	1	0	1	0	0	0	0	0	0	0	0	0	0	0	0	2	0	0	0	0	0	0	0	0	0	0	0	0	0	0	0	0	0	0	0	Archaea_Crenarchaeota_Bathyarchaeia___
ASV_1858	0	0	0	0	0	0	0	0	0	0	0	0	0	0	0	0	0	0	0	0	0	0	0	0	0	0	0	0	0	0	0	4	0	23	0	0	0	4	0	Archaea_Crenarchaeota_Bathyarchaeia___
ASV_1867	0	0	0	0	0	0	0	0	0	0	0	0	0	1	0	0	0	0	0	1	0	0	0	0	0	0	0	0	0	0	0	0	1	0	0	0	0	0	0	Archaea_Crenarchaeota_Bathyarchaeia___
ASV_1882	0	0	0	0	0	0	0	0	0	0	0	0	0	0	0	0	0	0	0	1	0	0	0	0	0	4	0	1	0	0	0	0	0	0	0	0	0	0	0	Archaea_Crenarchaeota_Bathyarchaeia___
ASV_1891	0	0	0	0	0	0	0	0	0	0	0	1	0	0	1	0	1	0	0	2	0	1	0	0	0	0	0	0	0	0	0	0	0	0	0	0	0	0	0	Archaea_Crenarchaeota_Bathyarchaeia___
ASV_1892	0	0	0	0	0	0	0	0	0	1	0	0	0	0	0	0	0	0	0	0	0	0	0	0	0	0	0	0	0	0	0	1	0	0	0	0	0	0	0	Archaea_Crenarchaeota_Bathyarchaeia___
ASV_1893	0	0	0	0	0	0	0	0	0	0	0	0	1	0	0	0	0	0	1	0	0	0	0	0	0	0	0	0	0	0	0	0	0	0	0	0	0	0	0	Archaea_Crenarchaeota_Bathyarchaeia___
ASV_1899	1	1	0	0	0	0	1	1	0	0	0	0	1	0	0	1	0	0	0	0	0	0	0	0	0	0	0	0	0	0	0	0	0	0	0	0	0	0	0	Archaea_Crenarchaeota_Bathyarchaeia___
ASV_1903	0	0	0	0	0	0	0	0	0	0	0	0	0	0	0	0	0	0	0	0	0	0	0	0	0	0	3	1	0	0	0	0	0	0	0	0	0	0	0	Archaea_Crenarchaeota_Bathyarchaeia___
ASV_1909	0	0	0	0	0	0	0	0	0	0	0	0	0	0	0	0	0	0	0	0	0	0	0	0	0	3	0	0	0	7	0	0	0	0	0	0	0	0	0	Archaea_Crenarchaeota_Bathyarchaeia___
ASV_1914	0	0	0	0	0	0	0	0	0	0	0	0	0	0	0	0	0	0	1	2	1	2	0	0	0	0	0	0	0	0	0	0	0	0	0	0	0	0	0	Archaea_Crenarchaeota_Bathyarchaeia___
ASV_1915	0	0	0	0	0	0	0	0	0	0	0	0	0	0	0	0	0	0	0	0	0	0	0	0	0	0	0	0	0	0	0	0	0	1	0	0	0	0	0	Archaea_Crenarchaeota_Bathyarchaeia___
ASV_1917	0	0	0	0	0	0	0	0	0	0	0	0	0	0	0	0	0	0	0	0	0	0	0	0	1	0	0	0	0	0	0	3	0	0	0	0	0	0	0	Archaea_Crenarchaeota_Bathyarchaeia___
ASV_1924	0	0	0	0	0	0	0	0	0	0	0	0	1	1	2	0	2	0	1	3	0	0	0	0	0	0	0	0	0	0	0	0	0	0	0	0	0	0	0	Archaea_Crenarchaeota_Bathyarchaeia___
ASV_1929	2	1	1	0	1	0	0	1	0	1	1	0	0	0	0	0	0	0	0	0	0	0	0	0	0	0	0	0	0	0	0	0	0	0	0	0	0	0	0	Archaea_Crenarchaeota_Bathyarchaeia___
ASV_1930	1	0	5	1	0	0	0	0	0	1	0	0	1	0	0	0	0	0	0	0	0	0	0	0	0	0	0	0	0	0	0	0	0	0	0	0	0	0	0	Archaea_Crenarchaeota_Bathyarchaeia___
ASV_1932	1	3	1	0	0	1	2	0	0	1	0	0	0	0	0	0	0	0	0	0	0	0	0	0	0	0	0	0	0	0	0	0	0	0	0	0	0	0	0	Archaea_Crenarchaeota_Bathyarchaeia___
ASV_1934	0	0	0	0	0	0	0	0	0	0	0	0	0	0	0	0	1	0	0	6	0	0	0	0	1	0	0	0	0	0	0	0	0	0	0	0	0	0	0	Archaea_Crenarchaeota_Bathyarchaeia___
ASV_1935	0	0	0	0	0	0	0	0	0	0	0	0	0	0	0	0	0	0	0	0	0	0	0	0	0	0	0	5	0	0	0	0	0	0	0	0	0	0	0	Archaea_Crenarchaeota_Bathyarchaeia___
ASV_1936	0	0	0	0	0	0	0	0	0	0	0	0	0	0	0	0	0	0	0	0	0	0	0	0	0	0	1	0	0	4	0	1	5	0	0	0	0	1	0	Archaea_Crenarchaeota_Bathyarchaeia___
ASV_1939	1	2	1	1	1	3	0	2	0	1	0	0	0	0	0	0	0	0	0	0	0	0	0	0	0	0	0	0	0	0	0	0	0	0	0	0	0	0	0	Archaea_Crenarchaeota_Bathyarchaeia___
ASV_1942	0	0	0	1	0	0	0	0	0	0	1	0	1	0	0	0	0	0	0	0	0	0	0	0	0	0	0	0	0	0	0	0	0	0	0	0	0	7	0	Archaea_Crenarchaeota_Bathyarchaeia___
ASV_1949	0	0	0	0	0	0	0	0	0	0	0	0	0	0	0	0	0	0	0	0	0	0	0	0	0	0	0	0	0	0	0	0	0	0	0	0	0	0	12	Archaea_Crenarchaeota_Bathyarchaeia___
ASV_1950	0	0	0	0	0	0	0	0	0	0	0	0	0	0	1	0	0	0	0	0	0	0	0	0	0	0	0	0	0	0	0	0	0	0	0	0	0	0	0	Archaea_Crenarchaeota_Bathyarchaeia___
ASV_1952	0	0	0	0	0	0	0	0	0	0	0	0	0	0	0	0	0	0	0	1	0	0	0	0	0	0	0	0	0	0	0	0	0	0	0	0	0	0	9	Archaea_Crenarchaeota_Bathyarchaeia___
ASV_1953	0	0	0	0	0	0	0	0	0	0	0	0	0	0	0	0	0	0	0	0	0	4	0	0	0	0	0	1	0	0	0	0	0	0	0	0	0	0	0	Archaea_Crenarchaeota_Bathyarchaeia___
ASV_1954	0	0	0	0	0	0	0	0	0	0	0	0	0	0	0	0	0	0	0	0	0	2	0	0	0	0	0	0	0	0	0	1	0	0	0	0	0	0	0	Archaea_Crenarchaeota_Bathyarchaeia___
ASV_1955	0	0	0	0	0	0	0	0	0	0	0	0	0	0	0	0	0	0	0	0	0	0	0	0	0	0	0	0	0	5	0	0	0	0	0	0	0	0	0	Archaea_Crenarchaeota_Bathyarchaeia___
ASV_1958	0	0	0	0	1	0	0	0	0	0	0	0	0	2	1	0	4	1	5	0	1	0	0	0	0	0	0	0	0	0	0	0	0	0	0	0	0	0	0	Archaea_Crenarchaeota_Bathyarchaeia___
ASV_1960	0	0	0	0	0	0	0	0	0	0	0	0	0	0	0	0	0	0	0	0	2	0	0	0	0	0	0	0	0	0	0	0	0	0	0	0	0	0	0	Archaea_Crenarchaeota_Bathyarchaeia___
ASV_1963	0	0	0	0	0	0	0	0	0	0	0	0	0	0	0	0	1	0	0	6	0	0	0	0	0	0	0	0	0	0	0	0	0	0	0	0	0	0	0	Archaea_Crenarchaeota_Bathyarchaeia___
ASV_1964	0	1	0	0	0	1	0	0	0	0	0	0	1	0	1	0	0	0	0	0	1	1	0	0	0	0	0	0	0	0	0	0	1	0	0	0	0	0	0	Archaea_Crenarchaeota_Bathyarchaeia___
ASV_1971	0	0	0	0	0	0	0	0	0	0	0	0	0	0	0	0	0	0	0	0	0	0	0	0	0	0	0	4	0	0	0	0	0	0	0	0	0	0	0	Archaea_Crenarchaeota_Bathyarchaeia___
ASV_1977	0	0	1	0	0	1	1	2	0	0	1	0	1	0	0	2	0	0	0	0	1	0	0	0	0	0	0	0	0	0	0	0	0	0	0	0	0	0	0	Archaea_Crenarchaeota_Bathyarchaeia___
ASV_1978	0	0	0	0	0	0	0	0	0	0	0	0	0	0	0	0	0	0	0	0	0	0	0	0	2	0	0	0	0	2	6	0	0	0	0	0	0	0	0	Archaea_Crenarchaeota_Bathyarchaeia___
ASV_1979	0	0	0	0	0	0	0	0	0	0	0	0	0	0	0	0	0	0	1	0	0	0	0	0	0	0	0	0	0	0	0	0	0	0	0	0	0	0	0	Archaea_Crenarchaeota_Bathyarchaeia___
ASV_1980	0	0	0	0	0	0	0	0	0	0	0	0	0	0	0	0	0	0	0	0	0	1	0	0	0	1	0	0	0	0	0	21	0	0	0	0	0	0	0	Archaea_Crenarchaeota_Bathyarchaeia___
ASV_1988	1	0	0	0	0	0	0	0	0	2	0	0	0	0	0	1	1	0	1	0	0	0	0	0	0	0	0	0	0	0	0	0	0	0	0	0	0	0	0	Archaea_Crenarchaeota_Bathyarchaeia___
ASV_1989	0	1	0	1	0	1	2	2	0	0	0	0	1	0	0	0	1	0	0	0	0	0	0	0	0	0	0	0	0	0	0	0	0	0	0	0	0	0	0	Archaea_Crenarchaeota_Bathyarchaeia___
ASV_1990	0	0	0	0	0	0	0	2	0	2	0	0	1	0	2	2	0	0	0	0	0	0	0	0	0	0	0	0	0	0	0	3	0	0	0	0	0	0	0	Archaea_Crenarchaeota_Bathyarchaeia___
ASV_1991	0	0	0	0	1	0	1	1	0	0	0	0	1	0	0	1	1	0	0	0	1	0	0	0	0	0	0	0	0	0	0	0	0	0	0	0	0	0	0	Archaea_Crenarchaeota_Bathyarchaeia___
ASV_1992	0	0	0	0	0	0	0	0	0	0	0	0	0	0	0	0	1	0	1	0	0	1	0	0	2	0	0	1	0	0	0	0	0	0	1	0	0	0	0	Archaea_Crenarchaeota_Bathyarchaeia___
ASV_2001	0	0	0	0	0	0	0	0	0	0	0	0	0	0	0	0	0	0	0	0	0	0	0	0	0	0	0	6	0	0	0	0	0	0	0	0	0	0	0	Archaea_Crenarchaeota_Bathyarchaeia___
ASV_2002	0	0	0	0	0	0	0	0	0	0	0	0	0	0	0	0	0	0	0	0	0	0	0	0	0	0	0	8	0	0	0	0	0	0	0	0	0	0	0	Archaea_Crenarchaeota_Bathyarchaeia___
ASV_2006	0	1	0	1	0	1	0	2	0	0	0	0	1	0	0	1	0	0	0	0	0	0	0	0	0	0	0	0	0	0	2	0	0	0	0	0	0	0	0	Archaea_Crenarchaeota_Bathyarchaeia___
ASV_2009	0	0	0	0	0	0	0	0	0	0	0	0	0	0	0	0	0	0	0	1	2	2	0	0	0	0	0	0	0	0	0	0	0	0	0	0	0	0	0	Archaea_Crenarchaeota_Bathyarchaeia___
ASV_2014	0	0	0	0	0	0	0	0	2	0	0	0	0	0	0	0	0	0	0	0	0	0	0	0	0	0	0	0	0	0	0	0	0	0	3	0	0	0	0	Archaea_Crenarchaeota_Bathyarchaeia___
ASV_2021	2	0	0	0	2	1	0	0	0	0	0	0	1	0	0	0	0	0	1	0	0	0	0	0	1	0	0	0	0	0	1	0	0	0	0	0	0	0	0	Archaea_Crenarchaeota_Bathyarchaeia___
ASV_2022	0	0	0	0	0	0	1	1	0	1	0	0	1	0	0	2	1	1	0	0	0	0	0	0	0	0	0	0	0	0	0	0	0	0	0	0	0	0	0	Archaea_Crenarchaeota_Bathyarchaeia___
ASV_2024	0	0	0	0	0	0	3	0	0	0	0	0	1	2	1	0	1	1	0	0	0	0	0	0	0	0	0	0	0	0	0	0	0	0	0	0	0	0	0	Archaea_Crenarchaeota_Bathyarchaeia___
ASV_2025	0	0	0	0	0	0	0	0	0	1	0	0	0	0	0	0	0	0	0	0	0	0	0	0	0	0	0	0	0	0	7	0	0	0	0	0	0	0	0	Archaea_Crenarchaeota_Bathyarchaeia___
ASV_2029	0	0	1	0	0	1	0	0	0	0	0	0	0	0	0	0	0	0	0	0	0	0	0	0	0	0	0	0	0	0	0	0	0	0	0	0	0	0	0	Archaea_Crenarchaeota_Bathyarchaeia___
ASV_2033	0	0	0	0	0	1	0	0	0	0	0	0	0	0	0	1	0	0	0	3	0	0	0	0	0	0	0	0	0	0	0	0	0	0	0	0	0	0	0	Archaea_Crenarchaeota_Bathyarchaeia___
ASV_2040	0	0	0	0	0	0	0	0	0	0	0	0	0	3	0	0	0	0	0	0	0	0	0	0	0	0	0	0	0	0	1	1	1	0	0	0	0	0	0	Archaea_Crenarchaeota_Bathyarchaeia___
ASV_2041	0	0	0	0	0	0	0	0	0	0	0	0	0	0	0	0	0	0	0	1	0	2	0	0	0	0	0	0	0	0	0	0	0	0	0	0	0	0	0	Archaea_Crenarchaeota_Bathyarchaeia___
ASV_2042	0	0	0	0	0	0	0	0	0	0	0	0	0	0	0	0	0	0	0	0	3	2	0	0	1	0	0	2	0	0	0	0	0	0	0	0	0	0	0	Archaea_Crenarchaeota_Bathyarchaeia___
ASV_2043	0	0	0	0	0	0	0	0	0	0	0	0	0	0	0	0	0	0	0	0	0	0	1	0	0	0	5	0	0	0	0	0	0	0	0	0	0	0	0	Archaea_Crenarchaeota_Bathyarchaeia___
ASV_2047	0	0	0	0	0	0	0	0	0	0	0	0	0	0	0	0	0	0	0	0	0	0	0	0	0	0	0	0	0	10	0	0	0	0	0	0	0	0	0	Archaea_Crenarchaeota_Bathyarchaeia___
ASV_2052	2	3	1	0	0	1	0	0	0	0	0	0	0	0	0	0	0	0	0	0	0	0	0	0	0	0	0	0	0	0	0	0	0	0	0	0	0	0	0	Archaea_Crenarchaeota_Bathyarchaeia___
ASV_2053	0	1	0	1	1	1	0	0	0	0	0	0	0	0	0	0	0	0	0	4	0	0	0	0	0	0	0	0	0	0	0	0	0	0	0	0	0	0	0	Archaea_Crenarchaeota_Bathyarchaeia___
ASV_2054	0	0	0	0	0	0	1	0	0	2	0	4	1	0	0	0	2	0	0	1	0	0	0	0	0	0	0	0	0	0	0	0	0	0	0	0	0	0	0	Archaea_Crenarchaeota_Bathyarchaeia___
ASV_2055	0	0	0	0	0	1	1	1	0	0	2	0	0	0	0	2	0	1	0	0	0	0	0	0	0	0	0	0	0	0	0	0	0	0	0	3	0	0	0	Archaea_Crenarchaeota_Bathyarchaeia___
ASV_2056	0	0	0	0	0	0	0	0	0	0	0	0	1	0	1	0	2	0	1	1	0	0	0	0	0	0	0	0	0	0	0	0	0	0	0	0	0	0	0	Archaea_Crenarchaeota_Bathyarchaeia___
ASV_2064	0	0	1	0	2	0	1	1	0	0	0	0	0	0	0	1	0	0	0	0	0	0	0	0	0	0	0	0	0	0	0	0	0	0	0	0	0	0	0	Archaea_Crenarchaeota_Bathyarchaeia___
ASV_2066	0	0	1	0	0	0	0	0	0	0	0	0	0	0	0	0	0	3	1	0	0	0	0	0	0	0	0	0	0	0	0	0	0	0	0	0	0	0	0	Archaea_Crenarchaeota_Bathyarchaeia___
ASV_2070	2	0	1	0	0	0	1	1	0	0	0	0	0	0	0	0	0	1	0	0	0	0	0	0	0	0	0	0	0	0	0	0	0	0	0	0	0	0	0	Archaea_Crenarchaeota_Bathyarchaeia___
ASV_2071	0	1	0	0	1	2	0	0	0	0	1	2	0	0	0	0	0	1	0	0	0	0	0	0	0	0	0	0	0	0	0	0	0	0	0	0	0	0	0	Archaea_Crenarchaeota_Bathyarchaeia___
ASV_2074	0	0	0	0	0	0	0	0	0	0	0	1	0	0	0	0	0	0	0	0	0	0	0	0	0	0	0	0	0	0	0	0	0	0	0	0	0	0	0	Archaea_Crenarchaeota_Bathyarchaeia___
ASV_2077	0	0	0	0	0	0	0	0	0	0	0	0	0	0	0	0	0	0	0	0	0	0	0	0	0	0	0	0	0	0	0	2	0	0	0	0	0	0	0	Archaea_Crenarchaeota_Bathyarchaeia___
ASV_2082	2	0	1	1	0	0	0	0	0	0	0	0	0	0	0	0	0	0	0	0	0	0	0	0	0	0	0	0	0	0	0	0	0	0	0	0	0	0	0	Archaea_Crenarchaeota_Bathyarchaeia___
ASV_2086	0	0	0	0	0	0	0	0	0	2	0	0	0	0	0	0	0	0	0	0	0	0	0	0	0	0	0	0	0	1	0	0	0	0	0	0	0	0	0	Archaea_Crenarchaeota_Bathyarchaeia___
ASV_2087	0	0	0	0	0	0	0	0	0	0	0	0	0	0	0	0	0	0	0	0	1	0	0	0	0	0	0	0	0	0	0	0	0	0	0	0	0	0	0	Archaea_Crenarchaeota_Bathyarchaeia___
ASV_2088	0	0	0	0	0	1	0	1	1	2	0	1	2	0	1	1	1	0	0	0	0	0	0	0	0	0	0	0	0	0	0	0	0	0	0	0	0	0	0	Archaea_Crenarchaeota_Bathyarchaeia___
ASV_2090	0	0	0	0	0	0	0	0	0	0	0	0	0	0	1	0	0	0	0	0	0	0	0	0	0	0	0	0	0	0	0	0	0	0	6	0	0	0	0	Archaea_Crenarchaeota_Bathyarchaeia___
ASV_2095	0	0	0	0	0	0	0	0	0	0	0	0	0	0	0	0	0	0	0	0	0	0	0	0	0	0	0	0	0	0	0	0	0	0	0	0	0	0	14	Archaea_Crenarchaeota_Bathyarchaeia___
ASV_2101	0	0	0	0	0	0	0	0	0	0	0	0	0	0	0	0	1	0	2	1	2	0	0	0	0	0	0	0	0	0	0	0	0	0	0	0	0	0	0	Archaea_Crenarchaeota_Bathyarchaeia___
ASV_2103	0	0	0	0	0	0	0	0	0	0	0	0	0	0	0	0	0	0	0	0	0	0	0	0	0	0	10	0	0	0	0	0	0	0	0	0	0	0	0	Archaea_Crenarchaeota_Bathyarchaeia___
ASV_2106	4	1	0	0	0	1	0	0	0	0	2	0	0	0	0	0	0	0	0	0	0	0	0	0	0	0	0	0	0	0	0	0	0	0	0	0	0	0	0	Archaea_Crenarchaeota_Bathyarchaeia___
ASV_2111	0	0	0	2	0	0	5	2	0	0	0	0	2	0	0	0	0	0	0	0	0	0	0	0	0	0	0	0	0	0	0	0	0	0	0	0	0	0	0	Archaea_Crenarchaeota_Bathyarchaeia___
ASV_2113	0	0	0	0	0	3	2	1	2	0	0	0	0	0	0	0	0	0	0	0	0	0	0	0	0	0	0	0	0	0	0	0	0	0	0	0	0	0	0	Archaea_Crenarchaeota_Bathyarchaeia___
ASV_2114	0	0	0	0	0	1	0	0	0	1	1	0	0	0	1	0	0	0	1	0	0	0	0	0	0	0	0	0	0	0	0	0	0	0	0	0	0	0	0	Archaea_Crenarchaeota_Bathyarchaeia___
ASV_2115	0	0	0	0	0	0	0	0	0	0	0	0	0	0	1	0	0	0	1	0	0	0	0	0	0	0	0	0	0	0	0	0	0	0	0	0	0	0	0	Archaea_Crenarchaeota_Bathyarchaeia___
ASV_2126	0	0	1	0	2	0	0	2	0	0	1	0	0	0	0	0	0	0	0	0	0	0	0	0	0	0	0	0	0	0	0	0	0	0	0	0	0	0	0	Archaea_Crenarchaeota_Bathyarchaeia___
ASV_2128	0	0	2	0	1	0	0	2	0	0	0	2	2	0	1	1	1	2	1	0	0	0	0	0	0	0	0	0	0	0	0	0	0	0	0	0	0	0	0	Archaea_Crenarchaeota_Bathyarchaeia___
ASV_2141	0	1	1	0	0	1	0	1	0	0	0	0	2	2	0	0	0	0	0	0	0	0	0	0	0	0	0	0	0	0	0	0	0	0	0	0	0	0	0	Archaea_Crenarchaeota_Bathyarchaeia___
ASV_2143	0	0	1	1	1	0	0	1	0	0	0	2	0	0	0	0	0	1	0	0	0	0	0	0	0	0	0	0	0	0	0	0	0	0	0	0	0	0	0	Archaea_Crenarchaeota_Bathyarchaeia___
ASV_2144	0	0	0	0	1	0	0	0	0	0	0	0	0	0	0	0	1	0	0	1	0	1	0	0	0	0	0	0	0	0	0	0	0	0	1	0	0	0	2	Archaea_Crenarchaeota_Bathyarchaeia___
ASV_2145	0	0	0	0	0	0	0	0	0	0	0	0	0	0	0	0	0	0	0	0	0	0	0	0	0	0	0	0	0	4	6	0	0	0	0	0	0	0	0	Archaea_Crenarchaeota_Bathyarchaeia___
ASV_2151	0	0	0	0	0	0	0	1	0	0	0	0	0	0	0	0	0	0	0	0	0	0	0	0	0	0	0	0	0	0	0	0	0	0	1	0	0	0	0	Archaea_Crenarchaeota_Bathyarchaeia___
ASV_2152	0	0	0	0	0	0	2	1	0	1	0	0	0	0	6	0	2	0	0	0	0	0	0	0	0	0	0	0	0	0	0	0	0	0	0	0	0	0	0	Archaea_Crenarchaeota_Bathyarchaeia___
ASV_2153	0	0	0	1	0	0	0	0	0	0	0	0	0	0	0	0	0	0	0	0	0	0	0	0	0	0	0	0	0	0	0	0	0	0	6	0	0	0	0	Archaea_Crenarchaeota_Bathyarchaeia___
ASV_2154	0	0	0	0	0	0	0	0	0	0	0	0	0	0	0	0	0	0	0	0	0	0	0	0	0	0	0	0	0	1	0	6	2	0	0	0	0	0	0	Archaea_Crenarchaeota_Bathyarchaeia___
ASV_2155	0	0	0	0	0	0	0	0	0	0	0	0	0	0	0	0	0	0	0	1	0	1	0	0	0	0	0	0	0	0	0	0	0	0	0	0	0	0	0	Archaea_Crenarchaeota_Bathyarchaeia___
ASV_2158	0	0	0	0	0	0	0	0	0	0	0	0	0	0	0	0	0	0	0	0	0	0	0	0	0	0	0	0	0	0	0	0	0	0	0	0	0	0	10	Archaea_Crenarchaeota_Bathyarchaeia___
ASV_2161	2	0	1	0	0	0	0	1	0	0	0	0	0	0	0	0	0	0	0	0	0	0	0	0	0	0	0	0	0	0	0	0	0	0	0	0	0	0	0	Archaea_Crenarchaeota_Bathyarchaeia___
ASV_2162	0	2	1	0	0	1	0	0	0	0	0	0	1	3	0	1	2	0	0	0	0	0	0	0	0	0	0	0	0	0	0	0	0	0	0	0	0	0	0	Archaea_Crenarchaeota_Bathyarchaeia___
ASV_2165	0	0	0	0	0	0	0	0	0	0	0	0	0	0	0	0	0	0	0	2	0	2	0	0	0	0	0	0	0	0	0	0	0	0	0	0	0	0	0	Archaea_Crenarchaeota_Bathyarchaeia___
ASV_2166	0	0	0	0	0	0	0	0	0	0	0	0	0	0	0	0	0	0	0	0	0	3	0	0	0	0	0	4	0	0	0	0	0	0	0	0	0	0	0	Archaea_Crenarchaeota_Bathyarchaeia___
ASV_2173	0	0	1	1	0	0	4	0	0	0	0	0	0	0	0	0	1	0	0	0	0	0	0	0	0	0	0	0	0	0	0	0	0	0	0	0	0	0	0	Archaea_Crenarchaeota_Bathyarchaeia___
ASV_2175	0	0	0	0	0	0	0	0	0	0	0	0	0	0	0	0	0	0	0	0	0	0	0	0	0	1	0	0	0	0	3	2	0	0	0	0	0	0	0	Archaea_Crenarchaeota_Bathyarchaeia___
ASV_2176	0	0	0	0	0	0	0	0	0	0	0	0	0	0	0	0	0	0	0	0	0	5	0	0	0	0	0	0	0	0	0	0	0	0	0	0	0	0	0	Archaea_Crenarchaeota_Bathyarchaeia___
ASV_2179	0	0	0	0	0	0	0	0	0	0	0	0	0	0	0	0	0	0	0	0	0	0	0	0	0	5	0	0	0	0	0	0	0	0	0	0	0	0	0	Archaea_Crenarchaeota_Bathyarchaeia___
ASV_2182	2	1	1	2	1	0	0	0	0	2	0	0	0	0	0	0	0	0	0	0	0	0	0	0	0	0	0	0	0	0	0	0	0	0	0	0	0	0	0	Archaea_Crenarchaeota_Bathyarchaeia___
ASV_2187	0	0	0	1	0	0	1	0	0	0	0	0	1	0	1	0	0	1	1	0	0	0	0	0	2	0	0	0	0	0	0	0	0	0	0	0	0	0	0	Archaea_Crenarchaeota_Bathyarchaeia___
ASV_2188	0	0	0	0	0	0	0	1	0	1	3	0	0	0	0	2	0	0	2	0	0	0	0	0	1	0	0	0	0	0	0	0	0	0	0	0	0	0	0	Archaea_Crenarchaeota_Bathyarchaeia___
ASV_2189	0	0	0	0	0	0	0	0	0	0	0	2	1	3	1	1	3	2	0	1	1	0	0	0	0	0	0	0	0	0	0	0	0	0	0	0	0	0	0	Archaea_Crenarchaeota_Bathyarchaeia___
ASV_2190	0	0	0	0	0	0	0	0	0	0	0	0	0	0	0	0	2	0	0	0	0	0	0	0	0	0	0	0	0	0	0	0	0	0	0	0	0	0	0	Archaea_Crenarchaeota_Bathyarchaeia___
ASV_2198	0	1	0	0	1	0	0	1	0	0	0	0	1	0	0	0	0	0	0	0	0	0	0	0	0	0	0	0	0	0	0	0	0	0	0	0	0	0	0	Archaea_Crenarchaeota_Bathyarchaeia___
ASV_2199	1	2	2	0	1	2	1	0	0	0	1	2	0	0	0	0	0	0	0	0	0	0	0	0	0	0	0	0	0	0	0	0	0	0	0	0	0	0	0	Archaea_Crenarchaeota_Bathyarchaeia___
ASV_2200	1	2	1	0	0	1	0	0	0	0	0	0	0	0	0	0	0	0	0	0	0	0	0	0	0	0	0	0	0	0	0	0	0	0	0	0	0	0	0	Archaea_Crenarchaeota_Bathyarchaeia___
ASV_2201	0	0	0	0	0	0	1	0	0	0	0	0	0	3	0	0	1	0	0	2	1	0	0	0	0	0	0	0	0	0	0	0	0	0	0	0	0	0	0	Archaea_Crenarchaeota_Bathyarchaeia___
[truncated: 4,816 more rows]

## Sheet: ASVs unit 2
ASV	C46	C47	C48	C49	Taxonomy
ASV_237	16	0	0	0	Archaea_____
[truncated: 625 more rows]

## Sheet: Mock communities
Mock community 1					Mock community 2
[truncated: 108 more rows]

[truncated: 1 more sheets: Negative controls]
